# Supplementary material for: A novel wheat lodging resistance evaluation method and device based on the thrust force of the stalks
Source: PLoS One. 2019 Nov 12;14(11):e0224732. doi: 10.1371/journal.pone.0224732 (PMC6850715; doi:10.1371/journal.pone.0224732)
Supplement: S1 File — (ZIP) [file pone.0224732.s001.zip › S1Fig4Fig6data 1.xls]

## Sheet: 2m
2m(Installation Height of 3D Anemometer)
2016-05-13	10-minute average							Instantaneous wind angle of attack		3 seconds moving average wind angle of attack		Maximum wind speed in 3 seconds	Gust factor	u-SD	v-SD	w-SD
	u	v	w	t	U	angle of direction wind	wind attack angle	max	min	max	min
1899-12-31	-0.104293	-0.459431	-0.00546988	15.9679	0.549042	108.565	-0.919746	38.5058	-36.2521	26.9011	-24.4701	0.855321	1.55784	0.268008	0.183024	0.0509292
1899-12-31 00:10:00	0.178243	-0.603926	0.0142006	15.2841	0.662974	77.1009	1.15528	16.04	-11.0258	6.8908	-5.86907	1.04293	1.5731	0.235148	0.128478	0.0352547
1899-12-31 00:20:00	-0.0797981	-0.231015	1.76401e-05	15.384	0.382275	87.1387	0.64157	39.7823	-45.0228	20.2581	-27.0274	0.617697	1.61584	0.25066	0.230358	0.0201138
1899-12-31 00:30:00	-0.330966	-0.444417	-0.00930825	15.7058	0.564913	126.509	-0.860535	19.6054	-14.2639	5.83418	-6.23949	0.835011	1.47812	0.134418	0.139927	0.0359667
1899-12-31 00:40:00	-0.285708	-0.286034	-0.00589044	15.9097	0.416763	135.989	-0.866246	15.0089	-12.0281	8.07796	-7.1743	0.513993	1.2333	0.0596	0.0963208	0.0198842
1899-12-31 00:50:00	-0.361005	-0.444547	-0.00989848	15.3514	0.585453	129.236	-0.881775	11.1291	-17.79	4.35684	-7.86604	0.761441	1.3006	0.103424	0.102652	0.0307975
1899-12-31 01:00:00	-0.142362	0.289178	-0.012501	15.3919	0.376776	119.889	-1.98289	4.74786	-9.20414	1.58813	-5.8461	0.5643	1.49771	0.0990217	0.202835	0.00968322
1899-12-31 01:10:00	0.229833	-0.199175	0.0163505	14.7611	0.364577	57.4272	2.12568	16.3711	-11.3157	12.595	-6.97751	0.616074	1.68983	0.205663	0.124771	0.0184697
1899-12-31 01:20:00	-0.0744248	-0.348879	0.00478738	14.4919	0.38986	96.9317	0.599405	17.8173	-10.3576	6.8648	-4.50998	0.823061	2.11117	0.193428	0.162315	0.0170677
1899-12-31 01:30:00	-0.459494	-0.0836919	-0.0126631	14.9931	0.518716	157.903	-1.4231	12.7094	-6.1365	3.47283	-3.62376	0.708608	1.36608	0.0846129	0.224873	0.0160339
1899-12-31 01:40:00	-0.253578	-0.0217338	-0.0101435	14.6783	0.345577	131.749	-1.86634	45.0228	-71.6014	12.8726	-49.1487	0.573987	1.66095	0.211226	0.164629	0.024127
1899-12-31 01:50:00	0.0705911	-0.206104	0.00432501	14.2148	0.282228	79.8865	0.196976	15.5092	-20.4208	13.9559	-18.3181	0.533947	1.8919	0.112578	0.190159	0.0144358
1899-12-31 02:00:00	-0.637324	0.257883	-0.0155257	14.2558	0.703759	156.135	-1.19448	11.3157	-11.7687	9.14346	-8.33076	1.17963	1.67619	0.278318	0.170951	0.0150535
1899-12-31 02:10:00	-0.299798	0.269097	-0.00398001	14.4416	0.559314	124.644	0.207345	48.1155	-62.2402	34.5829	-19.0729	0.941749	1.68376	0.315522	0.294705	0.0246936
1899-12-31 02:20:00	0.0633412	-0.427311	0.0133373	13.4635	0.580411	81.2312	1.30182	19.8089	-15.8853	11.7436	-9.46654	1.06838	1.84072	0.35305	0.228131	0.0328091
1899-12-31 02:30:00	0.273383	-0.321707	0.015443	13.8683	0.479759	48.7594	1.86056	8.81603	-8.55057	5.94512	-4.5162	0.973496	2.02913	0.226379	0.170451	0.0200917
1899-12-31 02:40:00	0.195517	0.229845	0.00591793	14.0122	0.343171	46.4821	1.0443	15.2629	-11.2609	6.78169	-2.85633	0.574421	1.67386	0.0994893	0.169345	0.0118273
1899-12-31 02:50:00	-0.438262	0.162722	-0.00359235	14.1102	0.472182	158.622	-0.310876	3.66818	-4.39518	2.80674	-2.90581	0.750313	1.58903	0.145544	0.0640524	0.0100244
1899-12-31 03:00:00	-0.482581	-0.119684	-0.00771087	14.0754	0.562479	151.854	-0.769663	5.53492	-7.793	2.71769	-5.20969	0.793493	1.41071	0.0965524	0.263593	0.0173645
1899-12-31 03:10:00	-0.152722	-0.0921594	-0.0102736	13.7727	0.226501	127.037	-3.93734	45.0228	-76.0023	36.4451	-57.1771	0.548069	2.41972	0.128196	0.12939	0.0193228
1899-12-31 03:20:00	-0.341082	0.367258	-0.0153851	14.1661	0.507764	134.149	-1.78222	7.40891	-12.4433	1.47889	-6.58051	0.732717	1.44303	0.0665125	0.112936	0.0124487
1899-12-31 03:30:00	-0.234552	0.242105	-0.0103567	14.3882	0.394029	120.025	-1.2757	36.6228	-30.8226	28.0565	-19.6429	0.93946	2.38424	0.206224	0.236678	0.0232747
1899-12-31 03:40:00	0.00855149	-0.173726	0.0021305	13.2633	0.29873	83.786	-0.407633	14.2041	-63.4671	10.0488	-55.62	0.536435	1.79572	0.0790102	0.265899	0.0116883
1899-12-31 03:50:00	-0.383502	0.207452	-0.0102716	13.7709	0.517232	135.42	-1.2462	9.998	-8.52344	3.06673	-5.83777	0.806131	1.55855	0.284755	0.176131	0.0168552
1899-12-31 04:00:00	-0.515871	0.183342	-0.0153511	14.1451	0.617526	150.041	-1.46539	5.82809	-10.2059	3.22255	-5.54952	0.92481	1.49761	0.193456	0.250524	0.0176582
1899-12-31 04:10:00	-0.472694	0.208197	-0.00818734	14.5633	0.554833	156.573	-0.821463	5.71349	-10.8434	4.16672	-4.50063	0.740066	1.33385	0.0937749	0.194227	0.0157964
1899-12-31 04:20:00	-0.28912	0.70567	-0.0148628	14.4307	0.772075	113.26	-1.09795	10.4976	-9.48235	5.99073	-4.51883	1.2035	1.55878	0.0951243	0.178205	0.021661
1899-12-31 04:30:00	-0.0720674	0.641562	-0.0127356	14.137	0.692212	94.2338	-1.00374	8.45414	-6.69476	3.84934	-3.94453	0.950891	1.3737	0.259162	0.0849929	0.0202251
1899-12-31 04:40:00	-0.0137424	0.0201532	0.000206165	13.2064	0.371217	83.0518	0.484709	80.0156	-17.3549	30.8952	-12.1504	0.672858	1.81257	0.168567	0.365211	0.0221869
1899-12-31 04:50:00	-0.358294	-0.0481614	-0.00917546	13.4705	0.388127	162.684	-1.36793	13.5696	-12.1347	3.33283	-8.99203	0.523432	1.34861	0.0516012	0.141042	0.0152414
1899-12-31 05:00:00	-0.238303	-0.200104	-0.00538356	13.4191	0.354429	141.175	-1.25555	16.9495	-31.2459	5.47888	-14.8297	0.579028	1.63369	0.113476	0.167248	0.0186932
1899-12-31 05:10:00	-0.184684	-0.241013	-0.0051862	13.4395	0.314035	130.862	-1.43226	17.456	-26.1315	5.0091	-11.7554	0.589422	1.87693	0.0868988	0.125448	0.0186741
1899-12-31 05:20:00	0.040866	-0.508525	0.0109111	13.3148	0.535283	90.7301	0.75484	9.82963	-13.3794	4.45259	-8.47607	0.812253	1.51743	0.16068	0.162922	0.0252451
1899-12-31 05:30:00	-0.0538985	-0.219445	-0.00241082	13.0349	0.246311	106.251	-1.59894	14.522	-24.1071	6.51617	-18.6388	0.538712	2.18712	0.0989993	0.0996426	0.0172976
1899-12-31 05:40:00	-0.280638	-0.370805	-0.000100137	13.5033	0.469302	127.381	-0.0973769	21.0989	-13.8316	8.67606	-5.68751	0.720788	1.53587	0.0956992	0.123782	0.0305813
1899-12-31 05:50:00	-0.251394	-0.0272257	-0.00865482	13.5437	0.35326	138.196	-1.34061	23.466	-22.404	14.7927	-14.4512	0.493767	1.39774	0.0930662	0.239445	0.0177295
1899-12-31 06:00:00	-0.386085	0.236538	-0.0160259	13.6368	0.473888	150.473	-1.94917	16.0789	-16.4172	3.71111	-7.05275	0.761501	1.60692	0.0788944	0.160672	0.0160257
1899-12-31 06:10:00	-0.311648	0.511011	-0.0160847	14.3496	0.611023	121.022	-1.50878	7.0479	-20.9631	1.96759	-4.93189	0.778502	1.2741	0.127917	0.0840105	0.0140767
1899-12-31 06:20:00	0.18284	0.266921	0.00907291	14.1972	0.365113	54.8934	2.66633	70.5646	-53.9566	56.1519	-21.7261	0.818351	2.24137	0.149825	0.204067	0.0468985
1899-12-31 06:30:00	-0.100325	0.177626	-0.00991178	14.1512	0.278362	125.586	-2.44053	80.5785	-78.73	55.0771	-53.4556	0.810721	2.91247	0.0909117	0.271209	0.0454092
1899-12-31 06:40:00	0.150482	0.0769617	0.0174907	14.5132	0.21286	47.4864	6.66697	80.5785	-76.7762	49.2587	-37.6065	0.496161	2.33093	0.139895	0.107582	0.0320986
1899-12-31 06:50:00	-0.181438	0.161118	-0.00406097	15.0756	0.322878	110.681	2.57939	76.0023	-83.3209	67.286	-45.5188	0.786183	2.43492	0.213086	0.194867	0.0700091
1899-12-31 07:00:00	-0.403752	0.00266967	-0.0115104	15.5998	0.464168	154.736	-0.862791	82.7159	-45.0822	52.2634	-37.2237	1.02251	2.20288	0.154796	0.23247	0.0734401
1899-12-31 07:10:00	-0.0184888	0.46039	-0.00949628	16.1669	0.507048	91.1183	-0.00669343	77.4349	-49.4111	41.9021	-39.441	1.04613	2.06317	0.211506	0.200163	0.0761662
1899-12-31 07:20:00	-0.229892	0.685686	-0.0208033	16.752	0.834688	109.385	-0.571661	44.8006	-32.5494	23.7143	-15.1827	1.45631	1.74473	0.397635	0.282358	0.117981
1899-12-31 07:30:00	-0.334487	0.755648	-0.0222545	17.2267	0.895127	115.184	-0.357698	57.3972	-38.2891	26.3395	-16.2805	1.7617	1.9681	0.33201	0.362015	0.121076
1899-12-31 07:40:00	-0.33446	1.14499	-0.0351649	17.7695	1.25576	107.726	-1.25269	48.2799	-51.5267	16.7141	-21.9668	2.50631	1.99585	0.359382	0.42655	0.164033
1899-12-31 07:50:00	-0.172817	1.43508	-0.0304682	18.3351	1.5287	97.7259	-0.441019	58.8537	-31.5059	22.9796	-19.2455	2.70408	1.76887	0.499519	0.443076	0.183362
1899-12-31 08:00:00	-0.313836	1.38791	-0.00243969	18.9608	1.5194	101.339	1.25564	64.369	-27.216	29.1185	-13.3597	2.70473	1.78013	0.549609	0.469446	0.213963
1899-12-31 08:10:00	-0.453585	1.76676	-0.0549843	19.1449	1.93112	105.175	-1.0404	52.3975	-36.0117	15.4399	-12.3498	3.3638	1.74189	0.608476	0.616846	0.227603
1899-12-31 08:20:00	-0.045345	1.64636	-0.0107762	19.4242	1.75165	90.118	1.16083	72.292	-32.2621	35.8706	-13.5689	3.80934	2.17472	0.58558	0.67783	0.252236
1899-12-31 08:30:00	0.284855	1.93151	-0.0295082	19.622	2.12207	83.0294	-0.0947549	62.0094	-36.5874	22.298	-15.1551	4.11668	1.93994	0.869375	0.651812	0.281434
1899-12-31 08:40:00	0.0816788	1.88791	-0.0158983	19.9531	2.11244	85.5629	0.865937	84.5691	-78.86	40.2928	-12.8041	4.08459	1.93359	0.931692	0.850695	0.268023
1899-12-31 08:50:00	0.467663	1.77197	-0.00510838	19.7518	2.07575	75.4281	0.767667	58.8838	-31.2614	38.0715	-14.5707	4.05158	1.95186	0.983155	0.677993	0.287302
1899-12-31 09:00:00	0.796122	1.71284	0.00656336	19.7328	2.09006	66.6501	0.794307	43.5113	-30.2832	17.2961	-15.1666	3.76731	1.80248	0.923009	0.648786	0.270694
1899-12-31 09:10:00	0.623155	2.47622	-0.00658436	19.4206	2.70571	76.6641	0.814988	82.1799	-33.4144	33.8723	-9.241	6.02732	2.22763	0.948564	0.909209	0.330857
1899-12-31 09:20:00	0.912834	2.12422	-0.00249461	19.3069	2.46651	68.7348	0.838154	70.001	-35.6144	17.6148	-11.415	4.65098	1.88565	0.954553	0.804747	0.316705
1899-12-31 09:30:00	1.13704	2.10336	-0.0071031	19.6421	2.53933	62.1679	0.636048	58.7856	-36.2185	21.5799	-8.75048	4.92281	1.93863	0.873349	0.829923	0.315909
1899-12-31 09:40:00	1.49771	2.46629	-0.00501473	19.6848	3.03278	57.3611	0.709654	40.4535	-24.2157	14.4222	-9.26609	5.85215	1.92963	0.870819	1.07844	0.366659
1899-12-31 09:50:00	1.09738	2.06607	0.00795592	20.1101	2.49036	63.2317	1.39891	81.5122	-47.3062	35.2183	-19.3451	4.958	1.99088	0.944564	0.890778	0.327036
1899-12-31 10:00:00	0.927289	2.15873	-0.0184974	20.4482	2.54356	67.5523	0.375998	84.8098	-32.1979	21.6808	-16.9385	4.37673	1.72071	0.987267	0.765339	0.325887
1899-12-31 10:10:00	1.43894	2.18971	0.00849863	20.2032	2.88661	58.8292	1.12109	57.0904	-26.6934	26.5968	-9.55161	5.87118	2.03394	1.25907	0.905839	0.350183
1899-12-31 10:20:00	0.932363	2.13976	0.00325299	19.8177	2.48734	67.1224	1.04811	57.5029	-38.9633	19.3097	-14.2035	5.27212	2.11959	0.851474	0.846219	0.318999
1899-12-31 10:30:00	0.948763	2.18717	-0.00855575	20.1513	2.53465	67.0735	0.766833	78.7795	-40.1583	20.9752	-19.3936	5.49701	2.16875	0.919826	1.0211	0.323812
1899-12-31 10:40:00	0.878975	2.12291	-0.0152416	20.1703	2.45406	66.6189	0.661822	78.1349	-33.1085	38.4643	-11.1342	5.11049	2.08246	0.84404	0.906888	0.308366
1899-12-31 10:50:00	1.42644	2.0133	0.0246294	20.8346	2.60929	56.4121	1.72312	76.1176	-56.8286	28.55	-9.10728	5.47074	2.09664	0.941807	0.860718	0.322419
1899-12-31 11:00:00	0.436885	2.2122	-0.0197018	20.7396	2.51797	77.4696	0.527221	69.3371	-27.0502	17.6947	-9.78359	4.81355	1.91168	1.11891	0.816481	0.313175
1899-12-31 11:10:00	1.27784	2.10685	0.0127925	21.1279	2.64436	59.3071	1.19061	81.349	-31.1944	38.6157	-14.2748	5.0295	1.90197	0.952157	0.924777	0.333006
1899-12-31 11:20:00	1.13435	2.27691	0.0112917	20.9651	2.69213	63.3202	1.11448	44.0602	-40.112	16.7918	-9.16437	5.13405	1.90706	0.891535	0.9016	0.353041
1899-12-31 11:30:00	1.15174	2.0322	-0.0049853	21.0708	2.45759	60.7107	0.800662	71.2074	-37.5656	20.626	-10.2012	4.11586	1.67475	0.762431	0.756942	0.305649
1899-12-31 11:40:00	1.43947	1.93065	0.0210701	21.1829	2.56593	55.1187	1.42009	57.2373	-40.3756	21.9554	-8.39527	4.54236	1.77025	0.988667	0.784052	0.336833
1899-12-31 11:50:00	1.56902	2.1036	0.00386971	20.9213	2.73886	53.1824	1.09107	50.856	-26.343	22.3817	-8.51094	4.93253	1.80094	0.806131	0.800634	0.33558
1899-12-31 12:00:00	1.71017	2.5661	0.00736512	20.8633	3.21854	57.499	0.952674	50.7197	-25.6612	20.078	-13.3536	6.09276	1.89302	1.03378	0.880899	0.395242
1899-12-31 12:10:00	1.52084	2.0379	0.0277876	20.6857	2.66869	53.5764	1.8176	50.4149	-29.1758	25.4944	-9.02477	4.75329	1.78113	0.881781	0.929454	0.347176
1899-12-31 12:20:00	1.45723	2.3483	0.0226651	21.3582	2.94159	58.9925	1.33527	88.4636	-21.8991	18.8323	-9.96879	5.47025	1.85962	1.05014	0.917355	0.345401
1899-12-31 12:30:00	1.53577	2.14396	0.0263786	22.0562	2.83115	55.6002	1.34263	40.432	-34.3504	16.9122	-14.5821	5.37657	1.89908	1.09519	0.890943	0.343397
1899-12-31 12:40:00	2.2583	1.16173	0.130053	22.3141	2.7235	29.3848	4.18166	87.2912	-29.1903	31.6805	-7.98784	4.7265	1.73545	0.957002	1.00857	0.358921
1899-12-31 12:50:00	2.30351	1.12292	0.111673	21.6145	2.68423	26.8247	3.56273	74.4789	-33.5694	25.8185	-10.0993	5.11708	1.90635	1.013	0.858021	0.338656
1899-12-31 13:00:00	1.01937	1.98189	0.00606512	21.7322	2.34759	64.7719	1.39938	57.1627	-24.7028	32.4449	-9.79268	5.20971	2.21918	0.9011	0.964318	0.306706
1899-12-31 13:10:00	1.24512	2.14776	-0.000462473	21.5449	2.63969	61.0589	0.810657	59.8834	-23.8062	19.2447	-8.64372	5.7166	2.16564	1.01549	0.90408	0.32438
1899-12-31 13:20:00	1.85104	1.69886	0.0524441	21.2452	2.6514	43.5732	2.43692	82.2837	-20.7917	45.4393	-8.4913	4.54525	1.71428	0.883145	0.870764	0.318271
1899-12-31 13:30:00	1.80773	1.75436	0.0477641	21.7588	2.65674	43.5036	2.22027	56.5798	-23.4749	25.961	-8.7018	4.81354	1.81182	0.848863	0.937064	0.32928
1899-12-31 13:40:00	1.48821	1.62469	0.0411072	21.5638	2.3976	48.1299	2.06601	62.2902	-29.7671	24.8269	-10.9046	4.7128	1.96563	0.958815	0.83272	0.3058
1899-12-31 13:50:00	1.32329	1.21576	0.0512588	21.5811	1.91892	44.3197	2.45736	50.029	-37.7385	19.4396	-8.40898	3.82202	1.99176	0.788705	0.577669	0.25467
1899-12-31 14:00:00	0.705777	1.348	0.0153276	21.6951	1.73033	63.7516	1.41811	80.8787	-33.545	39.8101	-17.4841	3.45971	1.99945	0.842037	0.560281	0.234332
1899-12-31 14:10:00	1.49267	1.36739	0.0374231	21.7241	2.15756	45.1933	2.09313	72.2016	-53.3278	41.8313	-11.1164	4.1149	1.9072	0.849794	0.678456	0.262151
1899-12-31 14:20:00	1.14954	1.52902	0.0159651	22.0233	2.10612	55.4247	1.50042	63.514	-37.9844	30.3661	-15.6602	4.0743	1.93451	0.959474	0.7354	0.272713
1899-12-31 14:30:00	1.38307	0.670478	0.0879165	21.8411	1.65599	29.2665	3.94426	66.7297	-28.9018	36.5186	-13.1282	3.00678	1.81571	0.6295	0.57033	0.243434
1899-12-31 14:40:00	0.707088	1.20109	0.0339996	21.5878	1.56836	60.3622	2.65263	81.3808	-26.9156	38.549	-14.1832	4.76125	3.03581	0.785607	0.628378	0.226582
1899-12-31 14:50:00	0.415021	1.48887	-0.00549004	21.7168	1.67494	73.4641	1.03596	62.895	-56.1618	42.4786	-21.4247	3.39193	2.02511	0.610411	0.69839	0.219525
1899-12-31 15:00:00	0.900259	1.48477	0.0242566	21.4675	1.82383	58.551	1.82306	61.8257	-33.2188	27.5993	-12.1251	3.41852	1.87436	0.588014	0.654289	0.243121
1899-12-31 15:10:00	0.536221	1.29638	-0.0135065	21.3661	1.46882	67.3523	0.233695	52.5734	-28.1181	28.9066	-13.3496	3.00164	2.04357	0.449484	0.518563	0.18099
1899-12-31 15:20:00	0.935565	1.31983	-0.00110915	21.2339	1.67954	54.5805	0.675941	58.0443	-28.7861	23.5556	-16.4883	3.51254	2.09137	0.484382	0.518037	0.215929
1899-12-31 15:30:00	0.877886	1.18608	-0.00374486	21.1041	1.53569	53.9291	0.544164	36.5971	-20.0746	15.1808	-8.26268	2.74792	1.78937	0.452319	0.418053	0.165608
1899-12-31 15:40:00	0.851153	0.931323	0.0147811	21.0757	1.31233	47.7552	1.40048	59.6506	-31.0752	20.3318	-10.0413	3.00706	2.29139	0.419454	0.454335	0.162855
1899-12-31 15:50:00	1.22252	0.852823	0.0395025	21.0022	1.54158	35.7743	2.33676	59.071	-27.828	27.1157	-7.95567	3.08175	1.99908	0.493687	0.402038	0.192327
1899-12-31 16:00:00	0.840222	1.36822	0.00168072	21.1072	1.68244	58.2046	0.858034	52.6935	-25.8285	24.4055	-7.94571	2.93144	1.74238	0.504895	0.477817	0.195115
1899-12-31 16:10:00	0.765972	1.1703	-0.00333203	21.1205	1.44969	58.2819	0.691079	50.815	-35.9745	26.3905	-11.0063	3.12986	2.15898	0.487326	0.436906	0.174468
1899-12-31 16:20:00	0.809253	1.23241	0.000991574	20.9309	1.53916	57.0126	0.742377	46.4583	-28.5762	23.8237	-10.2244	2.51131	1.63161	0.452842	0.439172	0.169226
1899-12-31 16:30:00	0.701329	1.22291	0.00325559	20.7234	1.46505	58.3586	0.82114	42.5598	-23.3894	15.3348	-7.76978	3.0137	2.05707	0.333548	0.489252	0.161808
1899-12-31 16:40:00	0.77172	1.10634	-0.00390067	20.6338	1.39345	54.5609	0.48563	42.7409	-21.3057	23.4394	-7.97485	2.36199	1.69507	0.336543	0.40662	0.16566
1899-12-31 16:50:00	0.261913	1.01468	-0.0038852	20.7814	1.10137	76.1042	0.486919	41.4801	-32.9506	17.1219	-11.9652	2.02633	1.83982	0.352938	0.349687	0.138322
1899-12-31 17:00:00	-0.0421228	1.31652	-0.0347636	20.7521	1.41454	90.9704	-0.649655	69.1888	-25.49	20.9032	-14.6294	2.40286	1.69868	0.520699	0.383034	0.165371
1899-12-31 17:10:00	-0.376047	1.13796	-0.0280188	20.5869	1.23208	107.961	-0.565114	65.7281	-35.0859	19.2141	-16.5602	2.40002	1.94794	0.303138	0.388616	0.155146
1899-12-31 17:20:00	-0.371748	0.947533	-0.0272957	20.5494	1.0521	111.166	-0.947069	46.6148	-31.2481	18.1926	-14.5634	2.08335	1.98019	0.280767	0.297763	0.129411
1899-12-31 17:30:00	-0.436488	0.273651	-0.00528317	20.6279	0.578422	148.621	0.357423	75.2946	-31.0727	37.3595	-20.4177	1.31862	2.27969	0.152145	0.320322	0.0706815
1899-12-31 17:40:00	-0.368722	1.06263	-0.0373134	20.7198	1.15713	110.196	-1.28291	32.6916	-20.8864	9.93787	-11.3557	2.09757	1.81274	0.264372	0.389411	0.130187
1899-12-31 17:50:00	-0.470641	0.449398	-0.00762165	20.6107	0.814226	130.146	1.48653	85.6447	-39.5726	63.6269	-25.7059	1.68664	2.07147	0.305658	0.494125	0.121185
1899-12-31 18:00:00	-0.194701	0.108296	-0.00429104	20.6904	0.556744	123.279	-0.0387015	76.0023	-42.1012	54.1102	-24.9124	1.2971	2.3298	0.153805	0.561414	0.0490532
1899-12-31 18:10:00	-0.298418	1.27391	-0.0235809	20.3801	1.34324	103.434	-0.259289	62.7715	-33.0995	28.7031	-16.1097	2.16476	1.61159	0.299094	0.361653	0.1503
1899-12-31 18:20:00	-0.327915	1.14686	-0.0338887	20.3053	1.21988	106.037	-1.23392	35.7549	-29.6017	18.5191	-11.4344	2.01279	1.64999	0.259851	0.332069	0.123623
1899-12-31 18:30:00	-0.383359	0.979006	-0.0231981	20.2421	1.07501	111.65	-0.777349	35.6034	-38.1134	20.0016	-10.4477	1.7364	1.61524	0.225634	0.283908	0.112636
1899-12-31 18:40:00	-0.328594	1.00325	-0.0219886	19.9485	1.0851	108.381	-0.754299	37.7383	-18.9414	19.8569	-11.6583	2.14315	1.97506	0.249933	0.298758	0.112149
1899-12-31 18:50:00	-0.264306	0.896578	-0.0214534	19.9131	0.958958	106.986	-0.875042	26.4534	-24.6453	11.7731	-10.9558	1.89641	1.97757	0.211991	0.264703	0.103447
1899-12-31 19:00:00	0.0787444	0.749323	-0.0108574	20.1049	0.791497	82.9542	0.3503	80.281	-37.5357	57.3855	-12.814	1.877	2.37146	0.242368	0.296848	0.109808
1899-12-31 19:10:00	0.150014	0.688615	0.00519201	20.2408	0.734398	77.0964	1.17431	62.2819	-43.8242	35.8623	-19.1251	1.45296	1.97843	0.202456	0.243168	0.109565
1899-12-31 19:20:00	-0.183001	0.590625	-0.0193591	19.9592	0.638929	107.377	-1.35136	48.1155	-29.76	19.3721	-14.4093	1.43858	2.25155	0.156715	0.188706	0.070545
1899-12-31 19:30:00	-0.30136	0.800466	-0.0279757	19.8705	0.867794	110.497	-1.65677	27.1028	-27.1821	7.92371	-9.59782	1.26703	1.46006	0.150399	0.172823	0.063009
1899-12-31 19:40:00	-0.365028	0.463018	-0.0220577	20.0716	0.609802	129.642	-1.9678	17.4444	-30.9666	10.074	-18.5019	1.16469	1.90994	0.122065	0.171414	0.0534842
1899-12-31 19:50:00	-0.256718	0.313132	-0.0135103	19.8164	0.425726	128.25	-1.71705	40.0375	-41.1046	20.2533	-30.6274	0.714922	1.6793	0.133331	0.106166	0.0480394
1899-12-31 20:00:00	-0.19473	-0.0838465	-0.00467701	19.5157	0.477252	130.413	-0.830046	45.0228	-71.6014	15.1148	-35.8461	0.872695	1.82858	0.378693	0.25755	0.0349024
1899-12-31 20:10:00	0.0944669	-0.251374	0.00488632	19.1526	0.29037	76.2809	-0.495201	42.4332	-87.4418	24.541	-58.8997	0.668147	2.30102	0.127374	0.123773	0.0371729
1899-12-31 20:20:00	0.532646	-0.501021	0.0264433	19.4396	0.735431	43.784	2.15724	16.5665	-8.2312	5.34317	-2.9911	1.21863	1.65703	0.143361	0.104551	0.0299819
1899-12-31 20:30:00	-0.00824221	-0.223629	0.00421321	19.138	0.468158	109.589	0.385375	14.0415	-18.0338	9.7127	-7.93469	0.84549	1.80599	0.339757	0.279198	0.024902
1899-12-31 20:40:00	-0.335009	0.338559	-0.0151325	19.513	0.479999	134.994	-1.82938	4.81815	-7.63585	2.82404	-4.46785	0.653515	1.36149	0.065709	0.0751688	0.0117423
1899-12-31 20:50:00	-0.468692	0.322048	-0.0223472	19.6454	0.575608	144.063	-2.08227	13.7217	-14.4055	5.69093	-10.4964	0.878757	1.52666	0.157981	0.0678259	0.0342065
1899-12-31 21:00:00	-0.401816	0.57625	-0.0216477	19.6511	0.71357	124.74	-1.71217	16.4739	-25.0038	5.09209	-11.1524	0.966429	1.35436	0.119691	0.0950795	0.043323
1899-12-31 21:10:00	-0.368711	0.601952	-0.0274094	19.6772	0.716869	122.254	-2.09318	23.618	-24.3981	11.7866	-17.9693	1.22542	1.7094	0.111215	0.163338	0.0674506
1899-12-31 21:20:00	-0.422722	0.532794	-0.0238781	19.4385	0.691318	129.031	-1.70934	33.2389	-23.9419	8.54804	-11.787	1.20916	1.74907	0.123233	0.169481	0.055595
1899-12-31 21:30:00	-0.424271	0.415574	-0.014116	19.0045	0.617903	135.783	-1.3318	31.8105	-41.4385	14.41	-22.894	1.1805	1.91049	0.182025	0.171569	0.0560743
1899-12-31 21:40:00	-0.401995	0.117152	-0.0123498	19.0483	0.428203	163.648	-1.65215	22.4908	-38.164	17.1418	-22.0105	0.759289	1.7732	0.106334	0.101982	0.0410626
1899-12-31 21:50:00	-0.618992	0.298902	-0.0272757	18.8804	0.702776	154.411	-1.99413	32.0594	-35.4086	23.342	-19.1024	1.3441	1.91256	0.144273	0.161955	0.0659229
1899-12-31 22:00:00	-0.39661	0.244378	-0.0134974	18.6258	0.488139	149.334	-1.70291	43.5136	-29.4677	36.8241	-20.6569	1.01638	2.08215	0.129918	0.170248	0.0437362
1899-12-31 22:10:00	-0.118773	0.299163	-0.0130347	18.7822	0.429506	110.251	-0.835635	74.2445	-56.0821	57.3902	-38.1625	1.13767	2.6488	0.204372	0.288343	0.0758493
1899-12-31 22:20:00	-0.240982	0.637096	-0.0188752	18.9121	0.698595	109.781	-1.39151	27.8714	-28.6322	10.5348	-12.7039	1.42724	2.04302	0.182946	0.154787	0.062773
1899-12-31 22:30:00	-0.444903	0.523953	-0.0233275	18.8609	0.699773	130.046	-1.85577	27.7029	-26.2147	10.8224	-13.5149	1.06206	1.51772	0.143807	0.118636	0.0466505
1899-12-31 22:40:00	-0.303871	0.674729	-0.0193362	18.8593	0.752392	114.416	-1.32665	35.4809	-23.6952	15.0526	-11.3753	1.15806	1.53917	0.133621	0.135173	0.0562328
1899-12-31 22:50:00	-0.118676	0.631722	-0.0166537	18.9341	0.656536	100.687	-1.29933	29.5043	-27.9854	17.8373	-16.8599	1.06789	1.62655	0.132882	0.139797	0.0566724
1899-12-31 23:00:00	-0.391408	0.687546	-0.027856	18.9484	0.810457	119.982	-1.75833	32.5155	-24.2036	14.249	-12.2425	1.57874	1.94796	0.165515	0.183287	0.0693772
1899-12-31 23:10:00	-0.591866	0.676461	-0.0390221	18.9529	0.921639	131.895	-2.10309	37.7891	-28.82	14.6476	-18.4847	1.55425	1.6864	0.186673	0.243472	0.0905889
1899-12-31 23:20:00	-0.232254	0.976054	-0.0296531	18.5685	1.02806	103.448	-1.24683	31.0708	-28.7195	12.774	-11.8853	1.68525	1.63925	0.225282	0.26639	0.108487
1899-12-31 23:30:00	-0.364268	1.07794	-0.0341466	18.4619	1.15404	108.697	-1.22708	33.7399	-22.911	11.2617	-9.97341	1.90322	1.64918	0.201222	0.249841	0.109826
1899-12-31 23:40:00	-0.320573	0.740836	-0.0240067	18.501	0.829341	115.988	-0.909049	63.4671	-55.4994	47.5148	-31.2792	1.61697	1.9497	0.177748	0.340161	0.0878149
1899-12-31 23:50:00	-0.205757	0.541652	-0.0261061	18.7267	0.595294	112.316	-1.89508	30.605	-33.9266	21.5617	-22.3635	1.53076	2.57143	0.11962	0.231256	0.0732175
1900-01-01	0.23705	0.833934	-0.00281541	18.3901	1.21913	94.5191	0.0591468	44.8882	-31.2843	21.5346	-15.0695	2.30617	1.86008	0.413654	0.406855	0.138531

## Sheet: 6m
6m(Installation Height of 3D Anemometer)
	10-minute average							Instantaneous wind angle of attack		3 seconds moving average wind angle of attack		Maximum wind speed in 3 seconds	Gust factor	u-SD	v-SD	w-SD
2016-05-13	u	v	w	t	U	angle of direction wind	wind attack angle	max	min	max	min
1899-12-31	-0.168769	-0.0532471	-0.000962179	16.5416	0.413045	126.516	-0.0712774	78.6181	-65.7725	65.609	-48.231	0.801266	1.9399	0.241026	0.334143	0.064788
1899-12-31 00:10:00	0.476692	-0.616551	0.00689202	16.3605	0.786588	51.753	0.552974	7.41759	-6.16653	4.59495	-3.69507	1.08963	1.38526	0.110828	0.154784	0.0248645
1899-12-31 00:20:00	0.198811	-0.537394	-0.00687989	16.0478	0.617362	68.45	-0.520818	7.33308	-11.0109	6.19906	-7.88686	0.902183	1.46135	0.207325	0.17401	0.026629
1899-12-31 00:30:00	-0.383835	-0.647658	-0.0291212	15.8956	0.763182	120.12	-2.18674	9.558	-11.5909	4.08193	-8.02323	1.04655	1.37129	0.152029	0.105294	0.0312837
1899-12-31 00:40:00	-0.178973	-0.405806	-0.0088301	15.7447	0.448547	114.694	-1.23421	6.63501	-12.7051	2.50814	-10.6865	0.670302	1.49439	0.0654792	0.104916	0.0165925
1899-12-31 00:50:00	-0.668124	-0.784669	-0.0419894	15.7085	1.03282	130.183	-2.40702	7.63189	-11.5324	0.722149	-5.92848	1.27927	1.23861	0.144731	0.136909	0.0233277
1899-12-31 01:00:00	-0.34004	-0.0618509	-0.0122898	15.7768	0.383946	150.321	-3.82778	18.4443	-78.73	12.2116	-69.1318	0.816366	2.12625	0.197381	0.166068	0.0205787
1899-12-31 01:10:00	0.0971819	0.123076	0.00359489	15.458	0.257908	81.487	0.527485	32.1693	-15.7679	20.339	-12.7127	0.506159	1.96256	0.161564	0.195198	0.015005
1899-12-31 01:20:00	-0.21687	0.0311197	-0.00495261	15.0811	0.28911	130.596	-0.535982	41.8315	-64.7934	29.109	-54.0196	0.60284	2.08516	0.14217	0.190932	0.0127606
1899-12-31 01:30:00	-0.622743	0.0116821	-0.0108026	15.0831	0.644547	168.125	-0.983178	5.44322	-6.87654	3.40572	-4.77108	0.772602	1.19867	0.0737356	0.160363	0.0198119
1899-12-31 01:40:00	-0.634008	0.0957679	0.00112881	14.454	0.682539	161.64	0.152406	13.1534	-20.3858	6.27456	-9.95786	0.907112	1.32903	0.165988	0.210425	0.0338169
1899-12-31 01:50:00	-0.283783	0.0768866	-0.0107444	14.3586	0.345892	150.268	-1.9793	18.935	-25.3898	12.0904	-14.0897	0.528956	1.52925	0.0857853	0.183052	0.0241369
1899-12-31 02:00:00	-0.769461	0.240904	-0.0183072	14.7692	0.819539	161.651	-1.20954	11.7732	-14.9276	6.81974	-8.3556	1.10276	1.34559	0.162111	0.125384	0.0429024
1899-12-31 02:10:00	-0.366788	0.247976	-0.0110522	15.3303	0.47261	141.731	-0.368827	24.6571	-24.464	15.8194	-14.2292	1.00436	2.12514	0.203732	0.123531	0.0563139
1899-12-31 02:20:00	-0.33318	-0.120306	-0.00940655	13.8008	0.470664	138.677	-0.916946	22.2073	-13.1814	20.2741	-11.7493	0.819894	1.74199	0.304329	0.18787	0.0315432
1899-12-31 02:30:00	-0.0512434	-0.132302	-0.00764486	13.5203	0.23796	107.81	-2.22957	30.9795	-48.2002	22.2579	-41.734	0.558761	2.34813	0.213284	0.0913112	0.0372505
1899-12-31 02:40:00	0.19248	0.306099	0.010002	13.5976	0.386488	49.7338	1.08359	13.1814	-18.21	7.15915	-11.9565	0.783575	2.02742	0.101431	0.208521	0.0175407
1899-12-31 02:50:00	-0.389662	0.395096	-0.00925824	13.804	0.563765	134.12	-0.880301	7.59884	-8.79581	6.69647	-7.82409	0.718778	1.27496	0.097506	0.0724677	0.0229744
1899-12-31 03:00:00	-0.535058	0.00585015	-0.0105217	14.2605	0.626213	150.709	-0.916453	14.7003	-30.5994	9.64391	-21.5125	0.948287	1.51432	0.175485	0.309626	0.0542096
1899-12-31 03:10:00	-0.444995	0.0374936	-0.00224141	14.4099	0.453595	170.804	-0.307159	18.441	-26.4213	15.9247	-12.6411	0.630611	1.39025	0.108409	0.0779543	0.0368468
1899-12-31 03:20:00	-0.530983	0.280184	-0.013584	14.5954	0.623028	151.299	-1.28529	15.6168	-13.3113	8.04915	-8.21998	0.820034	1.31621	0.144683	0.134799	0.0348968
1899-12-31 03:30:00	-0.307148	0.504577	0.0113651	14.3098	0.608159	125.594	1.25322	34.3035	-31.8436	19.3091	-25.2163	1.20729	1.98515	0.13925	0.295456	0.061728
1899-12-31 03:40:00	-0.284705	0.339587	-0.000712329	13.9833	0.484373	135.745	-0.0202829	24.6834	-22.5878	14.656	-11.4779	0.747928	1.54412	0.0935755	0.235471	0.0359784
1899-12-31 03:50:00	-0.499077	0.471129	-0.00411292	13.8161	0.748418	137.68	-0.348737	9.68447	-9.93293	5.38561	-6.50401	1.1062	1.47806	0.167604	0.267738	0.0348315
1899-12-31 04:00:00	-0.45651	0.158992	-0.0190311	13.7631	0.549289	150.056	-1.96301	16.8678	-29.1376	11.4889	-22.11	0.825538	1.50292	0.182381	0.227218	0.0459124
1899-12-31 04:10:00	-0.412947	0.116552	-0.017151	13.8313	0.48904	155.975	-1.91183	37.593	-26.4272	27.3613	-22.1067	0.758561	1.55112	0.150869	0.211776	0.045186
1899-12-31 04:20:00	-0.328056	1.04013	0.00296832	13.8281	1.10033	107.275	0.169091	8.94004	-10.0251	4.83167	-5.70583	1.52816	1.38881	0.168333	0.202332	0.0448274
1899-12-31 04:30:00	-0.306706	1.00168	0.013455	13.8845	1.05068	107.003	0.764211	17.2031	-15.9318	13.6316	-7.13765	1.31144	1.24818	0.0883404	0.14165	0.0388851
1899-12-31 04:40:00	-0.43531	0.297776	-0.00319186	13.5754	0.605405	146.262	-0.377371	18.8261	-14.1112	10.5642	-8.56065	0.889197	1.46876	0.121988	0.295362	0.0439095
1899-12-31 04:50:00	-0.346402	0.597431	0.00304424	13.5972	0.718985	124.239	0.0538408	20.104	-19.2713	13.2311	-8.39799	1.19947	1.66828	0.0990648	0.275033	0.0502826
1899-12-31 05:00:00	-0.329629	0.189699	-0.00712377	13.5088	0.45019	151.499	-0.910039	33.3536	-23.6584	19.7418	-15.4929	1.00041	2.22219	0.106816	0.253484	0.0377743
1899-12-31 05:10:00	-0.407013	0.0278134	-0.0127733	13.579	0.435004	163.11	-1.74745	11.4671	-13.2517	7.5695	-8.60566	0.588967	1.35393	0.068046	0.14754	0.0225868
1899-12-31 05:20:00	-0.201509	-0.14361	-0.0108956	13.3288	0.279208	142.895	-2.31016	18.785	-17.5071	11.1462	-14.6866	0.500309	1.79188	0.11406	0.1127	0.0206337
1899-12-31 05:30:00	-0.212089	-0.123306	-0.00539066	12.9631	0.261286	143.729	-1.28035	20.4208	-19.1305	10.6261	-10.0446	0.403555	1.5445	0.1073	0.0534674	0.0164053
1899-12-31 05:40:00	-0.423295	-0.298891	-0.0138257	13.1899	0.529174	146.373	-1.60439	5.83638	-15.6502	2.37764	-7.29587	0.710203	1.3421	0.0566761	0.130184	0.0189271
1899-12-31 05:50:00	-0.41447	0.291686	-0.0175186	13.2994	0.542432	144.764	-1.88704	3.51115	-9.73251	3.00212	-6.29927	0.783912	1.44518	0.0550163	0.21157	0.0159356
1899-12-31 06:00:00	-0.45665	0.274134	-0.00434048	13.4742	0.561999	150.57	-0.345711	11.0433	-7.79561	8.63073	-6.04365	0.763045	1.35773	0.0950686	0.175138	0.0236412
1899-12-31 06:10:00	-0.239169	0.866802	0.0120655	13.8132	0.905786	105.589	0.76017	11.4555	-14.3623	5.91689	-4.88355	1.09657	1.21063	0.104534	0.0902714	0.0336767
1899-12-31 06:20:00	-0.195095	0.779382	0.00122629	13.888	0.832575	102.952	0.0918656	17.2491	-23.0014	8.46711	-15.4349	1.16757	1.40236	0.225006	0.142918	0.0574645
1899-12-31 06:30:00	-0.439916	0.808093	-0.000600235	14.0377	0.931998	119.383	0.0494107	17.1901	-19.4534	9.15144	-12.0162	1.30855	1.40403	0.115527	0.18456	0.0620384
1899-12-31 06:40:00	-0.0191886	0.358275	0.00727754	13.9357	0.379238	90.7055	1.95147	57.6281	-33.6664	41.7967	-24.7767	0.790876	2.08544	0.120601	0.145694	0.056714
1899-12-31 06:50:00	-0.414735	0.446834	-0.0218781	14.3132	0.631936	132.683	-1.70909	46.3715	-62.384	33.8315	-27.0481	1.14277	1.80837	0.197699	0.191334	0.0905012
1899-12-31 07:00:00	-0.591336	0.0522793	-0.0220224	14.7016	0.656687	156.82	-1.23968	84.6569	-45.0228	62.0745	-25.4593	1.33335	2.03042	0.238708	0.278136	0.103959
1899-12-31 07:10:00	-0.172567	0.618311	0.0122978	15.1289	0.68794	103.916	2.42161	56.9706	-22.7678	45.6903	-19.5722	1.32698	1.92891	0.248763	0.26431	0.0897727
1899-12-31 07:20:00	-0.471997	0.871941	-0.0167415	15.6388	1.12286	122.315	-0.924464	30.4186	-28.6265	20.8711	-23.2803	1.77604	1.58171	0.423992	0.426794	0.161509
1899-12-31 07:30:00	-0.582164	0.901705	0.0202275	16.0679	1.15212	125.235	2.24119	43.9944	-31.0005	31.7811	-22.4938	2.50747	2.1764	0.339627	0.487077	0.166515
1899-12-31 07:40:00	-0.709064	1.47787	-0.0384005	16.6761	1.68794	116.038	-1.14067	43.0105	-31.7623	25.9055	-22.3553	2.7893	1.65249	0.378454	0.445224	0.205033
1899-12-31 07:50:00	-0.439196	1.9383	0.0187221	17.067	2.05849	103.727	0.775395	42.1732	-30.2875	19.5648	-11.3735	3.27263	1.58982	0.508386	0.481974	0.221053
1899-12-31 08:00:00	-0.687253	1.94734	0.0769068	17.5582	2.15591	107.891	2.6698	47.3203	-20.6342	30.0871	-14.533	3.15678	1.46424	0.655373	0.425603	0.275489
1899-12-31 08:10:00	-0.868279	2.35191	-0.00259898	17.8833	2.6005	111.73	0.375117	42.8064	-36.2435	22.4009	-17.1108	4.08338	1.57023	0.609387	0.74957	0.282047
1899-12-31 08:20:00	-0.277638	2.3692	0.0633922	18.2591	2.49957	95.6789	2.35199	36.5082	-22.2304	23.6145	-12.1883	4.58977	1.83622	0.736846	0.773602	0.32398
1899-12-31 08:30:00	-0.0480454	2.81648	0.0298337	18.4475	2.96561	91.494	1.04904	35.2925	-33.1563	16.6791	-10.3326	4.89304	1.64993	0.948789	0.741633	0.331828
1899-12-31 08:40:00	-0.1159	2.62376	0.0724221	18.7176	2.83703	91.3808	1.89621	34.6858	-32.1822	21.1024	-16.8809	5.03422	1.77447	1.06019	0.891861	0.355908
1899-12-31 08:50:00	0.450735	2.70703	0.0868136	18.5449	3.02265	81.7956	1.916	36.3254	-22.9104	29.2584	-11.461	4.90189	1.62172	1.30435	0.739401	0.334701
1899-12-31 09:00:00	0.673922	2.53265	0.0636074	18.5954	2.82945	76.8202	1.72077	41.3737	-28.4222	21.1744	-20.431	5.11726	1.80857	1.12713	0.721539	0.332386
1899-12-31 09:10:00	0.58137	3.64811	0.0635581	18.4492	3.83615	81.7607	1.29285	40.084	-30.0069	16.5793	-11.5302	6.87284	1.7916	1.06533	0.964169	0.461364
1899-12-31 09:20:00	0.854015	3.20946	0.114885	18.4382	3.47647	76.9386	2.75996	49.3351	-38.9429	23.1084	-21.4603	6.03896	1.73709	1.11806	0.998487	0.433969
1899-12-31 09:30:00	1.2869	3.20427	0.109631	18.6649	3.59838	68.6298	2.29105	33.5911	-22.5632	16.7604	-9.81405	6.36704	1.76942	1.04895	0.962363	0.385949
1899-12-31 09:40:00	1.69306	3.8429	0.0795002	18.6872	4.32255	65.7633	1.48034	29.6148	-24.3569	16.7673	-9.31099	6.5489	1.51505	1.01924	1.14858	0.414104
1899-12-31 09:50:00	1.21348	3.06056	0.145078	18.9713	3.45677	70.1306	2.89823	43.3767	-29.6892	22.9207	-15.5919	6.43718	1.8622	1.18589	1.01478	0.399446
1899-12-31 10:00:00	1.02179	3.23743	0.097186	19.0436	3.53933	73.0535	2.07557	32.7462	-39.3213	18.528	-30.0056	5.78466	1.63439	1.03613	0.824233	0.410716
1899-12-31 10:10:00	1.79264	3.48083	0.0575877	18.9379	4.14782	64.2804	0.980051	30.1589	-23.3723	15.873	-10.1584	6.89971	1.66345	1.39105	0.9315	0.350619
1899-12-31 10:20:00	1.03456	3.15139	0.135728	18.9462	3.45289	72.2657	2.94709	52.349	-46.0264	23.3967	-17.5687	6.29731	1.82378	0.970868	0.869901	0.411748
1899-12-31 10:30:00	1.02778	3.39244	0.0656651	19.1316	3.65811	73.4151	1.56203	33.6644	-76.6787	20.6892	-25.8923	7.18622	1.96446	0.944197	1.22999	0.426815
1899-12-31 10:40:00	0.657441	3.13682	0.0514795	19.2349	3.34198	78.2349	1.17883	35.0264	-29.276	17.5314	-14.8108	6.09904	1.82498	0.948072	0.991298	0.385971
1899-12-31 10:50:00	1.79247	3.30419	0.14133	19.6113	3.86654	62.3319	2.41872	36.1041	-20.8617	21.2141	-7.86977	7.38706	1.91051	1.00553	0.873296	0.380483
1899-12-31 11:00:00	0.32712	3.31113	0.0811722	19.5185	3.60303	83.5443	1.73991	45.9624	-32.1758	29.3064	-12.6757	6.32919	1.75663	1.41504	0.908181	0.424669
1899-12-31 11:10:00	1.52543	3.32742	0.11177	19.8779	3.82627	66.4297	1.9583	40.63	-29.4513	22.1451	-11.6015	6.61296	1.72831	1.14593	1.05556	0.440194
1899-12-31 11:20:00	1.22322	3.45751	0.120397	19.7731	3.78732	70.2086	2.45756	38.4867	-20.763	22.3638	-7.83596	6.36799	1.6814	0.927867	1.02855	0.409385
1899-12-31 11:30:00	1.23637	3.12656	0.094905	19.8918	3.48208	68.8782	1.95505	30.1352	-21.4011	13.623	-11.8886	5.38366	1.5461	0.918923	0.838767	0.36999
1899-12-31 11:40:00	1.56411	3.15908	0.185087	20.1093	3.69728	65.6837	3.44299	54.3314	-34.0192	26.9818	-14.7922	6.75133	1.82602	1.27102	0.910182	0.399423
1899-12-31 11:50:00	1.92637	3.49493	0.110925	19.8776	4.08417	61.22	1.86844	36.0466	-18.6129	16.3577	-9.90096	6.30001	1.54255	0.883057	0.863731	0.35888
1899-12-31 12:00:00	2.04991	4.21553	0.117222	19.8849	4.78531	64.9892	1.67688	39.3803	-15.1864	12.0316	-6.27772	6.99449	1.46166	1.08741	0.838326	0.376683
1899-12-31 12:10:00	1.82594	3.31992	0.148064	19.8383	3.88602	61.1131	2.97093	35.2927	-28.5309	23.108	-13.949	6.07252	1.56266	0.938487	1.14171	0.405588
1899-12-31 12:20:00	1.79538	3.67982	0.101987	20.1025	4.24508	65.4231	1.81193	36.6138	-24.2864	29.24	-11.1568	7.30516	1.72085	1.25406	0.920097	0.384128
1899-12-31 12:30:00	1.8107	3.33771	0.102946	20.5777	3.97022	62.4928	1.80837	36.9817	-26.4595	19.6313	-17.8212	7.04299	1.77396	1.18093	0.984184	0.386475
1899-12-31 12:40:00	3.29748	2.2611	0.20855	20.7825	4.18686	34.7254	3.55551	42.6768	-15.2887	26.6069	-4.70579	6.27181	1.49797	1.10474	1.18398	0.383868
1899-12-31 12:50:00	3.20785	2.37665	0.102318	20.5124	4.11986	36.8437	1.87399	45.6326	-32.8648	18.4713	-10.9443	6.90281	1.67549	1.24956	1.06084	0.348106
1899-12-31 13:00:00	1.30573	3.09707	0.0792392	20.4886	3.42769	68.927	2.60658	51.7611	-27.4784	28.5946	-11.7805	6.41111	1.87039	0.875181	1.2908	0.325718
1899-12-31 13:10:00	1.41686	3.2888	0.109333	20.5472	3.71931	67.5194	1.92604	32.5831	-23.4391	21.764	-9.2913	7.32456	1.96933	1.12568	1.14423	0.346519
1899-12-31 13:20:00	2.40513	2.97624	0.11972	20.4729	3.95203	52.0702	2.13235	39.7868	-25.4549	19.5128	-8.27799	6.18038	1.56385	1.04891	0.98531	0.321499
1899-12-31 13:30:00	2.36912	2.88677	0.12759	20.7397	3.85756	49.8527	2.488	54.8952	-20.821	26.8262	-10.1038	6.03335	1.56403	0.914765	1.06832	0.367796
1899-12-31 13:40:00	1.8737	2.6713	0.119827	20.7108	3.47292	55.4034	2.75071	44.7772	-20.8743	25.925	-11.2849	6.53898	1.88285	1.17588	1.00205	0.400985
1899-12-31 13:50:00	1.62376	2.23203	0.139138	20.6216	2.92177	55.4594	3.19966	38.8619	-23.0209	20.9513	-9.05511	5.21892	1.78622	1.09166	0.686861	0.258863
1899-12-31 14:00:00	0.943156	2.22423	0.0920282	20.6804	2.64062	69.3566	2.38092	37.2672	-49.3091	22.2063	-32.1441	4.60015	1.74207	1.14408	0.644036	0.283002
1899-12-31 14:10:00	1.87502	2.3435	0.0847403	20.7746	3.12758	52.6588	2.20782	40.0928	-21.5679	27.6274	-8.30968	5.23163	1.67274	0.961555	0.763308	0.275778
1899-12-31 14:20:00	1.384	2.51456	0.121797	20.9348	3.0962	63.2366	3.08904	42.8265	-18.5417	25.9609	-8.83901	5.33019	1.72153	1.22537	0.866902	0.311239
1899-12-31 14:30:00	1.94363	1.38092	0.0923005	20.826	2.53951	37.1027	2.53497	45.8092	-20.7204	24.762	-13.0836	4.22373	1.66321	0.90765	0.669951	0.264038
1899-12-31 14:40:00	0.887127	1.9546	0.11533	20.7707	2.34286	67.2809	3.89851	67.0442	-29.893	47.677	-19.6189	4.56172	1.94707	1.04121	0.700477	0.275151
1899-12-31 14:50:00	0.278355	2.18459	0.0961191	20.9257	2.31187	81.4958	3.51755	60.6524	-42.0582	29.122	-13.41	4.36174	1.88667	0.68084	0.816383	0.320574
1899-12-31 15:00:00	1.12876	2.4967	0.0886446	20.796	2.80904	65.9527	2.32575	45.5661	-31.1547	25.1803	-13.9282	4.64295	1.65286	0.648353	0.703136	0.292283
1899-12-31 15:10:00	0.557164	2.0079	0.0344699	20.693	2.144	74.1731	1.3049	38.336	-25.5138	23.173	-14.1781	3.90827	1.82289	0.502896	0.605103	0.229
1899-12-31 15:20:00	1.09736	2.15408	0.0502408	20.7315	2.46547	62.9815	1.45371	27.7852	-28.9967	17.4275	-16.6046	4.22472	1.71355	0.505	0.575697	0.248799
1899-12-31 15:30:00	1.0964	1.95037	0.0580729	20.6713	2.27974	61.3149	1.71298	22.6516	-23.9818	17.1355	-14.7321	3.52041	1.54422	0.475634	0.398642	0.203645
1899-12-31 15:40:00	1.12744	1.67684	0.0802156	20.6576	2.06705	56.4034	2.50944	33.8122	-29.0488	19.8588	-14.3703	3.45579	1.67185	0.527277	0.555709	0.17852
1899-12-31 15:50:00	1.82591	1.64333	0.0676394	20.6462	2.49988	42.3508	1.82295	26.6266	-27.007	13.9355	-16.281	4.2537	1.70156	0.562205	0.503125	0.218519
1899-12-31 16:00:00	1.0232	2.12233	0.0606512	20.6735	2.42771	64.1418	1.64823	28.1859	-24.7821	13.1213	-13.0991	3.50865	1.44525	0.576776	0.514168	0.206434
1899-12-31 16:10:00	0.881619	1.95305	0.040096	20.6878	2.18172	66.2814	1.54992	37.6066	-19.6465	21.3251	-16.5828	3.67048	1.68238	0.485351	0.477258	0.208231
1899-12-31 16:20:00	0.930251	1.98307	0.0460455	20.6267	2.24132	65.5763	1.58592	29.9516	-14.1477	18.5356	-8.4553	3.66137	1.63358	0.525149	0.491153	0.190392
1899-12-31 16:30:00	1.01958	1.97506	0.0584107	20.5167	2.27156	62.0363	1.77988	25.0621	-17.2724	18.0852	-11.3991	3.25026	1.43085	0.399875	0.4929	0.17213
1899-12-31 16:40:00	1.00995	1.93104	0.040435	20.4648	2.21573	62.1476	1.25321	32.4814	-16.8062	13.0653	-10.3588	3.2565	1.46972	0.376205	0.412798	0.170461
1899-12-31 16:50:00	0.303894	1.64239	0.0393563	20.438	1.72084	80.2559	1.81753	31.9919	-23.9115	24.1545	-14.3868	2.67482	1.55437	0.436484	0.392584	0.203623
1899-12-31 17:00:00	-0.246697	1.89136	0.0123911	20.4105	2.00893	96.7504	0.572879	35.0931	-23.0021	13.0069	-12.4827	2.89306	1.4401	0.62903	0.381573	0.20135
1899-12-31 17:10:00	-0.642522	1.70093	0.0147306	20.1977	1.84777	110.981	0.691026	25.8788	-22.1111	14.764	-12.4071	2.9768	1.61102	0.328284	0.388356	0.195363
1899-12-31 17:20:00	-0.665389	1.4266	-0.0136214	20.012	1.60245	115.861	-0.113901	25.2449	-25.2586	15.2549	-18.1245	2.64558	1.65096	0.274943	0.407629	0.182561
1899-12-31 17:30:00	-0.697165	0.442847	-0.0187904	20.0576	0.900835	150.4	-1.14351	24.4278	-36.1047	16.5661	-29.1684	1.70179	1.88912	0.190508	0.431986	0.101226
1899-12-31 17:40:00	-0.760791	1.48225	-0.0192421	20.1884	1.69128	117.845	-0.2657	22.7268	-25.3785	13.6052	-14.6387	2.77235	1.6392	0.282803	0.412029	0.183329
1899-12-31 17:50:00	-0.776967	0.755446	-0.0185399	20.032	1.18736	136.507	-0.225057	78.73	-79.4206	57.5247	-29.3957	2.43329	2.04933	0.343074	0.592139	0.170732
1899-12-31 18:00:00	-0.344135	0.289435	-0.00875441	20.2432	0.744984	130.497	-1.6008	52.5469	-41.3956	23.7922	-30.4191	2.16173	2.90171	0.195514	0.737222	0.0942208
1899-12-31 18:10:00	-0.693635	1.9173	0.00263374	20.0204	2.0679	110.355	0.282686	23.3622	-19.2072	17.0578	-11.6458	2.85502	1.38063	0.323107	0.438679	0.177311
1899-12-31 18:20:00	-0.578467	1.69816	0.0179107	19.8911	1.81959	108.843	0.890983	36.3241	-25.4452	28.4987	-8.25727	2.76362	1.51882	0.307827	0.368497	0.164187
1899-12-31 18:30:00	-0.64028	1.4417	0.00129532	19.7884	1.6063	114.664	0.275127	23.6632	-23.6375	11.5095	-12.7147	2.42366	1.50885	0.268255	0.366069	0.158057
1899-12-31 18:40:00	-0.562229	1.56135	-0.000384163	19.7653	1.68243	110.083	0.259357	23.2569	-21.5822	12.0462	-12.1044	2.75374	1.63677	0.269224	0.32545	0.155229
1899-12-31 18:50:00	-0.485754	1.47042	0.00791112	19.7653	1.56985	108.548	0.415477	21.916	-23.6232	12.1909	-14.7415	2.83995	1.80906	0.251748	0.296476	0.144439
1899-12-31 19:00:00	0.0708376	1.20251	0.0185092	19.8102	1.24621	86.4608	1.38215	31.5147	-32.5329	21.1819	-14.4282	2.37479	1.90561	0.323957	0.324988	0.164878
1899-12-31 19:10:00	0.0412412	1.1552	0.0045047	19.872	1.19062	88.7198	0.398203	41.3295	-49.5361	28.1073	-31.2741	2.13717	1.79501	0.277392	0.339822	0.158077
1899-12-31 19:20:00	-0.380515	1.02431	0.0165523	19.7933	1.11318	110.851	0.940386	36.9631	-28.1012	24.4222	-15.3409	1.78387	1.60251	0.20312	0.229727	0.12033
1899-12-31 19:30:00	-0.388169	1.17956	-0.00758918	19.7437	1.25948	108.348	-0.283215	19.2484	-33.6822	10.2171	-13.3631	1.66706	1.32361	0.205054	0.21279	0.110405
1899-12-31 19:40:00	-0.493944	0.7772	-0.00699451	19.6631	0.939387	123.091	-0.382067	19.7572	-27.6145	11.2364	-17.2728	1.32307	1.40844	0.160162	0.197761	0.0853158
1899-12-31 19:50:00	-0.422122	0.5784	0.00979656	19.5406	0.738864	126.597	1.05131	36.2572	-22.4813	29.8827	-13.9276	1.07198	1.45084	0.160633	0.164097	0.0833458
1899-12-31 20:00:00	-0.342339	0.315152	0.00453012	19.4295	0.522089	127.536	1.98204	48.2141	-26.1844	27.1299	-17.8803	1.13849	2.18063	0.273959	0.179058	0.0738773
1899-12-31 20:10:00	-0.0746874	0.141395	0.00445424	19.0626	0.287434	106.842	0.667628	77.0444	-81.9114	50.7786	-60.5283	0.925009	3.21816	0.209387	0.176636	0.0659418
1899-12-31 20:20:00	0.759396	-0.406359	0.0114658	19.2205	0.893029	22.8033	0.912345	10.4325	-20.5573	8.27211	-10.6936	1.69879	1.90227	0.268409	0.38265	0.0407047
1899-12-31 20:30:00	0.468809	-0.30911	0.00531256	19.1336	0.603526	36.7619	0.542366	39.2644	-21.7218	17.7296	-14.6104	1.39088	2.30459	0.288099	0.325765	0.0385202
1899-12-31 20:40:00	-0.0460016	0.417297	0.00482164	19.1878	0.430176	95.202	0.601208	15.8239	-12.0377	8.64007	-7.5658	0.651396	1.51425	0.0961114	0.0996895	0.0234934
1899-12-31 20:50:00	-0.414065	0.587101	-0.00377543	19.4299	0.734386	124.624	-0.241381	18.3849	-15.1197	11.7401	-9.97657	1.10108	1.49932	0.169675	0.139094	0.054073
1899-12-31 21:00:00	-0.473927	0.958745	-0.0173342	19.3309	1.07936	116.627	-0.842697	16.1042	-19.5791	7.93514	-13.0071	1.54226	1.42887	0.143525	0.191026	0.0836785
1899-12-31 21:10:00	-0.586688	0.948748	-0.0263355	19.1731	1.13261	122.465	-1.01196	19.4724	-30.622	10.4644	-18.5501	1.66311	1.46838	0.167986	0.242614	0.111785
1899-12-31 21:20:00	-0.615525	0.807991	-0.0175813	18.9247	1.03247	127.619	-0.41963	24.5108	-23.817	14.4757	-12.2965	1.59354	1.54342	0.181572	0.213544	0.108492
1899-12-31 21:30:00	-0.62916	0.689501	-0.0247612	18.8075	0.949778	132.454	-1.14708	20.5418	-20.5288	14.7437	-13.3918	1.60312	1.68789	0.200951	0.209493	0.109721
1899-12-31 21:40:00	-0.616835	0.568276	-0.0230257	18.6825	0.852865	137.685	-1.25053	40.0528	-24.1895	20.4659	-14.8996	1.35037	1.58333	0.150721	0.178035	0.0928843
1899-12-31 21:50:00	-0.915571	0.56077	-0.0355982	18.6645	1.08994	148.731	-1.42327	28.867	-23.6812	14.9281	-17.0447	1.77346	1.62712	0.213724	0.203715	0.116014
1899-12-31 22:00:00	-0.641479	0.392026	-0.00476658	18.5216	0.782168	149.467	0.131293	46.2965	-26.3519	25.2342	-15.7416	1.39952	1.78929	0.170414	0.250468	0.102892
1899-12-31 22:10:00	-0.512591	0.563747	-0.0124868	18.6335	0.827788	131.367	-0.0877315	70.5646	-46.8714	28.6941	-23.1057	1.5769	1.90496	0.297449	0.325489	0.140783
1899-12-31 22:20:00	-0.715072	0.88102	0.00222592	18.676	1.15785	129.072	0.397447	26.8736	-25.6966	16.4702	-11.2328	1.83915	1.58842	0.23867	0.23316	0.117337
1899-12-31 22:30:00	-0.765219	0.684956	-0.0179788	18.5776	1.04434	138.076	-0.769273	19.8959	-24.3143	13.6186	-16.1803	1.54137	1.47592	0.199287	0.179407	0.0979412
1899-12-31 22:40:00	-0.725104	0.825859	-0.0129718	18.618	1.1139	131.341	-0.289929	24.24	-21.3922	14.5164	-11.6964	1.77604	1.59443	0.196386	0.204446	0.112563
1899-12-31 22:50:00	-0.540278	0.771052	-0.00864981	18.6368	0.959725	124.958	-0.126845	37.6998	-21.8702	20.4428	-14.2185	1.46148	1.52282	0.196987	0.193373	0.103871
1899-12-31 23:00:00	-0.804386	0.916367	-0.0231346	18.6106	1.23889	131.534	-0.831592	24.0883	-24.8999	15.0841	-14.0785	1.97086	1.59083	0.214549	0.239798	0.126243
1899-12-31 23:10:00	-1.007	0.919271	-0.0269032	18.6012	1.38631	137.949	-0.640313	27.8435	-20.8075	15.9645	-12.0031	2.29731	1.65713	0.252548	0.276794	0.155554
1899-12-31 23:20:00	-0.691179	1.47388	-0.0270027	18.3206	1.64786	115.698	-0.610836	28.5933	-22.106	10.7047	-12.9649	2.68703	1.63061	0.252489	0.400054	0.153622
1899-12-31 23:30:00	-0.699253	1.65644	-0.00504801	18.0143	1.81083	112.833	0.0474727	21.8985	-15.8189	10.6086	-7.10162	2.5168	1.38986	0.231838	0.24965	0.13993
1899-12-31 23:40:00	-0.534619	1.09623	-0.00866353	17.9469	1.2421	117.687	0.0947317	29.9946	-21.6599	22.4762	-10.9424	2.28664	1.84094	0.228004	0.419927	0.106515
1899-12-31 23:50:00	-0.451532	0.858962	-0.0283823	17.9694	0.985197	119.201	-1.18683	28.168	-34.4577	11.9427	-19.5009	1.75394	1.7803	0.148516	0.298033	0.104408
