# Supplementary material for: A novel wheat lodging resistance evaluation method and device based on the thrust force of the stalks
Source: PLoS One. 2019 Nov 12;14(11):e0224732. doi: 10.1371/journal.pone.0224732 (PMC6850715; doi:10.1371/journal.pone.0224732)
Supplement: S2 File — (ZIP) [file pone.0224732.s002.zip]

Archive with 1 entries (1 files):
- S2Fig4Fig6data 2.xls
