# Supplementary material for: A novel wheat lodging resistance evaluation method and device based on the thrust force of the stalks
Source: PLoS One. 2019 Nov 12;14(11):e0224732. doi: 10.1371/journal.pone.0224732 (PMC6850715; doi:10.1371/journal.pone.0224732)
Supplement: S2 File — (ZIP) [file pone.0224732.s002.zip › S2Fig4Fig6data 2.xls]

## Sheet: 2m
2m(Installation Height of 3D Anemometer)
2016-05-16	10-minute average							Instantaneous wind angle of attack		3 seconds moving average wind angle of attack		Maximum wind speed in 3 seconds	Gust factor	u-SD	v-SD	w-SD
	u	v	w	t	U	angle of direction wind	wind attack angle	max	min	max	min
1899-12-31	0.573327	-0.897852	0.0313005	15.6913	1.07248	57.3731	1.79821	24.9175	-18.4356	8.00471	-2.5954	1.48518	1.38482	0.131234	0.155329	0.0606178
1899-12-31 00:10:00	0.604537	-0.875862	0.0290474	15.4255	1.07657	55.4189	1.81998	34.8038	-14.9316	12.0721	-4.78879	1.58586	1.47307	0.180574	0.195176	0.0864462
1899-12-31 00:20:00	0.633094	-0.959994	0.0346541	15.2342	1.15937	56.6237	1.8998	22.4786	-15.3812	9.16896	-2.20276	1.55825	1.34405	0.155379	0.167058	0.0736578
1899-12-31 00:30:00	0.535456	-1.14169	0.0410288	15.3721	1.2836	64.8842	2.28526	47.8595	-18.9334	14.6111	-7.26285	2.59577	2.02225	0.263187	0.349569	0.132928
1899-12-31 00:40:00	0.464314	-0.946091	0.0327823	15.1692	1.07432	63.7707	2.24251	55.7525	-21.7981	19.9121	-10.9297	1.90464	1.77288	0.216587	0.252073	0.115309
1899-12-31 00:50:00	0.175069	-0.950344	0.0225503	15.0357	1.00639	80.8271	1.57754	31.2244	-18.7064	17.1066	-6.28991	1.68124	1.67057	0.280801	0.220542	0.096393
1899-12-31 01:00:00	-0.165743	-0.871542	0.00115339	15.0186	0.903922	101.282	0.162046	18.4217	-15.8957	7.18718	-4.93018	1.22275	1.35271	0.162835	0.161749	0.0473483
1899-12-31 01:10:00	-0.0897296	-0.761966	0.0071115	14.569	0.799275	96.384	0.688476	36.8995	-24.3676	22.9874	-13.058	1.56974	1.96395	0.223402	0.179322	0.0688684
1899-12-31 01:20:00	-0.378959	-1.12707	-0.00251617	14.7178	1.20737	109.602	0.184805	29.3891	-20.9526	12.1646	-5.72594	1.82994	1.51565	0.184161	0.286381	0.0934327
1899-12-31 01:30:00	-0.00509212	-1.08433	0.00519992	14.7681	1.09388	90.0784	0.493246	24.4824	-17.1533	11.9141	-5.07081	1.54592	1.41324	0.14325	0.176456	0.0764002
1899-12-31 01:40:00	-0.16689	-0.595553	-0.00371687	14.1355	0.629419	106.729	-0.317548	15.2041	-19.051	5.4151	-5.53405	1.02489	1.62832	0.0970952	0.150887	0.031144
1899-12-31 01:50:00	-0.377399	-0.425186	-0.0100801	14.5285	0.576131	131.496	-1.03424	16.4556	-16.3629	4.29708	-7.08802	0.791534	1.37388	0.0995879	0.0947609	0.0285978
1899-12-31 02:00:00	-0.317881	-0.465941	-0.00660585	14.3684	0.576449	123.518	-0.57329	13.1226	-19.151	5.29009	-7.11047	0.813311	1.4109	0.131458	0.0699728	0.0275103
1899-12-31 02:10:00	-0.438944	-0.463369	-0.00923182	14.4419	0.64739	133.577	-0.804696	10.5448	-17.9533	4.11933	-7.79144	0.838597	1.29535	0.0872899	0.0892829	0.0258236
1899-12-31 02:20:00	0.114221	-0.689569	0.0155732	13.6274	0.715883	80.6054	1.36732	19.5235	-13.0209	7.09312	-6.25377	1.00941	1.41002	0.155917	0.122447	0.0349763
1899-12-31 02:30:00	0.100251	-0.288903	0.0112228	13.0932	0.406699	87.3001	1.30712	14.939	-12.4609	9.15115	-6.86977	0.98928	2.43246	0.228688	0.237607	0.0236241
1899-12-31 02:40:00	0.0869973	-0.101783	0.00185585	12.9594	0.235891	59.6713	0.111772	23.2104	-39.44	10.5347	-18.8597	0.441534	1.87177	0.137963	0.159435	0.0183209
1899-12-31 02:50:00	0.333678	-0.282011	0.0107512	13.3161	0.458917	40.4129	-0.73885	28.1096	-76.0023	12.9652	-66.2437	1.06998	2.33154	0.212386	0.267942	0.0277928
1899-12-31 03:00:00	0.118182	-0.266389	0.00846244	13.383	0.437034	95.9401	-0.327446	19.933	-18.21	14.0082	-14.6525	1.22534	2.80377	0.317001	0.345707	0.0252664
1899-12-31 03:10:00	0.113159	-0.290029	0.00147952	14.1781	0.338134	66.7215	0.167172	27.0993	-23.2104	9.33573	-7.2853	0.491934	1.45485	0.100765	0.108522	0.0170055
1899-12-31 03:20:00	0.0806882	0.018998	-0.000401961	14.0669	0.178179	73.0419	-2.20453	63.4671	-56.3385	47.19	-43.09	0.413273	2.31943	0.111586	0.152403	0.0157136
1899-12-31 03:30:00	0.0046668	0.0547178	-0.00558408	14.0493	0.159342	91.3873	-2.54049	68.2332	-59.0272	47.7706	-32.5252	0.328188	2.05965	0.143762	0.0815858	0.0168083
1899-12-31 03:40:00	-0.0465089	-0.172959	-0.00298056	13.719	0.209804	102.26	-1.47725	11.1656	-21.8125	7.60358	-15.5633	0.387649	1.84767	0.111982	0.0756618	0.014171
1899-12-31 03:50:00	0.00131589	-0.50009	0.00642913	13.8133	0.544333	95.1388	0.571711	18.2713	-14.4923	8.48285	-6.08614	0.900399	1.65413	0.198047	0.180141	0.0273672
1899-12-31 04:00:00	0.0426113	-0.673849	0.0138827	14.2349	0.68934	88.3815	1.28265	28.2446	-18.6806	13.6822	-8.83083	1.02351	1.48477	0.127283	0.161198	0.0467421
1899-12-31 04:10:00	0.0325573	-0.556053	0.00455418	14.5644	0.586037	91.1634	0.353922	25.1463	-17.4686	9.1325	-8.10317	1.23579	2.10873	0.162678	0.196851	0.0420142
1899-12-31 04:20:00	0.0628258	-0.40876	0.0072232	14.038	0.427229	82.8453	0.957086	19.7571	-22.8505	6.80886	-6.08048	0.731251	1.71161	0.111573	0.0958196	0.0194211
1899-12-31 04:30:00	-0.053432	-0.494786	0.00720894	13.4886	0.538482	99.3689	0.646056	22.5119	-26.8239	10.2176	-16.5724	1.0267	1.90665	0.208046	0.193039	0.0413702
1899-12-31 04:40:00	-0.343819	-0.507012	-0.00675044	14.1023	0.624189	124.208	-0.676652	16.0014	-25.4162	5.54721	-7.00414	0.873906	1.40007	0.125078	0.127991	0.0347325
1899-12-31 04:50:00	-0.330702	-0.617004	-0.00963846	14.2904	0.719522	118.302	-0.62469	27.769	-20.4477	13.1295	-7.8636	1.12405	1.56222	0.155707	0.136353	0.0555915
1899-12-31 05:00:00	-0.036968	-0.752899	0.0122514	14.2395	0.771898	93.6444	1.21801	55.4803	-22.3637	22.9786	-7.58587	1.40237	1.81678	0.163218	0.239675	0.0808328
1899-12-31 05:10:00	-0.0921149	-0.807421	0.0105449	13.9709	0.832366	96.7156	0.944185	27.769	-26.7341	10.793	-9.23162	1.22346	1.46985	0.176379	0.16929	0.0610519
1899-12-31 05:20:00	-0.057352	-0.960114	0.004853	14.3285	0.983681	93.5018	0.466565	28.8395	-16.9717	8.85043	-6.96198	1.52782	1.55316	0.204456	0.191521	0.0677519
1899-12-31 05:30:00	0.136125	-0.802257	0.0176548	14.6529	0.820564	80.4224	1.31136	16.0381	-15.9775	6.64901	-5.4734	1.08711	1.32484	0.106564	0.118288	0.0451791
1899-12-31 05:40:00	0.112162	-0.594469	0.0154958	13.7528	0.615061	80.2597	1.44567	13.3479	-13.0012	9.8369	-3.865	0.883645	1.43668	0.116173	0.119954	0.032867
1899-12-31 05:50:00	0.0822439	-0.841742	0.0133268	13.6464	0.859696	85.7137	1.00359	21.1354	-13.1336	9.618	-7.11458	1.30937	1.52307	0.158198	0.24451	0.0456963
1899-12-31 06:00:00	0.0548352	-0.947071	0.00154963	14.2473	0.959158	86.5984	0.432778	41.0843	-21.4561	26.2292	-14.2427	1.54439	1.61016	0.141913	0.192318	0.0908982
1899-12-31 06:10:00	0.0108818	-1.07405	0.00949442	14.333	1.09074	88.9906	0.862122	33.0503	-16.3976	11.971	-5.52342	2.0781	1.90522	0.193429	0.261439	0.0998897
1899-12-31 06:20:00	-0.000613365	-1.16931	0.0137762	14.7976	1.20032	88.9793	1.4335	62.2962	-24.4193	33.7275	-7.5045	2.58255	2.15155	0.271917	0.393022	0.146308
1899-12-31 06:30:00	0.0306135	-1.3454	0.00987652	15.3649	1.38021	88.0137	1.14631	44.5575	-23.256	20.786	-9.18311	2.36025	1.71007	0.304443	0.414979	0.162639
1899-12-31 06:40:00	0.066503	-1.47844	0.0288573	15.7105	1.52129	87.3321	2.09842	58.6683	-42.5197	24.5418	-8.1512	2.68225	1.76314	0.350618	0.460941	0.198398
1899-12-31 06:50:00	-0.134911	-1.51287	0.0207197	16.2597	1.56173	94.6673	1.6899	61.4608	-24.3655	22.5523	-10.0386	3.0613	1.96019	0.375129	0.505975	0.185628
1899-12-31 07:00:00	-0.274512	-2.02685	-0.00199529	16.9161	2.1034	98.5723	0.570256	44.6458	-25.9521	18.648	-8.05032	3.68925	1.75395	0.483103	0.67262	0.230097
1899-12-31 07:10:00	-0.367748	-2.14919	-0.000540858	17.3858	2.25426	100.545	0.797082	46.9694	-40.9369	18.496	-12.5825	3.66819	1.62722	0.563927	0.696909	0.268309
1899-12-31 07:20:00	-0.393774	-1.86202	-0.00194787	17.9959	1.95618	101.728	0.764392	41.4768	-26.1363	15.8319	-7.8465	3.49348	1.78587	0.472794	0.549098	0.226999
1899-12-31 07:30:00	-0.227639	-2.01527	0.00917891	18.804	2.09989	96.4527	1.1689	61.4827	-25.2545	23.8978	-7.126	4.12487	1.96433	0.535374	0.650025	0.250714
1899-12-31 07:40:00	-0.227905	-1.88753	-0.000760016	19.5253	1.97055	96.5084	0.664693	42.0097	-37.4922	18.7451	-12.8308	3.38983	1.72025	0.512797	0.567017	0.229792
1899-12-31 07:50:00	-0.310988	-2.22793	0.0165978	20.0331	2.3352	97.4939	1.18509	50.2222	-24.9532	17.5267	-12.2451	4.58855	1.96495	0.64861	0.658955	0.282159
1899-12-31 08:00:00	-0.217711	-1.95216	0.0422166	20.6278	2.05999	96.1147	2.0036	50.5716	-28.427	21.9013	-8.32687	3.33356	1.61824	0.612964	0.608688	0.269712
1899-12-31 08:10:00	-0.348176	-2.41635	0.00249461	20.8902	2.54132	98.2821	0.860241	40.4744	-35.0044	16.1071	-13.5454	4.04897	1.59326	0.689213	0.747225	0.292847
1899-12-31 08:20:00	-0.41195	-2.77097	0.0141944	21.1627	2.87111	98.5233	1.09348	47.2797	-27.5692	11.6676	-8.05709	4.79189	1.669	0.619497	0.86627	0.328031
1899-12-31 08:30:00	-0.218999	-2.56511	0.0234235	21.6154	2.67422	94.6557	1.54657	42.7932	-31.1655	21.1941	-7.7693	4.51014	1.68653	0.723729	0.858239	0.325765
1899-12-31 08:40:00	-0.469413	-2.56321	0.0279619	21.8274	2.72646	99.9427	1.59983	58.0624	-28.7214	21.9027	-9.15935	5.65117	2.07271	0.799748	0.894137	0.338212
1899-12-31 08:50:00	-0.196787	-2.66403	0.0282828	22.1535	2.76215	93.8138	1.66739	57.2373	-31.1071	28.1302	-6.08119	4.75852	1.72276	0.69602	0.843838	0.33139
1899-12-31 09:00:00	-0.192339	-2.49779	0.0222386	22.6971	2.60316	94.4687	1.47416	45.0163	-34.1192	21.8519	-8.50586	4.55247	1.74882	0.706415	0.781403	0.316718
1899-12-31 09:10:00	-0.604401	-2.21266	0.0290907	23.0662	2.38719	104.923	1.71407	66.0132	-31.8283	20.6912	-7.34165	3.7664	1.57776	0.655034	0.685201	0.311467
1899-12-31 09:20:00	-0.321621	-2.51448	0.0170312	23.3318	2.62946	97.5986	1.29287	51.3452	-32.544	15.0203	-11.9864	4.95254	1.88349	0.685287	0.786273	0.320488
1899-12-31 09:30:00	-0.445351	-2.20727	0.0117091	23.7548	2.34268	101.937	1.40956	60.0086	-26.293	20.1394	-8.16041	4.06155	1.73372	0.630246	0.772044	0.298048
1899-12-31 09:40:00	-0.557518	-2.60113	0.0104163	23.9898	2.74724	102.293	1.0376	46.2085	-24.279	14.7738	-8.77769	4.95923	1.80517	0.676455	0.816709	0.322246
1899-12-31 09:50:00	-0.500263	-2.22635	0.0105383	24.4379	2.35228	103.392	1.10957	58.6795	-27.4136	23.7935	-8.95135	4.26338	1.81245	0.557643	0.746934	0.278857
1899-12-31 10:00:00	0.592168	-2.3978	0.0656414	24.9065	2.61472	77.2288	2.41947	52.5334	-23.0679	19.6279	-6.26737	4.34209	1.66063	0.874828	0.795994	0.334217
1899-12-31 10:10:00	0.705837	-2.63604	0.043724	25.0848	2.82027	75.6152	1.75353	47.8568	-31.9706	18.8055	-7.82064	4.75264	1.68517	0.728434	0.791701	0.328408
1899-12-31 10:20:00	0.104954	-2.55765	0.032183	25.3897	2.69101	88.0053	1.44226	45.5517	-61.2162	17.3972	-15.0611	4.36904	1.62357	0.833206	0.793812	0.328206
1899-12-31 10:30:00	-0.233084	-2.22636	0.0383833	25.9583	2.40001	95.8874	1.92023	69.789	-27.1388	18.4561	-10.0328	4.38279	1.82615	0.869039	0.741289	0.32104
1899-12-31 10:40:00	-0.648307	-2.43571	0.0191537	26.1107	2.62338	105.275	1.3347	68.4395	-24.0511	24.3935	-11.6617	4.91534	1.87367	0.71826	0.826548	0.3238
1899-12-31 10:50:00	0.687217	-2.53159	0.0633464	26.3028	2.7537	75.7891	2.21718	52.8106	-29.082	19.2175	-6.23664	4.39671	1.59666	0.855433	0.809496	0.323715
1899-12-31 11:00:00	0.213095	-2.3435	0.0681973	26.6925	2.47973	84.8632	2.67327	54.8032	-23.1764	20.5765	-5.54408	4.19469	1.69159	0.785666	0.753111	0.31962
1899-12-31 11:10:00	0.987089	-2.48096	0.0559561	26.7449	2.78573	69.2331	2.00115	63.8068	-27.7137	17.6496	-7.23792	4.89447	1.75698	0.839791	0.815806	0.33557
1899-12-31 11:20:00	0.6255	-2.58998	0.0612858	26.8229	2.78034	76.4919	2.10387	50.9126	-24.5472	15.7803	-6.68906	5.05851	1.81939	0.810982	0.838411	0.34647
1899-12-31 11:30:00	1.03299	-2.59074	0.0745002	26.9379	2.89155	67.9646	2.30566	64.4531	-39.2491	17.1005	-9.33352	5.55844	1.9223	0.780353	0.902761	0.346934
1899-12-31 11:40:00	0.782193	-2.62027	0.069364	26.8922	2.85531	73.4946	2.20633	67.9324	-39.4454	15.6659	-7.08675	4.76873	1.67013	0.828731	0.883181	0.354802
1899-12-31 11:50:00	1.06071	-2.99184	0.0823955	26.7891	3.2998	70.334	2.39983	46.6283	-32.4359	15.8596	-9.53877	5.70831	1.7299	0.900833	0.967322	0.393436
1899-12-31 12:00:00	0.965369	-2.87013	0.0825814	27.0776	3.17136	70.8657	2.47339	43.3242	-23.1785	14.5512	-5.99607	5.51274	1.73829	0.91643	1.01878	0.376793
1899-12-31 12:10:00	0.459606	-2.98648	0.0586358	27.3405	3.15739	81.1582	2.07388	57.3049	-26.755	22.9482	-9.25123	5.63266	1.78396	0.917995	0.989849	0.395347
1899-12-31 12:20:00	0.201962	-2.62492	0.0558358	27.6115	2.75395	85.2013	2.48967	87.4941	-29.7531	29.8713	-7.43351	5.12088	1.85946	0.814097	0.921107	0.354217
1899-12-31 12:30:00	0.466808	-2.48288	0.0677641	27.9882	2.65816	79.9598	2.5587	53.9024	-24.9664	18.6632	-8.8734	4.99595	1.87948	0.850083	0.930617	0.346831
1899-12-31 12:40:00	0.688737	-2.69138	0.0571504	27.8643	2.90597	76.8238	2.19366	58.9038	-37.4846	20.0971	-11.0143	5.8498	2.01303	0.915962	0.960602	0.374877
1899-12-31 12:50:00	0.0583051	-3.00299	0.0222801	28.0108	3.11827	87.831	1.35253	52.9226	-27.3308	13.0048	-6.15144	5.3329	1.71021	0.8381	1.00247	0.356919
1899-12-31 13:00:00	-0.30371	-1.64088	0.062742	26.0618	1.80203	97.8093	3.71451	78.6712	-25.1085	31.8558	-9.15789	4.1571	2.30689	0.81068	0.977391	0.37281
1899-12-31 13:10:00	-0.344719	-1.40067	0.0553171	26.1007	1.5339	104.446	3.32474	74.0536	-38.5926	46.8199	-14.108	3.60395	2.34954	0.848388	0.954301	0.385448
1899-12-31 13:20:00	0.872711	-1.58557	0.115522	26.2856	1.9398	64.2535	4.80981	83.1994	-29.9665	46.7459	-10.6795	4.2086	2.1696	0.873997	0.852249	0.316308
1899-12-31 13:30:00	0.535567	-1.1437	0.0847865	26.3867	1.38072	66.5571	4.34222	55.1046	-27.8775	29.5632	-10.3219	2.89465	2.09648	0.931568	0.884843	0.377815
1899-12-31 13:40:00	-0.0137134	-1.21371	0.0526297	26.8962	1.35946	89.4601	3.50715	80.9665	-35.4127	34.1599	-25.6177	3.38997	2.49361	0.962401	0.976964	0.369993
1899-12-31 13:50:00	0.714636	-1.38385	0.0950658	27.0699	1.68962	62.8206	4.31638	82.2499	-33.1965	45.6754	-15.052	3.22738	1.91012	0.764031	0.94437	0.337958
1899-12-31 14:00:00	1.08284	-2.22181	0.0872356	29.6516	2.59623	64.3067	3.12954	65.5419	-26.9771	20.8627	-6.8371	4.19262	1.61489	0.821783	0.814731	0.335467
1899-12-31 14:10:00	0.279971	-2.69588	0.0362826	29.6913	2.83137	84.0867	1.58985	52.0199	-34.8786	22.6694	-6.68736	4.59532	1.623	0.81617	0.824676	0.335571
1899-12-31 14:20:00	0.738303	-2.35869	0.0597315	29.6456	2.65425	71.9366	2.17918	59.1707	-39.1429	17.1939	-16.5429	4.8301	1.81976	0.941683	0.850222	0.322573
1899-12-31 14:30:00	0.841258	-2.30214	0.0735665	29.661	2.55619	70.1838	2.50563	63.1762	-31.7362	19.7325	-7.48691	5.07306	1.98462	0.74045	0.745269	0.309671
1899-12-31 14:40:00	0.154478	-2.28485	0.0355911	29.7699	2.42229	86.1438	1.66655	54.6195	-26.5713	18.5012	-7.22045	4.49932	1.85747	0.804607	0.78628	0.293481
1899-12-31 14:50:00	0.499545	-1.46805	0.0419308	30.1928	1.69958	70.7944	2.64715	67.8589	-39.2896	26.8978	-17.1882	4.09573	2.40985	0.71141	0.658484	0.222363
1899-12-31 15:00:00	1.13388	-1.79347	0.0733072	30.0299	2.24009	58.4947	2.92731	58.6346	-24.4741	21.4512	-8.03625	3.76982	1.68288	0.773826	0.67764	0.271764
1899-12-31 15:10:00	0.955148	-1.88509	0.0533255	29.91	2.23078	61.1429	2.50368	74.948	-24.4349	45.508	-11.7887	4.20958	1.88705	0.608701	0.863484	0.263304
1899-12-31 15:20:00	0.448975	-1.97318	0.0289357	29.8917	2.10956	77.1313	1.50058	46.0843	-23.0318	15.2634	-9.85384	3.77928	1.7915	0.610647	0.693613	0.255516
1899-12-31 15:30:00	0.516602	-1.84266	0.0396257	30.0483	2.04551	73.0892	2.17276	51.606	-22.7093	16.338	-6.53608	3.5777	1.74905	0.686633	0.677242	0.25777
1899-12-31 15:40:00	-0.205695	-2.34744	0.0347448	29.8396	2.4427	94.9061	1.85792	53.7783	-34.0058	23.0508	-6.28533	4.34858	1.78023	0.651466	0.73836	0.301175
1899-12-31 15:50:00	0.380656	-2.19564	0.0386839	29.9577	2.32601	79.4307	1.86634	50.7285	-28.3335	24.4469	-8.49409	4.47068	1.92204	0.660566	0.726775	0.276051
1899-12-31 16:00:00	0.241807	-1.57153	0.0473225	30.1108	1.74709	81.6621	2.58873	55.9008	-26.86	24.1149	-6.91828	3.97428	2.2748	0.746113	0.687037	0.224271
1899-12-31 16:10:00	0.100041	-1.74478	0.0307721	29.9918	1.81592	86.8642	1.96331	54.3025	-42.1571	24.6478	-8.45741	3.73778	2.05834	0.501908	0.608081	0.22984
1899-12-31 16:20:00	-0.141989	-1.63737	0.0131785	30.0578	1.69325	94.2882	1.38548	48.0446	-25.1158	20.7077	-10.2783	3.62422	2.1404	0.412606	0.543624	0.205216
1899-12-31 16:30:00	0.0344238	-1.43322	0.0145061	30.0867	1.48688	88.7795	1.71851	41.7165	-26.6407	22.3508	-7.51685	3.01969	2.03089	0.403402	0.520336	0.183367
1899-12-31 16:40:00	0.274221	-1.23025	0.0271981	30.1057	1.33654	78.0755	1.92505	55.4298	-27.3136	14.638	-7.8297	2.4019	1.79711	0.458688	0.440155	0.149568
1899-12-31 16:50:00	0.141913	-0.927205	0.0223529	30.4131	1.01449	76.2298	2.53482	43.4281	-25.376	28.161	-11.6013	2.00063	1.97206	0.349555	0.441763	0.130932
1899-12-31 17:00:00	0.368578	-0.836379	0.018829	30.4382	0.946446	66.1456	1.99883	46.5277	-34.1978	29.0773	-15.3445	1.91505	2.02341	0.253523	0.309127	0.117286
1899-12-31 17:10:00	0.73694	-0.61962	0.0470384	30.2475	0.996618	40.4282	3.47493	54.2317	-24.1956	36.7329	-10.3466	1.99046	1.99722	0.320846	0.313423	0.124477
1899-12-31 17:20:00	1.1977	-0.894435	0.0579561	28.9772	1.53794	36.7227	2.87144	59.6728	-24.8444	26.0393	-7.01989	2.72496	1.77182	0.431151	0.403643	0.184005
1899-12-31 17:30:00	1.32081	-1.14059	0.0643602	28.0297	1.78976	41.1714	2.79565	52.919	-19.963	23.1755	-4.93577	3.16689	1.76945	0.488935	0.429533	0.209701
1899-12-31 17:40:00	1.07436	-0.946224	0.0417318	27.3769	1.45952	41.5065	2.21871	47.1814	-23.7458	18.2093	-6.99914	2.61372	1.7908	0.359939	0.325792	0.160497
1899-12-31 17:50:00	1.10464	-0.855694	0.0424222	27.1037	1.4241	38.2601	2.18335	43.734	-35.8328	15.2741	-7.71907	2.57235	1.8063	0.390026	0.301204	0.158934
1899-12-31 18:00:00	0.85134	-0.640157	0.0399568	26.5172	1.08478	37.9005	2.46142	33.4278	-24.5855	12.8895	-5.81047	1.84489	1.7007	0.333344	0.23534	0.11902
1899-12-31 18:10:00	0.395233	-0.602553	0.0165909	26.4765	0.736395	56.6454	1.53634	20.0888	-15.6447	9.95338	-5.40597	1.12816	1.53201	0.143478	0.151589	0.0576976
1899-12-31 18:20:00	0.565281	-0.664497	0.0227348	25.9294	0.885293	49.8425	1.77006	26.3621	-17.7312	8.63755	-5.53527	1.48273	1.67484	0.168665	0.153153	0.0760688
1899-12-31 18:30:00	0.596018	-0.631256	0.0330316	25.4275	0.883551	46.3595	2.3417	25.2571	-16.3933	11.2662	-3.33191	1.2111	1.37072	0.145043	0.169642	0.0628879
1899-12-31 18:40:00	0.47445	-0.504973	0.0185866	24.8654	0.724427	39.9997	1.6981	30.5129	-21.7775	15.6779	-11.1892	1.42407	1.96579	0.128823	0.348843	0.0503077
1899-12-31 18:50:00	0.492373	-0.140383	0.02116	24.8803	0.534625	18.3483	2.55708	57.9335	-25.3014	17.4972	-14.2149	1.28517	2.40388	0.209475	0.190024	0.0590278
1899-12-31 19:00:00	0.585091	-0.18866	0.0290347	24.3434	0.671139	24.656	2.69492	34.8224	-23.891	12.0796	-5.79611	1.61381	2.40458	0.134823	0.29661	0.0469043
1899-12-31 19:10:00	0.867482	-0.0790065	0.0671938	24.117	0.881701	8.64758	4.57727	28.9012	-15.458	12.7432	-2.1967	1.37812	1.56303	0.16216	0.141555	0.0681568
1899-12-31 19:20:00	0.501074	-0.204309	0.0256927	22.9312	0.574341	27.4802	2.70436	50.2626	-26.6963	18.8936	-13.7398	0.97903	1.70461	0.218268	0.103859	0.0507678
1899-12-31 19:30:00	0.506678	-0.421807	0.0197159	21.9851	0.687324	39.8112	1.79667	32.8058	-22.2341	14.774	-2.68898	1.2022	1.7491	0.176501	0.1763	0.0498819
1899-12-31 19:40:00	0.385839	-0.197369	0.0109935	20.9504	0.46768	26.3925	1.65263	44.2793	-19.3802	27.3474	-6.18839	0.874277	1.86939	0.112477	0.196849	0.0368395
1899-12-31 19:50:00	0.219741	-0.221976	0.00501366	21.1986	0.326627	46.9601	0.940917	48.1155	-24.3442	27.264	-12.2265	0.535161	1.63845	0.10547	0.0847121	0.0277711
1899-12-31 20:00:00	0.378509	-0.0727011	0.0130502	20.8572	0.426907	23.4444	1.67119	30.1189	-22.8853	12.2026	-10.8155	0.873108	2.0452	0.143523	0.180513	0.0407026
1899-12-31 20:10:00	0.865281	-0.157535	0.0422359	20.8689	0.889884	11.5804	2.94242	36.8462	-16.6676	12.6152	-3.89292	1.56874	1.76286	0.2157	0.149637	0.0701257
1899-12-31 20:20:00	0.391919	-0.0964445	0.0147256	20.4976	0.41835	20.5296	2.56288	74.4216	-17.7537	45.7957	-7.77595	1.29379	3.09261	0.21179	0.110795	0.0460722
1899-12-31 20:30:00	-0.148109	-0.136465	0.00569469	20.601	0.310053	109.875	1.86477	82.917	-53.1571	55.1568	-27.913	0.657483	2.12055	0.225755	0.181322	0.0266045
1899-12-31 20:40:00	-0.217199	0.00838634	-0.00365528	20.8503	0.33742	133.922	-0.929512	22.9886	-37.5513	11.7746	-22.7137	0.513248	1.5211	0.0978183	0.253406	0.0238868
1899-12-31 20:50:00	-0.0834345	-0.0912963	-0.00278441	21.0483	0.222991	110.426	-1.1538	64.7934	-82.917	50.779	-56.9364	0.49207	2.20669	0.102079	0.189392	0.0296213
1899-12-31 21:00:00	-0.35937	-0.456889	0.00603178	20.4366	0.58704	128.494	0.429244	13.6057	-19.9793	6.81182	-9.15891	0.86834	1.47918	0.0957524	0.119812	0.0377408
1899-12-31 21:10:00	-0.244603	0.0146698	-0.00943171	21.0317	0.271691	159.718	-2.02468	31.9894	-30.4858	16.1453	-24.4931	0.512973	1.88807	0.0637971	0.120948	0.0245594
1899-12-31 21:20:00	-0.204266	-0.125911	0.000502059	21.1821	0.279112	135.456	-1.74723	78.73	-81.9921	31.5528	-61.0301	0.516433	1.85027	0.130166	0.147758	0.0370963
1899-12-31 21:30:00	-0.0461667	-0.0441725	0.000333333	21.2358	0.183257	102.798	0.196618	83.7022	-71.6014	63.3976	-51.5093	0.607942	3.31743	0.180777	0.0912106	0.0497465
1899-12-31 21:40:00	-0.25467	0.0157185	-0.00806046	21.1118	0.288789	154.402	-1.98224	40.6798	-32.9099	25.1776	-25.6783	0.494509	1.71236	0.129884	0.115985	0.0333582
1899-12-31 21:50:00	-0.103066	-0.000857757	-0.0032161	21.0609	0.212049	116.252	-2.16606	84.8486	-82.917	52.9213	-60.84	0.485446	2.28931	0.0965936	0.199897	0.0341097
1899-12-31 22:00:00	-0.21307	-0.351218	-0.00171244	20.4554	0.420572	117.339	-0.481285	63.4671	-64.7934	28.8378	-42.7633	0.758401	1.80326	0.126787	0.12913	0.0287409
1899-12-31 22:10:00	-0.0824441	-0.0957781	-0.00116033	19.835	0.239521	110.146	-0.185116	22.561	-18.0338	11.4012	-9.54389	0.385545	1.60965	0.151736	0.152697	0.0176785
1899-12-31 22:20:00	0.0420776	0.12714	-0.000574285	19.9447	0.237675	70.5814	0.75861	78.73	-78.73	51.0125	-41.3641	0.402842	1.69493	0.161566	0.141063	0.0393873
1899-12-31 22:30:00	0.199271	0.0700216	0.000605526	19.5046	0.267565	38.2562	0.352505	37.3766	-31.5635	18.9496	-15.6383	0.577666	2.15898	0.111225	0.149325	0.0350907
1899-12-31 22:40:00	-0.0348694	0.0429287	-0.000679631	19.4626	0.247106	95.8008	-1.1267	39.7823	-81.111	18.4974	-47.0955	0.596114	2.41239	0.100431	0.243102	0.0304579
1899-12-31 22:50:00	-0.000877022	-0.224718	0.00414734	19.3052	0.258016	87.7771	1.03514	77.311	-39.5141	45.497	-19.3887	0.449507	1.74217	0.120669	0.100443	0.0284305
1899-12-31 23:00:00	0.15267	-0.147062	0.00967046	18.9285	0.298548	48.1511	2.28339	37.2344	-31.366	24.856	-15.074	0.476535	1.59618	0.169836	0.150646	0.0347164
1899-12-31 23:10:00	-0.0455222	-0.48389	0.0111248	18.7798	0.552693	94.7461	1.26159	19.8469	-26.8861	10.445	-7.85001	0.808362	1.46259	0.27009	0.125345	0.0404282
1899-12-31 23:20:00	-0.143112	-0.318297	0.00322163	18.7334	0.364563	109.936	0.236939	32.3888	-35.2823	13.5434	-20.3901	0.70491	1.93357	0.118658	0.124435	0.0416772
1899-12-31 23:30:00	-0.036806	-0.0129174	0.00255444	18.9203	0.153622	114.652	0.520562	80.0156	-80.0156	58.0188	-49.2494	0.348723	2.27	0.133214	0.103136	0.0415369
1899-12-31 23:40:00	0.304926	-0.153652	0.0101689	18.549	0.366277	32.2761	2.00996	56.5309	-38.9622	22.4907	-19.2922	0.689916	1.88359	0.160351	0.0797917	0.0444095
1899-12-31 23:50:00	0.159554	-0.0896929	-0.00991588	18.7773	0.228843	44.4088	-2.08824	55.1893	-81.9114	40.8818	-62.234	0.568127	2.48261	0.138321	0.118893	0.0559179

## Sheet: 6m
6m(Installation Height of 3D Anemometer)
2016-05-16	10-minute average							Instantaneous wind angle of attack		3 seconds moving average wind angle of attack		Maximum wind speed in 3 seconds	Gust factor	u-SD	v-SD	w-SD
	u	v	w	t	U	angle of direction wind	wind attack angle	max	min	max	min
1899-12-31	1.35125	-1.53216	0.0355936	16.5814	2.05542	48.7554	1.0648	18.2207	-11.6716	7.15873	-3.42701	2.62859	1.27886	0.238941	0.186686	0.103521
1899-12-31 00:10:00	1.4534	-1.67669	0.0326009	16.4302	2.23018	49.2172	0.897708	14.282	-15.4582	5.72037	-7.59472	2.8369	1.27205	0.255404	0.216418	0.112259
1899-12-31 00:20:00	1.51777	-1.82472	0.0446806	16.4337	2.37975	50.2647	1.0942	13.1802	-7.42958	4.61541	-2.45397	2.76971	1.16387	0.176269	0.183344	0.0839083
1899-12-31 00:30:00	1.36428	-2.03579	0.0462694	16.0509	2.46737	56.2484	1.25405	24.5263	-11.7915	11.2007	-5.4406	3.56022	1.44292	0.336657	0.362328	0.163464
1899-12-31 00:40:00	1.16793	-1.77462	0.0479033	15.546	2.14063	56.9029	1.46309	19.7	-19.6398	10.5112	-5.59477	2.95222	1.37914	0.32352	0.308855	0.150209
1899-12-31 00:50:00	0.813709	-1.77996	0.0140043	15.36	1.98859	66.6515	0.425415	19.3683	-16.592	6.03069	-7.2788	2.90196	1.45931	0.406246	0.292164	0.123064
1899-12-31 01:00:00	0.246828	-1.53771	0.00320377	15.3159	1.57213	81.3879	0.159122	20.2804	-22.7574	10.497	-7.92645	2.0199	1.28482	0.22614	0.181706	0.0868815
1899-12-31 01:10:00	0.307227	-1.50374	0.0117738	14.9379	1.5673	77.937	0.644099	24.1036	-12.4212	14.4878	-5.68075	2.47306	1.57791	0.302746	0.301976	0.10418
1899-12-31 01:20:00	-0.128483	-2.04682	-0.0282654	14.9144	2.06307	93.8057	-0.712729	9.94252	-17.0367	4.08507	-6.409	2.54401	1.23312	0.221159	0.245302	0.103606
1899-12-31 01:30:00	0.383	-1.97046	0.00829937	15.012	2.01536	79.0091	0.291212	10.7256	-12.7045	6.23304	-4.21081	2.64933	1.31457	0.178131	0.181626	0.0771833
1899-12-31 01:40:00	0.283589	-1.39633	0.0147295	14.7159	1.42817	78.4981	0.589787	11.4372	-7.00571	4.22668	-2.22708	2.02443	1.4175	0.0967567	0.184263	0.0419581
1899-12-31 01:50:00	0.0125573	-0.920437	-0.00817505	14.6165	0.936283	90.1735	-0.557635	15.8328	-14.655	6.79207	-8.05873	1.28147	1.36868	0.163335	0.177848	0.0435973
1899-12-31 02:00:00	0.0334249	-0.894321	-0.00698117	14.5141	0.909446	88.6662	-0.495288	10.6629	-12.3648	3.42209	-6.08556	1.174	1.29089	0.165806	0.111257	0.0314955
1899-12-31 02:10:00	-0.401478	-0.778418	-0.0288418	14.6548	0.88899	117.861	-1.83798	10.0395	-13.2704	4.61076	-7.7653	1.48498	1.67042	0.144342	0.202787	0.0400921
1899-12-31 02:20:00	0.13541	-1.28417	0.00142885	14.6924	1.30555	83.8114	0.0843596	8.66455	-7.78035	5.34317	-4.52551	1.65752	1.26959	0.180194	0.159337	0.0426147
1899-12-31 02:30:00	0.471917	-0.744897	0.0142152	13.7625	0.892941	58.3397	0.833687	10.3625	-10.579	5.19734	-4.65299	1.44099	1.61375	0.18168	0.205513	0.0369879
1899-12-31 02:40:00	0.45518	-0.950988	0.0171639	14.1111	1.06296	63.9428	0.931181	19.4782	-11.0306	9.32036	-3.58276	1.68695	1.58703	0.119866	0.215478	0.0471855
1899-12-31 02:50:00	0.576836	-0.86648	0.0131743	14.476	1.04841	55.728	0.747496	16.037	-16.5702	8.05018	-6.61637	1.89369	1.80625	0.151504	0.255602	0.0585248
1899-12-31 03:00:00	0.287754	-0.926676	0.00412975	14.4366	0.991839	75.5498	0.00987221	9.96349	-10.4233	4.70517	-5.85513	1.74908	1.76348	0.264149	0.198765	0.0437414
1899-12-31 03:10:00	0.358769	-1.09842	0.00202038	14.7805	1.15913	71.9751	0.124071	11.0387	-11.9498	5.06631	-4.15099	1.47154	1.26952	0.0959872	0.129978	0.0470728
1899-12-31 03:20:00	0.502681	-0.912071	0.0123731	14.8556	1.04998	60.6795	0.813108	16.3413	-10.219	8.54069	-4.79264	1.45139	1.3823	0.102286	0.167119	0.0466594
1899-12-31 03:30:00	0.485114	-0.670722	0.00701057	14.5168	0.840401	53.0143	0.374677	14.522	-19.1405	11.4957	-10.3873	1.26562	1.50597	0.123911	0.202375	0.0472788
1899-12-31 03:40:00	0.425136	-0.830157	0.0135268	14.5247	0.942323	62.1922	0.857637	9.63465	-6.8748	6.90275	-3.44037	1.42006	1.50698	0.104257	0.188778	0.0306476
1899-12-31 03:50:00	0.509646	-1.14644	-0.000438528	14.6637	1.26153	66.1271	0.0150334	22.599	-15.2873	8.88018	-9.33582	1.9057	1.51063	0.163297	0.262334	0.068576
1899-12-31 04:00:00	0.468203	-1.41388	0.0108494	14.7183	1.49979	72.1096	0.431193	9.76758	-13.4018	7.44813	-5.00293	2.03864	1.35929	0.191174	0.162622	0.0634438
1899-12-31 04:10:00	0.354967	-1.2353	0.00655477	14.6988	1.29616	74.0189	0.375796	13.4851	-12.4055	9.16282	-7.07374	1.85826	1.43367	0.16741	0.161191	0.069549
1899-12-31 04:20:00	0.47007	-0.978394	0.0154725	14.4085	1.08941	64.4843	0.898038	15.8554	-11.3584	9.51681	-4.68915	1.60305	1.47149	0.117519	0.143798	0.0528866
1899-12-31 04:30:00	0.656441	-1.28321	0.0238339	14.3431	1.44965	63.3067	0.922552	10.5052	-7.98683	6.40881	-4.82063	1.81572	1.25252	0.188402	0.128792	0.0516398
1899-12-31 04:40:00	-0.00555751	-1.18736	-0.00874022	14.3654	1.21836	91.1024	-0.425252	15.5131	-13.9431	7.82332	-7.92109	1.51933	1.24703	0.259253	0.161004	0.0526275
1899-12-31 04:50:00	-0.361665	-1.36278	-0.0261965	14.6574	1.42587	105.185	-0.983418	17.9301	-18.0341	6.56926	-10.8465	2.0134	1.41205	0.199538	0.213563	0.0921173
1899-12-31 05:00:00	-0.196814	-1.70051	-0.0147543	14.6388	1.72401	96.7509	-0.320571	28.0136	-16.7748	11.1734	-6.22117	2.47695	1.43673	0.204772	0.293203	0.106431
1899-12-31 05:10:00	-0.309574	-1.72002	-0.0277874	14.5766	1.75485	100.181	-0.778076	12.8662	-14.3097	6.60243	-5.78373	2.61764	1.49166	0.169574	0.228922	0.0972056
1899-12-31 05:20:00	-0.151521	-1.73151	-0.0255438	14.4654	1.74886	95.1309	-0.768921	11.4339	-14.7901	4.20496	-6.15525	2.3791	1.36038	0.191392	0.209379	0.0835031
1899-12-31 05:30:00	0.107348	-1.33364	-0.00403175	14.2696	1.34976	85.07	-0.0576432	11.9098	-10.2346	7.32239	-6.02126	1.8722	1.38706	0.172517	0.151951	0.0639957
1899-12-31 05:40:00	0.184517	-1.3274	0.000672154	14.0386	1.35199	81.9315	0.0996162	18.5415	-14.6866	9.9281	-5.42478	1.93719	1.43284	0.171733	0.173131	0.0595745
1899-12-31 05:50:00	0.110587	-1.50488	-0.0102095	14.1243	1.51762	85.9511	-0.33945	12.4658	-16.1587	9.36131	-5.26608	2.04731	1.34902	0.163713	0.158653	0.0676314
1899-12-31 06:00:00	0.131609	-1.7169	-0.0197406	14.3212	1.73256	85.5292	-0.582962	12.5468	-17.1479	8.11185	-7.25819	2.61575	1.50976	0.190163	0.219481	0.0912579
1899-12-31 06:10:00	-0.00897692	-2.0526	-0.0210094	14.4515	2.06347	90.137	-0.477258	13.0905	-16.1077	5.64753	-8.26571	2.85032	1.38132	0.212816	0.268178	0.108723
1899-12-31 06:20:00	0.116229	-2.2469	-0.02392	14.7318	2.27088	86.9074	-0.399582	22.4654	-16.8853	8.72933	-10.2868	3.50791	1.54474	0.310357	0.393397	0.155512
1899-12-31 06:30:00	0.310415	-2.2869	-0.00283699	15.0112	2.33449	82.2586	0.271433	27.6612	-29.1613	21.5269	-8.25098	3.39404	1.45387	0.354882	0.452799	0.212542
1899-12-31 06:40:00	0.309975	-2.57939	0.00976872	15.1939	2.63366	83.1402	0.583178	35.6789	-20.8449	23.6019	-12.6374	4.03953	1.53381	0.432028	0.517565	0.222358
1899-12-31 06:50:00	-0.0568103	-2.38845	-0.0251674	15.546	2.42561	91.7043	-0.231381	30.1722	-19.9762	13.6939	-12.0861	4.00536	1.65128	0.428469	0.570501	0.225443
1899-12-31 07:00:00	-0.183974	-3.06977	-0.0391428	16.1422	3.11649	93.8826	-0.240616	27.1796	-26.01	13.3274	-13.3627	4.67107	1.49883	0.498138	0.735161	0.308264
1899-12-31 07:10:00	-0.235473	-3.17391	-0.0439447	16.5953	3.23575	94.5475	-0.302553	33.1558	-21.2087	15.2866	-10.2899	5.03608	1.55639	0.577921	0.789066	0.309944
1899-12-31 07:20:00	-0.27904	-2.65593	-0.0572977	17.0269	2.7171	95.7096	-0.723694	25.9908	-26.9128	12.6043	-13.9301	4.11193	1.51335	0.511083	0.545783	0.277066
1899-12-31 07:30:00	-0.0853371	-2.93104	-0.056176	17.6781	2.98818	91.373	-0.414763	46.3335	-24.7994	21.9854	-12.3589	4.83023	1.61645	0.563295	0.706356	0.295852
1899-12-31 07:40:00	-0.0483468	-2.69437	-0.0331887	18.3443	2.75319	91.3298	-0.360849	31.7167	-28.2611	14.8576	-13.8475	4.07264	1.47924	0.552476	0.61262	0.27962
1899-12-31 07:50:00	-0.0708187	-3.25977	-0.0580305	18.8594	3.32837	91.0453	-0.664328	31.659	-20.6776	23.4631	-10.1317	5.61446	1.68685	0.667154	0.696828	0.300877
1899-12-31 08:00:00	0.044173	-2.83356	0.0389523	19.293	2.9266	88.8346	1.21375	35.9014	-22.1243	20.8799	-15.1078	4.2876	1.46504	0.729003	0.635704	0.324208
1899-12-31 08:10:00	-0.198393	-3.66443	-0.0292279	19.5487	3.75903	92.9968	-0.147166	28.983	-21.6104	13.2304	-11.0709	5.66993	1.50835	0.822432	0.7638	0.324876
1899-12-31 08:20:00	-0.263443	-4.09108	-0.0647639	19.891	4.14754	93.7524	-0.374838	27.0902	-16.8164	13.5297	-9.94218	6.41592	1.54692	0.618504	0.986059	0.340667
1899-12-31 08:30:00	0.0199745	-3.79438	0.00518519	20.3963	3.8774	89.9009	0.630203	30.0515	-19.0139	13.8448	-9.50273	6.11099	1.57605	0.787384	0.875661	0.359214
1899-12-31 08:40:00	-0.421709	-3.96092	-0.0171072	20.5932	4.07687	95.6165	0.338174	37.0703	-22.2077	15.0987	-8.64247	6.61503	1.62258	0.881694	0.901611	0.363334
1899-12-31 08:50:00	0.131937	-3.92491	-0.0145549	20.9109	4.01687	87.6301	0.397471	37.5552	-17.7193	17.8565	-8.76437	5.86971	1.46126	0.824775	0.890974	0.378412
1899-12-31 09:00:00	0.00458023	-3.7039	-0.0399274	21.3317	3.78183	89.9888	-0.145325	27.0057	-20.5793	14.9228	-11.0728	5.78568	1.52986	0.754316	0.898416	0.340242
1899-12-31 09:10:00	-0.494587	-3.27422	-0.0137194	21.6565	3.38561	98.7082	0.19576	34.2415	-17.8903	18.6728	-9.54227	5.15911	1.52383	0.704678	0.714415	0.356939
1899-12-31 09:20:00	-0.144728	-3.59117	-0.0330478	21.9538	3.66799	93.1504	0.147296	47.5019	-24.2805	31.0678	-14.4389	5.78185	1.5763	0.715718	0.863733	0.380929
1899-12-31 09:30:00	-0.332491	-3.37993	-0.0564237	22.3332	3.46956	96.0483	-0.333699	36.6056	-23.7738	15.7253	-12.2571	5.55908	1.60224	0.703408	0.901004	0.335067
1899-12-31 09:40:00	-0.37225	-3.71319	-0.0533674	22.6841	3.80417	95.5676	-0.235386	49.2981	-20.9413	20.0439	-9.82455	5.76853	1.51637	0.724134	0.856129	0.371194
1899-12-31 09:50:00	-0.350074	-3.07769	-0.0668157	23.0777	3.16167	97.5305	-0.645999	36.3387	-23.1756	17.8814	-11.1694	4.91642	1.555	0.592927	0.83149	0.306759
1899-12-31 10:00:00	1.27198	-3.5651	-0.0212968	23.4638	3.88487	71.5031	0.11299	29.9449	-18.5098	14.5526	-9.22702	5.84112	1.50356	0.959467	0.795497	0.338917
1899-12-31 10:10:00	1.2365	-3.72834	-0.00452194	23.7442	3.98546	72.0382	0.373621	37.2856	-17.5328	18.5479	-6.92725	5.63746	1.41451	0.702223	0.7997	0.323438
1899-12-31 10:20:00	0.358316	-3.6586	-0.0304782	23.9735	3.78258	85.1979	0.021011	30.4939	-34.8655	14.9617	-13.4241	6.09868	1.61231	0.89798	0.939372	0.336453
1899-12-31 10:30:00	-0.0242387	-3.33314	-0.00295904	24.3981	3.49617	89.9192	0.394501	49.2478	-19.8232	22.4129	-8.48554	5.51155	1.57645	1.06841	0.742684	0.340832
1899-12-31 10:40:00	-0.601909	-3.62037	-0.0721048	24.5909	3.75901	99.1714	-0.644458	45.8943	-21.2935	19.2514	-10.0181	5.70431	1.5175	0.817622	0.823157	0.344985
1899-12-31 10:50:00	1.35641	-3.67318	0.00684303	24.8087	4.01285	69.7824	0.697945	45.8982	-22.426	24.5346	-9.93379	5.95215	1.48327	0.877327	0.897652	0.365349
1899-12-31 11:00:00	0.741544	-3.55769	-0.00903295	25.0685	3.73827	78.2466	0.138549	37.7696	-19.581	17.5348	-10.5019	5.62241	1.50402	0.858176	0.801381	0.314297
1899-12-31 11:10:00	1.60465	-3.54551	0.0282438	25.2313	3.98745	66.4963	0.792521	35.6585	-15.831	18.962	-8.69017	6.45992	1.62006	0.965459	0.781841	0.352849
1899-12-31 11:20:00	1.35911	-3.95212	0.0127944	25.3203	4.26028	70.7773	0.624659	29.3872	-22.8695	15.7713	-10.4518	6.19139	1.45328	0.801657	0.912879	0.351615
1899-12-31 11:30:00	1.67045	-3.74263	0.0549324	25.545	4.17194	66.09	1.36707	45.6647	-17.0608	28.1785	-6.73886	6.61715	1.58611	0.813366	0.979338	0.383202
1899-12-31 11:40:00	1.51231	-3.78281	0.0270607	25.5597	4.1737	68.4917	0.75304	40.0832	-20.1706	14.6242	-6.98666	6.44132	1.54331	0.929843	0.929115	0.372413
1899-12-31 11:50:00	1.80681	-4.36768	0.0243991	25.5479	4.81408	67.5679	0.691055	28.5584	-13.6597	12.977	-6.17244	6.81894	1.41646	0.909593	0.937126	0.40477
1899-12-31 12:00:00	1.84753	-4.18125	0.0444272	25.7139	4.68584	65.9901	1.02677	28.3215	-17.9368	12.9785	-11.2671	6.87968	1.46818	0.995064	1.09403	0.411924
1899-12-31 12:10:00	1.05299	-4.56147	0.0053204	25.9006	4.78694	76.9629	0.57718	44.5307	-20.1339	16.6843	-8.18288	7.15879	1.49548	0.984069	1.07824	0.421487
1899-12-31 12:20:00	0.745218	-3.82164	0.014466	26.1239	3.99175	78.459	0.898378	46.2077	-22.8521	25.9293	-12.2914	6.47283	1.62155	0.836192	1.02847	0.391599
1899-12-31 12:30:00	1.09197	-3.88132	0.0168326	26.3696	4.16763	74.8862	0.622702	32.7109	-28.4471	16.1926	-13.2042	6.75315	1.62038	1.07244	1.01643	0.403125
1899-12-31 12:40:00	1.20262	-4.00516	0.00272138	26.3878	4.28135	73.838	0.529798	32.1414	-26.7851	16.1845	-10.331	6.5562	1.53134	0.973592	1.13448	0.368865
1899-12-31 12:50:00	0.591013	-4.30623	-0.0212573	26.5284	4.43038	81.9248	0.226983	51.4568	-16.7962	27.3212	-7.87289	6.49749	1.46657	0.84308	0.989333	0.374836
1899-12-31 13:00:00	0.516016	-4.48316	-0.00733621	26.844	4.58849	83.3915	0.523679	41.2773	-20.9037	19.9399	-7.3854	7.1513	1.55853	0.823773	1.07434	0.392475
1899-12-31 13:10:00	0.948175	-4.46074	-0.0168326	27.1028	4.64714	78.1977	0.22539	39.8619	-21.0143	19.3736	-6.78876	6.75238	1.45302	0.893457	0.927757	0.406618
1899-12-31 13:20:00	0.97534	-3.54288	-0.0315775	27.563	3.79472	74.5139	-0.0778647	64.7562	-18.9692	20.2066	-14.7904	5.66557	1.49301	0.932838	0.854103	0.364278
1899-12-31 13:30:00	2.17504	-4.05651	0.0584793	27.676	4.71167	62.1506	1.20448	34.9868	-18.2673	21.8456	-6.88259	7.00117	1.48592	1.04861	0.954289	0.40713
1899-12-31 13:40:00	1.51444	-4.17878	0.0148989	27.8889	4.5497	70.458	0.63935	47.9965	-23.334	19.0996	-9.43442	6.74846	1.48327	1.01054	0.977508	0.420572
1899-12-31 13:50:00	1.55711	-3.65506	0.00407147	28.1832	4.05261	66.2699	0.639328	28.1456	-17.1156	14.8059	-9.07522	6.85162	1.69067	0.738664	1.08599	0.35834
1899-12-31 14:00:00	1.8433	-3.46777	0.0576839	28.4824	4.02098	62.1724	1.4598	49.1131	-18.9863	33.2805	-7.50047	6.34118	1.57702	0.885054	0.962348	0.375019
1899-12-31 14:10:00	0.72148	-3.84377	0.0217676	28.562	4.00536	79.3252	0.881659	31.8279	-18.9727	21.7097	-9.85873	5.73057	1.43073	0.847132	0.825635	0.383948
1899-12-31 14:20:00	1.60003	-3.43413	0.0120129	28.5607	3.9391	64.7535	0.568256	36.3954	-22.9216	16.1769	-10.9589	5.8588	1.48735	1.01727	0.949862	0.359275
1899-12-31 14:30:00	1.43702	-3.38158	0.0302567	28.6885	3.76994	67.2284	0.915541	39.5841	-18.3553	25.0658	-8.10207	6.10102	1.61833	0.88142	0.828656	0.346051
1899-12-31 14:40:00	0.43697	-3.33242	-0.0186511	28.6382	3.47355	82.864	0.170374	32.9163	-27.2208	19.7292	-11.8773	5.26364	1.51535	0.891209	0.800566	0.308409
1899-12-31 14:50:00	1.06659	-1.97275	0.0557617	29.003	2.36662	63.7203	2.24471	57.4675	-29.9494	37.6116	-16.0077	4.17536	1.76427	0.832573	0.618609	0.256441
1899-12-31 15:00:00	1.81652	-2.58503	0.0502315	28.9722	3.24287	55.4779	1.21141	33.3839	-18.4533	17.3485	-7.29582	4.90103	1.51132	0.773466	0.652129	0.283555
1899-12-31 15:10:00	1.72371	-2.68986	0.0596649	28.9239	3.31899	55.7044	1.74077	88.9791	-18.7057	45.9463	-9.32654	5.45257	1.64284	0.689048	1.03158	0.31028
1899-12-31 15:20:00	0.942561	-2.83713	-0.00967274	28.9042	3.0543	71.4952	0.19568	29.3498	-17.3327	12.0358	-9.46904	5.09221	1.66722	0.627457	0.828708	0.248083
1899-12-31 15:30:00	1.01964	-2.78966	-0.0162257	29.0736	3.12727	68.9004	0.0395156	31.5992	-20.1558	9.98204	-10.9565	4.79826	1.53433	0.882978	0.826856	0.270742
1899-12-31 15:40:00	0.140839	-3.52199	0.00834446	28.9553	3.58484	87.778	0.579621	35.2057	-16.8656	15.7091	-6.4765	5.19896	1.45026	0.645739	0.763954	0.284506
1899-12-31 15:50:00	0.983594	-3.2316	-0.00671096	29.1737	3.45577	72.4124	0.200689	33.9113	-20.295	13.0544	-9.73462	6.19098	1.79149	0.668015	0.819111	0.286615
1899-12-31 16:00:00	0.58284	-2.35884	0.028131	29.2169	2.56148	75.9213	1.28098	33.3574	-17.0261	14.7852	-10.3354	4.45567	1.73949	0.792878	0.798253	0.249728
1899-12-31 16:10:00	0.403781	-2.70414	0.0113838	29.135	2.79148	81.7023	0.840206	27.9416	-17.6684	12.8707	-8.17566	4.81528	1.72499	0.569302	0.682728	0.249648
1899-12-31 16:20:00	0.18351	-2.54043	-0.0253489	29.1597	2.57759	85.989	-0.258482	25.4662	-19.6298	10.5005	-10.6134	3.95079	1.53274	0.398521	0.550034	0.220704
1899-12-31 16:30:00	0.238809	-2.1944	0.00351362	29.2141	2.25518	83.5963	0.551546	30.8382	-21.0612	19.9709	-13.6441	3.61594	1.60339	0.450843	0.559514	0.201521
1899-12-31 16:40:00	0.55896	-1.87003	-0.00103062	29.2884	2.01909	74.3645	0.140339	26.648	-13.6439	14.9298	-9.92271	3.03609	1.5037	0.543566	0.478131	0.139575
1899-12-31 16:50:00	0.422329	-1.3125	-0.0229774	29.4111	1.45953	67.3828	-0.0391773	32.3145	-21.3382	19.6572	-12.4365	2.61877	1.79425	0.369707	0.627825	0.145747
1899-12-31 17:00:00	0.657958	-1.11609	0.012578	29.4615	1.33551	59.9299	0.875386	47.3974	-29.322	26.3621	-20.1975	2.52958	1.89409	0.363225	0.387669	0.135885
1899-12-31 17:10:00	1.35597	-0.862279	0.0288242	29.3438	1.64908	33.0566	1.30575	30.3727	-19.604	19.6746	-7.23311	3.03855	1.84257	0.434309	0.370128	0.13873
1899-12-31 17:20:00	2.12025	-1.32735	0.0634117	28.5948	2.53592	32.259	1.69084	33.4404	-26.5073	14.3966	-10.8918	3.79763	1.49754	0.475736	0.415968	0.219294
1899-12-31 17:30:00	2.32861	-1.64947	0.0527793	27.9185	2.88363	35.3607	1.22397	22.1602	-14.7174	11.8886	-6.51603	4.18638	1.45177	0.486522	0.44329	0.205977
1899-12-31 17:40:00	2.05771	-1.39402	0.0504221	27.3471	2.50445	34.1849	1.38	19.2416	-16.6502	9.93737	-5.0041	3.54459	1.41532	0.426158	0.357465	0.18324
1899-12-31 17:50:00	2.01581	-1.25203	0.0545392	27.1508	2.39286	31.9977	1.44858	19.5741	-16.9406	8.89432	-5.24945	3.48303	1.45559	0.392853	0.313923	0.162024
1899-12-31 18:00:00	1.82015	-0.994219	0.0579109	26.7545	2.08432	28.7157	1.70594	16.8793	-10.0192	7.63326	-4.77025	3.00189	1.44023	0.352045	0.256666	0.111017
1899-12-31 18:10:00	1.2627	-0.934189	0.0253881	26.5901	1.58159	36.3404	0.962275	10.58	-8.28698	4.44753	-3.02139	1.95295	1.2348	0.14342	0.195203	0.05346
1899-12-31 18:20:00	1.39508	-1.21316	0.0267646	26.3	1.85398	41.04	0.85239	14.9966	-12.432	6.74749	-3.07861	2.43188	1.31171	0.171852	0.162903	0.0759842
1899-12-31 18:30:00	1.21334	-1.32465	0.0264472	26.479	1.80901	47.752	0.884258	17.8271	-13.9706	11.2812	-7.55609	2.37832	1.31471	0.253389	0.18833	0.0712527
1899-12-31 18:40:00	1.10416	-1.28238	0.0304987	26.3166	1.69726	49.0435	1.10894	12.6527	-12.0039	5.79197	-3.69828	2.62738	1.54802	0.236488	0.305943	0.0655744
1899-12-31 18:50:00	1.0523	-0.612044	0.0173865	25.7655	1.2433	30.8889	0.98671	20.6473	-13.1556	14.0684	-7.33941	2.36433	1.90166	0.342032	0.232252	0.0779278
1899-12-31 19:00:00	1.40579	-0.341856	0.0394802	25.2995	1.47122	13.6324	1.58396	33.4206	-14.5645	17.7692	-7.33126	2.50674	1.70385	0.250976	0.290977	0.0780401
1899-12-31 19:10:00	1.61751	-0.0260709	0.0309249	25.3959	1.62389	3.93493	1.17476	17.9927	-14.3975	8.01997	-8.69697	2.48865	1.53252	0.185236	0.143948	0.0854232
1899-12-31 19:20:00	1.50797	0.0105722	0.0492867	24.5734	1.51543	4.45259	1.9296	26.1554	-21.5039	7.28616	-12.1059	1.9246	1.27	0.169501	0.148456	0.06021
1899-12-31 19:30:00	1.64497	-0.435563	0.0413524	23.9782	1.71727	14.5301	1.41271	19.8806	-23.7219	8.29346	-9.75653	2.33108	1.35743	0.230084	0.257496	0.0861529
1899-12-31 19:40:00	1.70523	-0.469564	0.0561378	23.1668	1.78375	14.5575	1.83242	9.72622	-5.33753	5.78166	-0.438519	2.3416	1.31274	0.231495	0.280521	0.0509546
1899-12-31 19:50:00	1.35799	-0.256879	0.0394489	22.9349	1.38639	10.4984	1.62761	7.37463	-5.39938	3.94346	-1.3256	1.70154	1.22731	0.109904	0.120601	0.0321555
1899-12-31 20:00:00	1.61471	-0.0889094	0.04755	22.8518	1.62493	5.22993	1.70544	21.0273	-11.1382	13.0729	-3.67916	2.36193	1.45356	0.26651	0.157448	0.0884276
1899-12-31 20:10:00	2.14346	-0.249712	0.0634196	23.1157	2.16822	7.1192	1.77709	21.9796	-11.3105	11.6503	-2.94654	2.86998	1.32366	0.283983	0.21441	0.113337
1899-12-31 20:20:00	1.53939	-0.26443	0.0477401	22.1114	1.5696	9.43925	1.81907	15.6321	-9.05587	8.28521	-2.80519	2.4706	1.57403	0.249385	0.180754	0.0679616
1899-12-31 20:30:00	0.827261	-0.083172	0.019469	21.8618	0.839216	8.5534	1.49946	46.6479	-18.8438	31.5062	-8.94274	1.43009	1.70407	0.270074	0.0961465	0.0440243
1899-12-31 20:40:00	0.648668	0.130819	0.020813	21.63	0.684194	14.7655	2.01653	34.8682	-23.8451	15.956	-15.7853	1.1169	1.63244	0.147745	0.176572	0.0687802
1899-12-31 20:50:00	0.971223	0.0670568	0.0217574	21.6235	0.982623	6.5634	1.29877	15.4185	-10.0279	5.17707	-6.25544	1.24938	1.27148	0.142518	0.130418	0.0419573
1899-12-31 21:00:00	0.292203	-0.301952	0.00131228	21.2145	0.447557	48.3707	0.682242	62.5569	-41.2245	40.3739	-21.1964	0.79967	1.78674	0.17122	0.102992	0.0666751
1899-12-31 21:10:00	0.310504	0.0974211	0.0108701	21.1343	0.365206	27.7069	3.38563	66.8353	-67.4143	42.9284	-25.9522	0.931806	2.55145	0.153526	0.153376	0.0741308
1899-12-31 21:20:00	0.484679	-0.116788	0.00763818	21.213	0.537517	23.0173	2.13303	77.9448	-47.8622	56.2848	-20.9831	0.981263	1.82555	0.215815	0.186227	0.0921725
1899-12-31 21:30:00	0.532878	-0.078912	0.0130445	21.146	0.565311	16.6515	2.96355	86.2296	-51.8705	60.4916	-31.9811	1.2899	2.28175	0.234011	0.159041	0.0979021
1899-12-31 21:40:00	0.211637	0.00595014	0.0115489	20.9801	0.314965	50.2587	5.20335	85.2796	-58.024	54.5509	-37.3759	0.762531	2.421	0.21189	0.196746	0.0834662
1899-12-31 21:50:00	0.473987	0.139922	0.0172374	21.0558	0.51155	17.5154	2.60079	46.729	-20.4479	30.6551	-8.775	0.891935	1.74359	0.126473	0.135891	0.0618282
1899-12-31 22:00:00	0.393979	-0.0149735	0.00411026	20.877	0.411669	15.4653	0.593659	36.7178	-26.0966	25.896	-17.9546	1.00885	2.45063	0.183429	0.100913	0.0430685
1899-12-31 22:10:00	0.541909	0.168389	0.00918871	20.285	0.596339	19.4039	1.09719	33.8582	-14.618	10.3222	-4.54377	1.03421	1.73426	0.147435	0.186321	0.035543
1899-12-31 22:20:00	1.0113	0.33349	0.0290849	20.1814	1.07724	18.947	1.64318	19.2949	-12.4776	7.13181	-5.29301	1.44201	1.33861	0.192785	0.13203	0.0505684
1899-12-31 22:30:00	1.30313	0.39629	0.0398628	20.6124	1.36602	16.7688	1.6737	7.94137	-7.15573	4.99308	-1.53986	1.60812	1.17723	0.100226	0.116887	0.035096
1899-12-31 22:40:00	0.440897	0.368993	0.0187569	20.3571	0.612964	49.8926	2.07641	72.6828	-55.5634	48.6857	-22.8964	1.21532	1.98269	0.353118	0.147497	0.0612982
1899-12-31 22:50:00	0.491923	0.208732	0.0129569	20.0571	0.557803	28.8753	2.62486	60.9763	-70.0524	48.3218	-55.0587	1.20917	2.16773	0.288074	0.138834	0.0764728
1899-12-31 23:00:00	1.24288	0.115333	0.0417948	19.5938	1.26783	10.1719	1.93319	22.0086	-11.4661	7.26491	-1.91804	1.75474	1.38405	0.247014	0.208102	0.0495125
1899-12-31 23:10:00	0.824862	-0.534733	0.0178836	19.0184	1.00278	33.9142	1.16557	43.2675	-21.9231	15.3269	-10.7361	1.48725	1.48312	0.24338	0.163476	0.0878718
1899-12-31 23:20:00	0.678089	-0.295102	0.00996864	18.8952	0.783942	25.6452	0.946504	29.9551	-21.5912	11.0936	-12.8531	1.24199	1.58429	0.199338	0.253202	0.0753936
1899-12-31 23:30:00	0.85601	0.222559	0.0149873	19.0026	0.895015	15.308	1.17949	26.8014	-18.3547	17.3992	-10.6394	1.47405	1.64695	0.213033	0.132466	0.0794972
1899-12-31 23:40:00	1.28151	0.104246	0.0396211	18.8232	1.29495	6.90689	1.96218	55.8458	-23.9042	19.0887	-5.75901	1.70622	1.3176	0.245815	0.147644	0.0713862
1899-12-31 23:50:00	1.05934	0.0454593	0.0193804	18.7058	1.07409	7.76537	1.39492	37.3799	-19.5372	24.5682	-10.6325	1.75768	1.63644	0.256269	0.176484	0.0867612
