# Supplementary material for: A novel wheat lodging resistance evaluation method and device based on the thrust force of the stalks
Source: PLoS One. 2019 Nov 12;14(11):e0224732. doi: 10.1371/journal.pone.0224732 (PMC6850715; doi:10.1371/journal.pone.0224732)
Supplement: S3 File — (ZIP) [file pone.0224732.s003.zip › S3Fig4Fig6data 3.xls]

## Sheet: 2m
2m(Installation Height of 3D Anemometer)
2016-05-25	10-minute average							Instantaneous wind angle of attack		3 seconds moving average wind angle of attack		Maximum wind speed in 3 seconds	Gust factor	u-SD	v-SD	w-SD
	u	v	w	t	U	angle of direction wind	wind attack angle	max	min	max	min
1899-12-31 00:10:00	0.994667	0.313586	0.0325618	20.6112	1.07691	21.3568	1.88798	16.344	-9.31163	9.41103	-4.27753	1.73518	1.61126	0.373973	0.166552	0.0331702
1899-12-31 00:20:00	1.97192	-0.142212	0.0473682	20.7955	1.9813	4.61325	1.42063	19.4102	-10.8674	6.59805	-2.71023	2.57103	1.29764	0.317282	0.126241	0.0585974
1899-12-31 00:30:00	0.759612	-0.0967274	0.0149598	19.6824	0.794197	14.3567	2.39559	77.5883	-38.1323	38.0458	-18.9205	1.3887	1.74856	0.273653	0.204523	0.126531
1899-12-31 00:40:00	1.00854	0.38871	0.0354136	20.5828	1.09896	21.3444	2.02337	34.1481	-22.028	20.1028	-8.04979	1.82451	1.66022	0.253345	0.216187	0.0923209
1899-12-31 00:50:00	0.974716	0.271506	0.0318123	21.6793	1.06061	22.4817	1.86888	78.8789	-49.9631	35.1629	-26.423	1.57655	1.48646	0.355385	0.30891	0.0747536
1899-12-31 01:00:00	-0.354213	-0.264376	-0.019443	21.7678	0.51669	134.101	-3.10739	51.7361	-87.4418	33.9688	-67.7536	0.992165	1.92023	0.277215	0.182325	0.120714
1899-12-31 01:10:00	-0.813366	0.273878	-0.0121812	21.89	0.893811	159.095	-0.93453	16.8322	-22.3019	8.10125	-15.5137	1.32112	1.47807	0.230973	0.208638	0.0520768
1899-12-31 01:20:00	-0.680639	0.364363	-0.00825167	21.1593	0.781817	150.54	-0.482134	11.9605	-19.9515	4.97783	-8.36031	1.19989	1.53475	0.198491	0.0801658	0.0355348
1899-12-31 01:30:00	-0.0953714	0.569489	0.00553204	20.3671	0.622783	103.067	0.341736	6.68268	-10.6607	5.30196	-8.35972	0.985127	1.58181	0.206004	0.196171	0.0221937
1899-12-31 01:40:00	-0.0952028	1.09461	0.0199922	20.5255	1.10874	94.7875	1.0173	5.19548	-3.21874	4.20302	-1.94108	1.32047	1.19096	0.14965	0.0932546	0.0230056
1899-12-31 01:50:00	-0.67127	0.747608	0.00673081	19.8718	1.03326	130.923	0.311893	10.6433	-13.2947	5.78367	-8.51001	1.51489	1.46612	0.257857	0.150073	0.0459869
1899-12-31 02:00:00	-0.548525	0.941136	0.00278113	19.6822	1.11792	121.49	0.207906	22.7073	-22.2142	15.4544	-8.99864	1.58875	1.42116	0.185627	0.254592	0.0926037
1899-12-31 02:10:00	-0.194565	0.617242	0.00610828	19.5587	0.700053	107.359	0.394206	13.7958	-21.5277	6.70712	-14.1049	1.29644	1.85192	0.226704	0.241362	0.039753
1899-12-31 02:20:00	-0.776116	0.281903	-0.015144	19.2643	0.875332	154.368	-1.04171	15.968	-17.8498	8.97252	-15.0307	1.09308	1.24876	0.162651	0.274902	0.0522481
1899-12-31 02:30:00	-0.487609	0.254299	-0.0154282	19.2636	0.662198	140.223	-1.41503	24.4557	-31.0091	12.0448	-16.9237	1.04086	1.57183	0.131837	0.380167	0.0496451
1899-12-31 02:40:00	-0.366815	-0.455139	-0.0175225	18.9876	0.612759	133.194	-1.61557	8.08352	-13.3491	4.09766	-7.38046	0.858288	1.40069	0.0739064	0.232433	0.0198272
1899-12-31 02:50:00	-0.687876	0.35086	-0.0105655	18.9585	0.784519	154.317	-0.857601	6.62972	-10.4652	5.39209	-6.50659	1.06417	1.35646	0.182486	0.166132	0.0204657
1899-12-31 03:00:00	-0.328719	0.0819036	-0.0121827	18.9466	0.353122	162.464	-2.17055	12.0698	-14.0382	8.89014	-8.38938	0.681864	1.93096	0.132368	0.106677	0.0200117
1899-12-31 03:10:00	-0.379219	0.144078	-0.0135406	18.8923	0.409819	158.497	-1.90961	1.82498	-7.03078	0.403844	-5.5571	0.665417	1.62368	0.0930353	0.0516528	0.00901148
1899-12-31 03:20:00	-0.547496	0.19436	-0.00900451	18.8572	0.594843	155.996	-1.09285	4.65094	-12.6108	3.46288	-10.6266	0.924482	1.55416	0.225605	0.0668426	0.0174997
1899-12-31 03:30:00	0.332638	0.353038	0.0143199	18.7521	0.537536	52.5661	1.50418	11.6826	-8.26394	8.1308	-5.32092	0.847539	1.57671	0.249243	0.0906353	0.0218275
1899-12-31 03:40:00	0.434945	-0.164189	0.00976489	18.4704	0.511939	29.9641	1.00075	7.57818	-5.11368	5.72658	-3.49797	0.780044	1.52371	0.203851	0.162069	0.0158888
1899-12-31 03:50:00	0.092284	-0.0820287	0.00204831	18.3899	0.268447	63.7373	0.336825	7.89915	-7.49852	5.63002	-5.34775	0.467476	1.74141	0.0446878	0.2472	0.0125963
1899-12-31 04:00:00	-0.204529	0.827257	0.00625927	18.4803	0.859887	102.553	0.46732	6.70399	-4.56771	3.01995	-3.18619	1.32391	1.53963	0.146306	0.181974	0.0212124
1899-12-31 04:10:00	0.237581	1.11246	0.0287387	18.4349	1.15162	77.3	1.45439	10.3179	-10.7404	6.98846	-2.35922	1.69564	1.47239	0.159381	0.223918	0.049504
1899-12-31 04:20:00	0.639206	0.0640133	0.0256594	18.3195	0.737661	26.0412	2.02806	11.1874	-8.84412	6.62714	-5.16122	0.919487	1.24649	0.147701	0.342466	0.0258925
1899-12-31 04:30:00	0.448746	-0.154573	0.00807526	17.666	0.574238	32.856	0.794168	12.2361	-8.53042	6.06947	-5.03987	0.790231	1.37614	0.140234	0.299639	0.025698
1899-12-31 04:40:00	0.579345	-0.0593768	0.0140623	18.2644	0.7708	43.2171	1.27942	47.9932	-66.8353	39.1708	-40.7938	1.33901	1.73717	0.353298	0.436037	0.0466534
1899-12-31 04:50:00	-0.479984	-0.784828	-0.030269	18.3107	1.00206	124.873	-1.91236	9.04452	-14.2804	2.90878	-10.0002	1.46156	1.45855	0.278936	0.388736	0.0369629
1899-12-31 05:00:00	-0.194371	-0.595763	-0.0149395	18.0112	0.725774	108.605	-1.072	13.0849	-12.5502	10.5729	-8.38884	1.3202	1.81903	0.314467	0.269079	0.0422919
1899-12-31 05:10:00	-0.104475	0.420139	0.00148715	18.5664	0.68785	113.588	-0.366174	8.86908	-12.4988	5.23567	-6.3659	1.21589	1.76766	0.330842	0.484474	0.0319239
1899-12-31 05:20:00	0.198609	0.694152	0.017619	17.7489	0.751839	70.6072	1.4741	9.26946	-5.08218	6.11269	-3.04333	1.20946	1.60867	0.164344	0.26008	0.0229552
1899-12-31 05:30:00	-0.274466	0.535193	-0.00196943	17.8772	0.633087	115.862	0.0338075	12.2882	-20.9621	7.30318	-10.1471	0.925408	1.46174	0.220897	0.196477	0.0265182
1899-12-31 05:40:00	0.0711856	0.103915	0.00159514	17.5519	0.19301	67.1828	0.685557	43.3358	-38.6794	34.0918	-26.5677	0.410891	2.12886	0.124158	0.108055	0.0265754
1899-12-31 05:50:00	-0.618388	0.480277	-0.0107815	17.5979	0.806265	150.242	-1.78736	51.6974	-49.6661	45.4062	-30.431	2.39292	2.96791	0.486743	0.536223	0.0373191
1899-12-31 06:00:00	-1.35351	1.66074	0.00854549	18.0107	2.16364	128.881	0.42531	26.0455	-18.1905	13.3314	-9.72745	3.22789	1.49188	0.397438	0.357927	0.149165
1899-12-31 06:10:00	-1.05238	2.16736	0.0022837	17.7945	2.43446	116.313	0.429058	24.3402	-23.4062	12.5843	-11.9627	4.09989	1.68411	0.387114	0.576428	0.225155
1899-12-31 06:20:00	-1.44528	2.97971	-0.0670012	18.8076	3.35869	115.641	-0.6467	30.3896	-36.0656	13.2166	-11.7045	5.14038	1.53047	0.628102	0.650848	0.375992
1899-12-31 06:30:00	-0.984928	2.38266	0.00840486	19.1494	2.62436	112.219	0.431654	44.7333	-29.5778	21.8459	-13.5207	4.34125	1.65421	0.528435	0.535425	0.300185
1899-12-31 06:40:00	-0.312787	1.51443	0.0168091	19.5148	1.58122	101.336	1.07179	39.6997	-26.6241	17.0946	-13.8172	2.96612	1.87585	0.345362	0.46022	0.187364
1899-12-31 06:50:00	0.207438	1.21484	0.0389223	20.0219	1.32727	78.9383	1.84346	19.5548	-25.2936	14.3071	-11.8892	2.02677	1.52702	0.467941	0.312332	0.0942151
1899-12-31 07:00:00	0.13969	1.06061	0.00353056	20.3955	1.1558	79.206	0.521045	37.9706	-32.8195	23.2424	-14.5745	1.9459	1.6836	0.3778	0.444187	0.110967
1899-12-31 07:10:00	0.526645	1.12179	0.0399647	20.522	1.26868	64.9697	1.91523	26.4012	-18.1599	13.4642	-9.11852	2.04491	1.61185	0.28209	0.269844	0.100587
1899-12-31 07:20:00	0.364084	0.915326	0.0700627	21.0606	1.03892	65.5608	4.77387	81.4467	-43.3234	40.7974	-22.5038	2.35506	2.26683	0.287466	0.426164	0.174491
1899-12-31 07:30:00	0.00743092	1.87525	0.0159788	22.3147	1.99382	86.0236	1.10646	47.7995	-28.6836	25.9918	-14.2195	3.82977	1.92081	0.678871	0.73595	0.250344
1899-12-31 07:40:00	-0.364471	1.83829	0.0510643	23.0843	1.97787	101.335	1.98355	43.6893	-71.2681	24.4858	-23.201	4.20052	2.12376	0.647755	0.665314	0.282147
1899-12-31 07:50:00	-1.26383	2.50902	0.00701747	23.4226	2.91812	117.957	0.824865	69.4729	-33.5468	28.5594	-18.2391	5.94299	2.03658	0.710477	0.970049	0.378425
1899-12-31 08:00:00	-1.29828	2.75552	0.0272655	23.8257	3.15448	115.87	1.55245	46.5662	-34.5053	28.5227	-19.3409	5.57792	1.76825	0.834873	1.13674	0.393392
1899-12-31 08:10:00	-1.22389	3.286	0.0722126	24.0122	3.61234	110.14	1.8007	35.7692	-27.2964	22.8133	-11.3024	6.2604	1.73306	0.919209	0.969942	0.428638
1899-12-31 08:20:00	-1.69773	3.57627	0.0311309	24.3965	4.04736	115.905	0.925054	34.2763	-28.8172	16.4502	-19.4899	6.45826	1.59567	0.838788	1.09323	0.493573
1899-12-31 08:30:00	-2.14896	3.66652	0.00799138	24.2356	4.36833	120.647	0.719548	42.458	-35.7959	16.6873	-13.0581	6.89143	1.57759	0.988685	1.07995	0.591051
1899-12-31 08:40:00	-1.90281	3.56928	0.000901431	24.1105	4.19548	118.473	0.782269	79.6592	-39.5771	46.2637	-15.5493	7.12984	1.69941	1.12922	1.22232	0.598462
1899-12-31 08:50:00	-2.1888	3.45426	-0.0267171	24.7528	4.19198	122.315	0.367721	42.6288	-28.0378	20.7066	-18.5861	7.42069	1.77021	0.996913	1.10275	0.572166
1899-12-31 09:00:00	-2.19407	4.23822	0.00524264	25.2955	4.88377	118.024	0.754476	40.1799	-34.7985	20.9548	-9.58968	8.71578	1.78464	1.0619	1.4943	0.595941
1899-12-31 09:10:00	-2.1183	4.3288	0.0406454	25.8725	4.98194	116.456	0.960962	40.4405	-26.3928	22.0463	-14.7257	8.51096	1.70836	1.23801	1.49062	0.655705
1899-12-31 09:20:00	-2.14658	5.52905	0.00649226	25.442	6.0619	110.968	0.597659	42.7363	-27.9341	16.5166	-11.8643	10.2224	1.68633	1.35694	1.56189	0.670223
1899-12-31 09:30:00	-1.92329	5.95838	0.0254713	25.6256	6.38541	107.787	0.646913	28.8329	-22.0603	19.144	-13.9646	11.0297	1.72733	1.32574	1.46499	0.656057
1899-12-31 09:40:00	-1.88869	5.32469	0.117499	26.0858	5.77754	109.761	1.73578	57.847	-24.2524	23.3179	-12.7105	9.08463	1.57241	1.20029	1.46383	0.675288
1899-12-31 09:50:00	-1.39419	5.30263	0.0849244	26.1349	5.63503	104.98	1.52468	39.1382	-30.1147	18.5604	-10.8907	9.78068	1.73569	1.31424	1.51288	0.661447
1899-12-31 10:00:00	-1.12662	4.68417	0.0902091	26.1664	4.97107	103.805	1.54422	33.3935	-28.3752	15.3259	-13.4173	8.9516	1.80074	1.2046	1.34236	0.615118
1899-12-31 10:10:00	-1.22908	5.09717	0.0489678	26.6133	5.39043	103.097	1.2384	37.0458	-28.8807	19.8632	-11.34	8.96527	1.66318	1.27453	1.47587	0.597587
1899-12-31 10:20:00	-0.606245	4.97716	0.0752499	26.6648	5.1834	97.5548	1.27888	37.2428	-28.8875	18.1675	-17.2567	8.16241	1.57472	1.27578	1.21922	0.54673
1899-12-31 10:30:00	-1.68796	4.68049	0.0323731	26.026	5.13344	110.369	0.969855	42.0266	-32.2646	20.8174	-10.4943	8.45787	1.6476	1.2115	1.40111	0.614993
1899-12-31 10:40:00	-1.6856	4.19967	0.0128807	26.2964	4.66302	111.74	0.81274	53.7289	-44.9808	25.6964	-14.6579	7.4429	1.59615	1.16342	1.17907	0.608743
1899-12-31 10:50:00	-1.68418	4.95387	0.0267125	27.0448	5.40698	109.157	0.982561	47.1533	-31.0662	26.0323	-16.0106	9.40695	1.73978	1.32606	1.46749	0.714744
1899-12-31 11:00:00	-1.70942	4.25341	0.133165	27.2115	4.75023	111.716	2.52732	40.9635	-35.9264	21.68	-12.29	8.92834	1.87956	1.33155	1.34654	0.650453
1899-12-31 11:10:00	-1.40479	5.34995	0.0559455	27.29	5.75689	105.045	1.31527	42.3501	-35.6286	21.7622	-10.7215	9.4869	1.64792	1.56397	1.71005	0.733629
1899-12-31 11:20:00	-0.907758	5.64472	0.110651	27.2836	5.93853	100.153	1.60529	39.3903	-30.4683	20.4835	-13.6404	9.96169	1.67747	1.56908	1.72862	0.763929
1899-12-31 11:30:00	-0.955984	5.92284	0.111254	27.4937	6.2162	99.6901	1.73238	37.6318	-24.1391	19.6044	-12.8223	9.83901	1.5828	1.63124	1.57986	0.736992
1899-12-31 11:40:00	0.568805	5.97846	0.119706	27.6109	6.18003	84.178	1.65613	34.5027	-24.8141	15.2059	-10.5553	9.58014	1.55018	1.42366	1.52763	0.705229
1899-12-31 11:50:00	0.514607	5.17594	0.16307	27.3281	5.3359	84.2498	2.47742	35.8085	-21.7004	21.1136	-7.99423	9.57511	1.79447	1.19358	1.62137	0.598223
1899-12-31 12:00:00	0.386812	4.83117	0.0997739	28.0919	5.06761	85.2052	1.62915	38.2336	-25.306	22.7221	-9.81848	7.96329	1.57141	1.46532	1.28688	0.596565
1899-12-31 12:10:00	-0.0124421	5.33853	0.0818517	28.1792	5.55777	89.8918	1.61881	45.6403	-38.1886	29.777	-9.76411	9.06274	1.63064	1.50201	1.5544	0.628782
1899-12-31 12:20:00	-0.654847	4.79953	0.020578	28.2717	5.06632	97.4842	0.865394	48.882	-33.1334	19.4732	-11.9586	8.26766	1.63189	1.52602	1.2629	0.707064
1899-12-31 12:30:00	-0.277975	5.03417	0.0604136	28.4468	5.21407	94.7662	1.46715	42.2169	-30.4722	23.8435	-11.3909	8.97966	1.7222	1.28784	1.60194	0.647878
1899-12-31 12:40:00	-0.0454733	4.48308	0.0716676	28.5275	4.71562	91.1614	1.61818	54.2051	-41.8398	25.3188	-19.0626	7.35634	1.55999	1.4615	1.25885	0.649439
1899-12-31 12:50:00	1.19846	4.58065	0.0861622	28.6356	4.9884	76.0947	1.70526	66.2418	-29.6603	28.2187	-11.3116	8.26064	1.65597	1.61134	1.35962	0.603172
1899-12-31 13:00:00	1.24153	4.64346	0.092234	29.0121	5.02357	75.7357	1.52968	43.1492	-22.989	20.5176	-11.1194	8.53481	1.69895	1.53512	1.28536	0.506449
1899-12-31 13:10:00	0.217203	4.43638	0.0830186	29.0452	4.62739	87.0399	1.86953	50.2959	-33.0362	20.7848	-14.814	7.81106	1.68801	1.26103	1.29687	0.623277
1899-12-31 13:20:00	1.11968	4.40601	0.036201	29.2048	4.81849	75.7768	0.759467	35.7145	-38.7863	19.2407	-16.848	8.55057	1.77454	1.53787	1.37251	0.601631
1899-12-31 13:30:00	0.709645	4.59224	0.0733222	29.4215	4.85092	81.9573	1.23125	33.9821	-50.2541	18.9309	-14.47	8.38854	1.72927	1.42363	1.29772	0.592472
1899-12-31 13:40:00	0.278142	5.05114	0.0235665	29.2623	5.26689	87.2013	0.830528	40.8355	-36.7327	18.978	-15.5382	7.92958	1.50555	1.47886	1.27044	0.693556
1899-12-31 13:50:00	0.00446692	4.98978	0.0357078	29.1873	5.12481	90.816	0.847655	34.7845	-26.7754	14.8113	-13.9371	8.6516	1.68818	1.15812	1.40215	0.613408
1899-12-31 14:00:00	0.10392	5.01722	0.0489322	29.1578	5.26177	88.8745	1.08529	45.3466	-26.1803	21.4903	-11.7091	8.6485	1.64365	1.62486	1.22805	0.612108
1899-12-31 14:10:00	1.43148	4.37244	0.0555316	29.0558	4.83634	72.0393	1.23402	38.7836	-28.9379	18.1971	-14.1783	8.85813	1.83158	1.49146	1.6428	0.505369
1899-12-31 14:20:00	2.52455	3.20134	0.104041	29.4963	4.23814	51.9258	2.54236	82.0889	-37.8133	59.2407	-19.894	8.30971	1.9607	1.37184	1.32261	0.554156
1899-12-31 14:30:00	1.17254	3.56311	0.118949	29.907	3.95191	72.1084	2.5688	40.5154	-36.418	22.5701	-12.8553	7.83843	1.98345	1.1993	1.34939	0.483852
1899-12-31 14:40:00	0.759069	4.64421	0.00802861	29.4808	4.84545	81.6958	0.479181	32.7656	-28.0011	17.2412	-13.9191	8.88337	1.83334	1.15758	1.38666	0.527105
1899-12-31 14:50:00	1.19324	3.45849	0.159603	29.9265	4.04842	71.5359	2.728	50.1443	-29.4496	22.346	-11.1123	7.60744	1.87911	1.69956	1.17442	0.516796
1899-12-31 15:00:00	0.692692	4.04344	0.0789054	29.5664	4.24022	80.5593	1.27019	40.8022	-25.9794	19.0396	-12.0368	7.80198	1.84	1.08572	1.16215	0.489167
1899-12-31 15:10:00	0.195512	3.99388	0.0731856	29.6707	4.13337	89.3773	1.86508	50.6535	-42.8385	27.508	-17.8111	7.56572	1.8304	1.05209	1.53841	0.540234
1899-12-31 15:20:00	1.1205	3.67882	0.112763	29.2977	4.0058	74.0647	2.38296	46.4842	-23.6986	23.8048	-11.4956	7.19012	1.79493	1.22635	1.11485	0.475389
1899-12-31 15:30:00	1.97271	3.5767	0.113845	28.7609	4.29421	60.6985	2.14543	34.1785	-25.7752	17.8276	-10.1544	8.20534	1.91079	1.25137	1.22722	0.518357
1899-12-31 15:40:00	0.75282	3.03394	0.0754567	29.5012	3.53891	76.568	1.89645	47.2087	-29.203	18.2355	-15.896	5.61175	1.58573	1.60086	1.10643	0.471086
1899-12-31 15:50:00	0.434451	4.30451	0.0810564	29.4002	4.50344	84.1103	1.74018	58.0364	-26.714	36.72	-12.9873	7.94868	1.76502	1.25133	1.20127	0.59262
1899-12-31 16:00:00	1.16406	4.25989	0.110614	29.3382	4.54448	74.2542	1.71669	30.4155	-27.8416	18.0056	-11.4749	6.80509	1.49744	1.00079	1.11732	0.482333
1899-12-31 16:10:00	0.535727	3.40832	0.124162	28.4945	3.6124	80.2622	2.45907	36.5466	-39.7039	20.5469	-9.46233	6.93012	1.91843	1.03292	1.16179	0.488669
1899-12-31 16:20:00	0.347046	4.05524	0.106838	28.761	4.18272	86.7034	2.18842	51.3095	-47.1224	26.38	-18.9347	8.4575	2.02201	0.987403	1.41354	0.552568
1899-12-31 16:30:00	0.191178	3.82301	0.0685006	28.4961	3.9456	87.4454	1.64504	49.7557	-26.5171	23.3625	-16.693	6.9043	1.74987	0.961168	1.10347	0.565252
1899-12-31 16:40:00	0.189114	3.94557	0.0738068	28.0243	4.08965	88.1055	1.63043	38.0491	-75.0073	17.5223	-25.661	7.05446	1.72495	1.08821	1.24624	0.498345
1899-12-31 16:50:00	1.41511	4.19693	0.134716	27.9705	4.56251	71.3289	1.97649	31.3222	-22.4654	17.1838	-7.77274	8.18722	1.79446	1.11854	1.18373	0.50043
1899-12-31 17:00:00	1.70573	3.76722	0.0935188	27.7483	4.26979	64.9285	1.69938	34.6893	-24.8031	19.7686	-12.9691	6.53143	1.52968	0.97778	1.12943	0.481324
1899-12-31 17:10:00	0.520163	3.37049	0.144449	27.38	3.5308	81.961	3.00464	38.5761	-37.4557	22.9861	-22.6284	6.43529	1.82262	0.953215	0.977205	0.468141
1899-12-31 17:20:00	0.74221	3.2608	0.00469332	26.967	3.43889	77.5906	0.397097	31.4627	-32.1576	14.134	-12.803	5.5487	1.61352	0.812626	0.783783	0.383715
1899-12-31 17:30:00	0.610188	3.02687	0.117735	26.834	3.19688	79.245	2.8576	49.6545	-26.2418	30.5522	-12.7382	5.72529	1.7909	0.889309	0.810603	0.428045
1899-12-31 17:40:00	1.57215	3.12162	0.147507	27.1707	3.60658	62.9719	2.72433	34.288	-28.3587	17.7833	-10.8471	6.51937	1.80763	0.873413	1.03958	0.40717
1899-12-31 17:50:00	1.5898	2.14048	0.145072	27.0845	2.81977	54.004	3.53022	50.4364	-33.1677	28.6987	-16.9819	5.4635	1.93757	0.922627	0.773286	0.362009
1899-12-31 18:00:00	1.17194	3.01544	0.127919	26.9793	3.32673	68.9083	2.74326	49.231	-32.9209	27.5683	-20.5851	5.77381	1.73558	0.805427	0.861071	0.434851
1899-12-31 18:10:00	0.507936	2.38488	0.0377688	26.3291	2.5651	78.8153	1.16125	40.712	-35.0935	17.3681	-23.8036	4.13468	1.61189	0.803314	0.628038	0.355836
1899-12-31 18:20:00	0.511797	3.2022	-0.00291789	25.9501	3.33173	81.4168	0.393863	37.9157	-39.8512	20.6774	-25.2966	5.84968	1.75575	0.784358	0.968471	0.431341
1899-12-31 18:30:00	0.8396	3.73297	0.0901411	25.6065	3.93105	77.7689	1.85858	42.6298	-21.7062	19.4532	-11.5459	6.93319	1.7637	0.951582	1.01276	0.484709
1899-12-31 18:40:00	0.328607	2.60744	0.0799667	25.0982	2.69744	82.8301	2.0548	37.0319	-26.6183	18.7953	-12.1076	5.37995	1.99447	0.614735	0.776648	0.343257
1899-12-31 18:50:00	0.119523	1.90888	0.0085978	24.9223	1.96809	87.7529	1.10029	52.6636	-30.5743	30.7802	-17.176	4.40546	2.23845	0.477752	0.728385	0.292995
1899-12-31 19:00:00	0.11698	1.6271	0.0310912	24.771	1.67855	86.3109	1.6963	47.7856	-37.456	28.7091	-19.56	3.64989	2.17442	0.408377	0.488963	0.242415
1899-12-31 19:10:00	0.319041	1.74916	0.0268236	24.5512	1.80849	79.5254	1.19947	21.3458	-30.364	12.2385	-11.8167	3.09952	1.71387	0.336668	0.447866	0.188754
1899-12-31 19:20:00	0.305885	1.5059	0.018787	24.411	1.57155	78.2052	1.17154	37.9819	-28.0735	28.0213	-16.207	2.71479	1.72746	0.330456	0.448354	0.191646
1899-12-31 19:30:00	0.251729	1.43335	-0.0142395	24.3039	1.47648	80.5667	-0.41805	21.4286	-22.7597	13.5804	-10.3898	2.36025	1.59856	0.256375	0.293231	0.140235
1899-12-31 19:40:00	0.0992278	1.09625	-0.0242689	24.1847	1.12272	86.6807	-0.891597	26.7847	-25.0847	17.6885	-18.1391	1.907	1.69855	0.232094	0.337185	0.113077
1899-12-31 19:50:00	-0.557801	0.218952	-0.0204044	24.0315	0.719798	146.732	-1.68394	47.1086	-32.4609	23.5825	-18.2399	1.24894	1.73513	0.333726	0.32171	0.0727255
1899-12-31 20:00:00	-1.5387	-0.405246	-0.0429245	23.8769	1.59485	165.644	-1.60169	5.93292	-8.33978	1.29427	-4.92737	2.17858	1.36601	0.320303	0.159676	0.0407274
1899-12-31 20:10:00	-1.37365	-0.540559	-0.0311262	23.5495	1.49593	156.383	-1.24355	7.19301	-10.1561	2.21059	-5.80912	2.5022	1.67267	0.460604	0.132209	0.0548884
1899-12-31 20:20:00	-0.577267	-0.286869	-0.0242281	23.6743	0.675194	153.286	-2.42385	31.8829	-40.5044	20.6354	-27.8942	1.09256	1.61814	0.204783	0.243098	0.0644478
1899-12-31 20:30:00	-0.178271	0.217763	-0.000886101	23.7816	0.396874	123.911	0.0200888	74.5364	-84.3322	43.2089	-72.757	0.637514	1.60634	0.245526	0.186121	0.0565436
1899-12-31 20:40:00	0.916837	-0.128389	0.0175465	24.0813	0.936076	9.22484	0.990755	11.6141	-17.9821	8.88529	-4.54523	1.42096	1.518	0.278701	0.155804	0.0308527
1899-12-31 20:50:00	0.906048	-0.818015	0.0423071	23.4575	1.26527	45.4771	2.05767	12.3172	-4.90877	7.42711	-0.912071	1.75503	1.38708	0.424166	0.147827	0.0339066
1899-12-31 21:00:00	0.584171	-1.02019	0.0248899	23.19	1.19593	59.8839	1.10799	8.71133	-9.23457	6.0683	-5.0514	1.50279	1.25658	0.189071	0.205379	0.0368577
1899-12-31 21:10:00	0.613911	-0.685967	0.0234092	23.7362	0.981276	53.2332	2.68298	76.7762	-37.5531	49.763	-24.9808	1.58973	1.62006	0.290727	0.391594	0.0808434
1899-12-31 21:20:00	-0.0494317	-0.476831	-0.0180874	22.5101	0.610612	102.245	-2.5768	48.4912	-50.5434	25.9703	-35.7502	1.48436	2.43094	0.226417	0.469739	0.0868976
1899-12-31 21:30:00	-0.303171	-0.884686	0.0214896	22.7574	1.00916	108.904	1.66408	58.2234	-16.8961	45.9334	-7.47637	1.48625	1.47276	0.332867	0.266262	0.0720845
1899-12-31 21:40:00	-0.781793	-0.693819	-0.0388673	22.9775	1.12581	129.534	-3.07642	19.1891	-74.5197	10.8945	-45.3885	1.64507	1.46123	0.466196	0.237308	0.0709619
1899-12-31 21:50:00	-1.26549	-0.81353	-0.0159089	23.1325	1.51589	147.271	-0.580027	9.10607	-8.2823	3.26212	-3.75227	1.79366	1.18324	0.149978	0.165467	0.0415416
1899-12-31 22:00:00	-1.91239	-0.504824	-0.0398049	22.9213	1.99311	164.929	-1.09614	15.3864	-27.1541	5.69051	-15.1501	3.22443	1.61779	0.371805	0.239839	0.116411
1899-12-31 22:10:00	-1.60529	-0.627459	-0.0365843	22.7357	1.73683	158.796	-1.20459	10.3113	-15.3141	4.69281	-7.48281	2.55219	1.46945	0.20346	0.22457	0.0890334
1899-12-31 22:20:00	-1.34187	-0.573024	-0.0314367	22.953	1.4641	157.037	-1.21479	8.71709	-11.2621	3.49594	-5.65557	2.14483	1.46494	0.152103	0.137777	0.0620004
1899-12-31 22:30:00	-1.0068	-0.991783	-0.0140321	23.1947	1.43498	135.135	-0.533235	13.0254	-15.1571	5.19735	-7.22228	2.01031	1.40094	0.248806	0.221522	0.0665543
1899-12-31 22:40:00	-1.06269	-1.08777	-0.0194903	23.4099	1.53104	134.103	-0.650265	16.6834	-12.4539	6.00901	-5.943	2.21088	1.44404	0.218394	0.151619	0.072811
1899-12-31 22:50:00	-1.18886	-1.3809	-0.031172	23.7536	1.83119	130.685	-0.89343	9.91864	-16.9349	5.80722	-11.42	2.46711	1.34727	0.216062	0.184269	0.10726
1899-12-31 23:00:00	-1.13811	-1.52695	-0.0324326	23.6093	1.92346	127.172	-0.92427	7.14776	-11.7538	3.67715	-6.00913	2.46994	1.28412	0.200866	0.280784	0.0857137
1899-12-31 23:10:00	-0.646141	-1.49606	-0.0118992	23.4397	1.64732	113.163	-0.235219	24.104	-22.8679	11.3545	-8.76245	2.30255	1.39775	0.261514	0.261433	0.126585
1899-12-31 23:20:00	-0.566654	-1.98256	-0.0226088	23.1312	2.08332	105.983	-0.398088	33.8654	-18.7728	15.0701	-9.82142	3.15449	1.51416	0.29895	0.382139	0.154057
1899-12-31 23:30:00	-0.434368	-2.43161	-0.0162434	22.6066	2.50339	100.003	-0.109783	26.4441	-20.8594	12.4459	-9.32139	3.79553	1.51616	0.421349	0.54538	0.198066
1899-12-31 23:40:00	-0.736839	-2.71201	-0.0252028	22.2848	2.83957	105.368	-0.212636	26.7616	-21.8229	9.89421	-8.51855	4.21837	1.48557	0.417261	0.542005	0.231821
1899-12-31 23:50:00	-0.679378	-2.92612	-0.00436678	21.9985	3.0468	103.518	0.168817	26.3209	-21.6349	15.2762	-6.54576	4.79829	1.57486	0.482656	0.628503	0.257496
1900-01-01	-1.05764	-2.61153	-0.0292169	21.8587	2.85805	112.688	-0.172179	26.2167	-19.1349	13.8996	-10.2815	4.07721	1.42657	0.429506	0.608107	0.268955

## Sheet: 6m
6m(Installation Height of 3D Anemometer)
2016-05-25	10-minute average							Instantaneous wind angle of attack		3 seconds moving average wind angle of attack		Maximum wind speed in 3 seconds	Gust factor	u-SD	v-SD	w-SD
	u	v	w	t	U	angle of direction wind	wind attack angle	max	min	max	min
1899-12-31 00:10:00	0.319345	-0.319896	0.0162887	19.5281	0.471514	51.9866	1.69776	13.2694	-44.4608	10.2525	-19.9212	0.941778	1.99735	0.230347	0.17855	0.0218162
1899-12-31 00:20:00	0.639559	-0.546392	0.0296923	17.7845	0.865764	44.4465	2.09651	33.1397	-21.4172	14.3014	-7.04384	1.31133	1.51465	0.28321	0.118432	0.0431918
1899-12-31 00:30:00	-0.364983	-0.196557	0.00291985	18.6164	0.448919	146.968	0.292436	82.7159	-82.0858	62.5133	-56.6128	0.728512	1.62281	0.171745	0.168282	0.0688876
1899-12-31 00:40:00	0.0252078	0.204233	0.00129412	19.959	0.261639	84.11	0.430585	87.1818	-62.2402	62.0416	-31.6866	0.593638	2.26892	0.164982	0.115893	0.0546448
1899-12-31 00:50:00	-0.0280836	0.170813	0.00490673	20.6898	0.314111	97.6089	0.816944	87.318	-80.5785	52.4521	-45.3586	0.773846	2.46361	0.207584	0.214345	0.0486973
1899-12-31 01:00:00	-0.658581	-0.139054	-0.0107894	21.2664	0.71913	158.182	-0.993653	67.8102	-43.9949	41.3979	-30.5223	1.1531	1.60347	0.270907	0.175667	0.0615014
1899-12-31 01:10:00	-0.8965	0.57566	-0.0353345	19.2161	1.08899	146.703	-1.82814	9.2508	-13.6147	3.00014	-5.78111	1.35249	1.24197	0.192267	0.168147	0.0345663
1899-12-31 01:20:00	-0.550135	0.460854	-0.0333137	18.1953	0.818992	123.467	-2.04164	13.6339	-12.4655	7.02508	-7.46446	1.31963	1.61128	0.488432	0.142918	0.0359084
1899-12-31 01:30:00	0.202446	0.396673	-0.00430531	18.8942	0.485741	64.2676	-0.680148	17.1671	-13.4066	5.88439	-6.83842	0.723491	1.48946	0.195644	0.0970862	0.0217746
1899-12-31 01:40:00	0.27235	0.787801	-0.00667255	18.7717	0.853342	70.5951	-0.40005	6.1154	-6.00741	4.13657	-3.75842	1.17882	1.38142	0.177285	0.132389	0.0242912
1899-12-31 01:50:00	-0.468396	0.654466	-0.0278142	19.276	0.825331	125.486	-1.85735	13.5707	-11.4554	6.42346	-5.83026	1.14021	1.38152	0.184772	0.169794	0.0233176
1899-12-31 02:00:00	-0.351257	0.48674	-0.032993	18.6739	0.628147	126.388	-2.9538	17.6958	-24.5633	6.60235	-11.9456	1.00788	1.60452	0.156774	0.154495	0.041016
1899-12-31 02:10:00	0.169874	0.41093	-0.000255002	18.8642	0.501271	69.9316	0.25593	38.3483	-13.6614	22.3345	-7.2451	0.853489	1.70265	0.142711	0.217833	0.0272373
1899-12-31 02:20:00	-0.601438	0.0248658	-0.0194239	18.4421	0.672774	156.821	-1.78771	13.4899	-27.9971	8.06837	-13.9277	1.11307	1.65445	0.167104	0.307662	0.0265079
1899-12-31 02:30:00	-0.364147	0.294273	-0.0223873	18.4945	0.619063	130.514	-1.99503	15.5727	-32.9481	7.02508	-15.1713	0.814079	1.31502	0.162328	0.383475	0.0350436
1899-12-31 02:40:00	-0.0950039	-0.655025	-9.60408e-05	17.2092	0.676173	98.4062	-0.0563248	15.3411	-14.5756	4.53123	-6.25449	1.10283	1.63098	0.137171	0.234994	0.03824
1899-12-31 02:50:00	-0.322337	0.204697	-0.0187932	17.3929	0.422036	137.625	-3.00725	26.5785	-71.6014	13.1658	-63.3075	0.871929	2.06601	0.235061	0.243146	0.0182789
1899-12-31 03:00:00	-0.285026	0.122777	-0.0195935	18.2576	0.342063	151.415	-3.49309	2.84791	-15.2437	1.07148	-12.294	0.61958	1.8113	0.115745	0.153275	0.0139708
1899-12-31 03:10:00	-0.177159	-0.269449	-0.00183637	17.7321	0.337231	123.774	-0.485191	6.88972	-11.4704	3.58931	-4.70101	0.450574	1.3361	0.0870902	0.090523	0.0114909
1899-12-31 03:20:00	-0.319822	0.12756	-0.0122007	17.9165	0.416449	138.741	-1.74727	13.4278	-12.5268	6.42219	-8.119	0.665924	1.59905	0.251939	0.107612	0.0144328
1899-12-31 03:30:00	0.327917	0.0502117	0.00798314	17.5665	0.398242	33.4915	0.433991	14.618	-13.9764	4.80261	-7.39655	0.803465	2.01753	0.196343	0.183892	0.0230017
1899-12-31 03:40:00	0.257388	-0.541862	0.0172702	17.1005	0.664974	69.3911	1.3732	11.0835	-15.048	4.1266	-4.68263	0.931559	1.40089	0.29445	0.111157	0.0218212
1899-12-31 03:50:00	-0.241759	-0.112949	-0.00955438	17.5216	0.348937	138.489	-1.71083	13.4761	-13.6982	3.54912	-5.91855	0.519452	1.48867	0.0640433	0.227694	0.0146728
1899-12-31 04:00:00	-0.181598	0.75127	-0.0203791	18.3679	0.777572	103.045	-1.46573	1.67289	-8.3985	0.191586	-5.17771	1.00081	1.2871	0.10127	0.118659	0.0134982
1899-12-31 04:10:00	0.176359	0.740628	-0.0128619	17.4787	0.796772	75.0947	-1.00898	8.33135	-11.7959	3.8357	-8.40129	1.12772	1.41537	0.222901	0.235221	0.027216
1899-12-31 04:20:00	0.145638	-0.459453	0.0074368	16.6543	0.570931	75.9801	0.0251121	25.8898	-32.3279	10.6555	-27.3213	0.956625	1.67555	0.16026	0.387518	0.0212664
1899-12-31 04:30:00	-0.187781	-0.114808	-0.00196982	17.1126	0.458449	119.128	-0.599238	19.2065	-21.8429	8.00953	-7.8063	0.796917	1.73829	0.120563	0.426687	0.030134
1899-12-31 04:40:00	0.246207	-0.153924	0.0106076	17.0821	0.635746	57.6658	1.00155	17.0995	-12.502	7.46961	-5.10181	1.04518	1.64402	0.385983	0.467482	0.0286243
1899-12-31 04:50:00	-0.612185	-0.452595	-0.0196349	17.2524	0.792276	145.81	-1.50655	10.7531	-17.1807	5.668	-10.9342	1.12362	1.41821	0.178654	0.243221	0.0369273
1899-12-31 05:00:00	0.1448	-0.321126	0.00467166	16.5171	0.384452	77.5993	-1.31779	30.3518	-63.4671	22.1815	-43.6039	0.887177	2.30764	0.179902	0.260942	0.0322814
1899-12-31 05:10:00	0.259888	0.330824	0.00228958	16.7786	0.438355	54.4517	-1.25571	25.8898	-81.9114	10.5726	-58.5751	0.901504	2.05656	0.200944	0.189211	0.0198443
1899-12-31 05:20:00	0.262919	0.530409	-0.00466889	17.313	0.615966	61.8484	-0.319417	5.59834	-5.12034	3.48163	-2.80095	0.874448	1.41964	0.151436	0.185987	0.018145
1899-12-31 05:30:00	-0.21952	0.245623	-0.0132458	17.2587	0.427839	127.143	-1.72352	6.70176	-11.2977	3.46143	-6.53153	0.68617	1.6038	0.262892	0.132271	0.0140437
1899-12-31 05:40:00	-0.177425	-0.273482	-0.00241427	16.9843	0.332246	122.803	-0.484491	11.7347	-20.1329	4.42166	-9.11214	0.72227	2.1739	0.0899515	0.089296	0.0141189
1899-12-31 05:50:00	-0.429664	0.0232496	-0.0168329	16.8326	0.670153	135.279	-1.091	12.404	-12.3219	5.29255	-5.06606	1.43388	2.13963	0.18491	0.569904	0.0397785
1899-12-31 06:00:00	-0.801268	1.1777	-0.0519602	17.4983	1.43864	124.233	-1.78431	45.4593	-24.7998	12.5555	-8.31095	2.63586	1.83219	0.251373	0.298699	0.114883
1899-12-31 06:10:00	-0.404674	1.48814	-0.0390565	17.8901	1.57488	105.334	-0.860287	53.4282	-34.6262	17.3318	-9.03742	2.89241	1.83659	0.338824	0.464323	0.171883
1899-12-31 06:20:00	-0.606286	2.04804	-0.0485241	19.112	2.20552	106.445	-0.494454	50.0876	-28.7878	15.7398	-12.5598	4.21934	1.91308	0.561576	0.650675	0.290924
1899-12-31 06:30:00	-0.500139	1.87108	-0.073202	19.6194	1.99736	104.556	-1.49255	48.0548	-37.5342	20.5399	-10.5957	4.01155	2.00843	0.529247	0.608906	0.247163
1899-12-31 06:40:00	-0.0827656	1.08501	-0.0276049	19.8958	1.1372	93.338	-0.41254	54.9006	-43.3314	18.5837	-20.8261	2.58733	2.27517	0.339392	0.458618	0.164655
1899-12-31 06:50:00	0.1636	0.77372	-0.0096859	20.3857	0.865673	75.0579	-0.154199	30.9415	-29.2138	14.4888	-11.1322	1.48854	1.71951	0.29785	0.290074	0.0831906
1899-12-31 07:00:00	0.255446	0.560803	-0.003058	20.6266	0.766937	63.0591	0.178737	40.6853	-35.3082	17.945	-15.8715	1.44323	1.88181	0.355401	0.383063	0.0769971
1899-12-31 07:10:00	0.494877	0.68268	0.00245438	20.9143	0.875906	54.7801	0.87865	37.8609	-25.4204	22.7873	-14.7251	1.58796	1.81294	0.252459	0.238164	0.10217
1899-12-31 07:20:00	0.357217	0.553106	0.00447384	21.7254	0.711681	56.2743	1.29659	85.6447	-74.4216	55.3676	-32.3558	1.39741	1.96353	0.272313	0.277956	0.115785
1899-12-31 07:30:00	0.263721	1.33178	-0.0277386	23.1227	1.46896	75.4082	0.142701	52.7742	-80.2542	24.9054	-12.1887	3.30199	2.24784	0.523336	0.653785	0.200072
1899-12-31 07:40:00	-0.135782	1.255	-0.014853	23.3013	1.34764	95.4771	0.151987	60.4823	-45.6507	30.7665	-19.1292	3.04172	2.25708	0.478008	0.547153	0.17644
1899-12-31 07:50:00	-0.459332	1.81384	-0.055321	23.8732	2.05188	104.533	-0.560496	80.8406	-45.6826	23.4148	-19.4207	4.18466	2.03943	0.816361	0.827232	0.287351
1899-12-31 08:00:00	-0.728829	1.91299	-0.043975	24.6075	2.16524	110.962	0.0143496	54.3771	-37.2924	31.2179	-12.0948	4.91457	2.26976	0.719267	0.907345	0.297804
1899-12-31 08:10:00	-0.473874	2.41081	-0.0526403	24.9282	2.5744	101.009	-0.315306	44.017	-47.6015	16.8352	-11.4458	4.92685	1.91378	0.777456	0.904188	0.345288
1899-12-31 08:20:00	-0.84374	2.64075	-0.0622815	25.2638	2.88801	108.777	-0.366131	46.0767	-42.8109	14.6668	-20.1855	5.11877	1.77242	0.754932	0.970405	0.399548
1899-12-31 08:30:00	-1.15533	2.7914	-0.0866196	24.8251	3.17854	112.188	-0.552894	46.6171	-47.2405	16.1851	-13.9883	6.26453	1.97088	1.01585	1.03031	0.43579
1899-12-31 08:40:00	-1.01278	2.6929	-0.0644366	24.487	3.02679	109.991	0.0318126	60.792	-32.0166	30.774	-13.821	5.5757	1.84212	0.994401	1.04505	0.423566
1899-12-31 08:50:00	-1.34386	2.6246	-0.0967504	25.4255	3.06994	116.89	-0.940781	66.7892	-61.2889	17.3759	-17.6529	5.96722	1.94376	0.901491	1.01868	0.401661
1899-12-31 09:00:00	-1.18745	3.08624	-0.101941	26.1707	3.46303	110.914	-0.903295	45.8237	-37.5829	14.4186	-11.3754	7.76152	2.24125	1.0631	1.22382	0.457296
1899-12-31 09:10:00	-1.09149	3.0973	-0.0601452	26.9853	3.46452	109.402	-0.0470407	67.8059	-41.7827	20.3919	-9.70724	6.92574	1.99905	1.11933	1.18184	0.476572
1899-12-31 09:20:00	-0.93118	3.85594	-0.0886361	26.2154	4.13255	103.164	-0.390943	46.7456	-30.6417	12.2125	-8.16465	7.0614	1.70873	1.21462	1.3521	0.503714
1899-12-31 09:30:00	-0.828022	4.3195	-0.0776323	26.4075	4.56607	100.485	-0.0282868	50.6162	-37.1689	18.1974	-11.4541	8.26104	1.80922	1.25672	1.47004	0.585155
1899-12-31 09:40:00	-0.87961	3.8726	-0.0564883	27.077	4.13722	103.383	0.0332261	48.8901	-33.6181	20.8215	-7.75386	7.09641	1.71526	1.12797	1.2768	0.513733
1899-12-31 09:50:00	-0.53484	3.91448	-0.0904595	27.1222	4.13369	98.2788	-0.357729	53.5948	-34.8287	15.7949	-8.48926	7.86683	1.9031	1.25085	1.30395	0.535275
1899-12-31 10:00:00	-0.234092	3.38895	-0.0423643	27.0556	3.58466	94.5306	0.177493	55.9246	-41.7665	16.9295	-12.5436	6.85765	1.91306	1.14982	1.21688	0.474075
1899-12-31 10:10:00	-0.420855	3.65866	-0.0661703	27.6345	3.87332	95.8733	-0.0841497	57.8763	-36.104	15.7678	-10.4897	7.77902	2.00836	1.20359	1.44424	0.475764
1899-12-31 10:20:00	0.0917029	3.45746	-0.0545522	27.5429	3.65377	88.9807	-0.0599969	55.4515	-38.8591	18.0308	-13.1999	6.01505	1.64626	1.18758	1.14019	0.463353
1899-12-31 10:30:00	-0.605814	3.48118	-0.0699745	26.6805	3.705	99.9279	-0.384135	71.2803	-29.3203	20.7572	-8.08409	6.78949	1.83252	1.12368	1.18076	0.449574
1899-12-31 10:40:00	-0.853169	3.14886	-0.112252	27.0008	3.43026	104.99	-0.962101	69.0497	-31.5725	21.5168	-15.6946	6.22951	1.81605	1.08707	1.11523	0.462974
1899-12-31 10:50:00	-0.882549	3.43243	-0.0632227	28.3062	3.76014	103.708	0.133316	76.7575	-35.2756	18.3925	-12.8333	7.04506	1.87362	1.2998	1.25058	0.507599
1899-12-31 11:00:00	-0.763258	3.37304	-0.0688169	28.4632	3.66443	102.733	-0.207504	63.7024	-35.3171	16.9313	-9.92361	7.45807	2.03526	1.27898	1.32114	0.485776
1899-12-31 11:10:00	-0.71867	3.54579	-0.0540871	28.5854	3.83155	101.349	0.468094	68.5951	-32.3859	20.6311	-9.83648	7.43882	1.94147	1.27792	1.515	0.522062
1899-12-31 11:20:00	0.0705467	4.08632	-0.0294964	28.352	4.3402	89.7261	0.461273	49.2334	-33.2837	19.0011	-7.66574	7.50135	1.72834	1.49451	1.42447	0.54881
1899-12-31 11:30:00	-0.139322	4.17756	-0.0604685	28.6017	4.40859	92.0941	0.149518	54.6199	-36.6254	18.4527	-11.0828	7.60121	1.72418	1.43241	1.40754	0.565476
1899-12-31 11:40:00	0.86238	4.18537	-0.0523256	28.9344	4.47518	77.9059	0.105123	47.952	-34.877	11.0955	-11.7037	8.05166	1.79918	1.3061	1.42068	0.562909
1899-12-31 11:50:00	0.923108	3.59229	-0.0276458	28.0989	3.87917	75.8194	0.457809	64.8451	-55.0646	18.7591	-9.40887	6.99944	1.80437	1.17426	1.3365	0.478254
1899-12-31 12:00:00	0.786966	3.23836	-0.00848301	29.6016	3.53976	76.2109	0.792781	51.0014	-26.2302	21.1955	-6.5447	6.04693	1.70829	1.19129	1.15458	0.439874
1899-12-31 12:10:00	0.358703	3.84295	-0.0704159	29.7135	4.08311	84.4127	0.0263859	81.6682	-28.6941	25.0545	-9.5225	7.4107	1.81496	1.3266	1.39436	0.508005
1899-12-31 12:20:00	0.109716	3.3581	-0.0279865	29.9047	3.62123	87.9498	0.579613	79.8831	-35.9473	18.7878	-15.0693	7.21892	1.9935	1.36097	1.22035	0.489307
1899-12-31 12:30:00	0.167662	3.67084	-0.076455	30.0046	3.8923	88.752	-0.231963	71.9094	-27.9982	18.7542	-10.9074	7.78956	2.00128	1.31564	1.3235	0.506302
1899-12-31 12:40:00	0.412612	3.16065	-0.0659632	29.9358	3.41409	83.3719	0.00881081	63.9809	-45.6322	22.3415	-14.5524	6.438	1.88572	1.24633	1.12178	0.474774
1899-12-31 12:50:00	1.20372	3.1184	-0.0486115	30.2058	3.56142	69.1955	0.0207763	48.7856	-50.3075	19.8218	-13.0015	7.09772	1.99294	1.24163	1.1835	0.451646
1899-12-31 13:00:00	1.64355	3.13677	-0.0134855	30.4064	3.78515	64.4291	0.693943	84.6967	-35.9467	27.898	-13.5471	6.89387	1.82129	1.52083	1.21285	0.4508
1899-12-31 13:10:00	0.701632	3.05545	-0.0248244	30.7394	3.30134	77.5673	0.445513	48.3602	-31.8902	14.2491	-9.19179	6.24301	1.89105	1.06172	1.10331	0.430928
1899-12-31 13:20:00	1.2076	2.99015	-0.0108446	30.5778	3.54183	67.8462	0.786647	57.3169	-32.0192	22.0042	-7.89761	6.88942	1.94516	1.39354	1.27669	0.447207
1899-12-31 13:30:00	0.827801	3.12841	-0.0189867	30.9815	3.48719	75.9272	0.648543	47.5476	-40.5671	19.168	-12.2683	6.38854	1.832	1.36619	1.09595	0.433131
1899-12-31 13:40:00	0.758595	3.47457	-0.031017	30.7032	3.82038	77.7769	0.35833	61.0755	-33.2502	14.263	-12.2177	6.68205	1.74905	1.39877	1.20029	0.501349
1899-12-31 13:50:00	0.553087	3.46535	-0.029407	30.7016	3.66906	81.7873	0.426546	60.91	-40.7914	15.2956	-17.8196	6.24791	1.70286	1.09927	1.15635	0.467505
1899-12-31 14:00:00	0.44408	3.54041	-0.07522	30.4855	3.83886	83.2588	-0.23416	55.282	-29.7445	15.2167	-12.3425	7.19131	1.87329	1.43826	1.24212	0.491715
1899-12-31 14:10:00	1.37141	3.05165	-0.0201393	30.5184	3.57382	65.1662	0.586492	47.6397	-45.631	14.193	-7.42767	6.88768	1.92726	1.21918	1.31488	0.454285
1899-12-31 14:20:00	1.88911	2.07782	0.0533823	31.0145	3.02795	49.1564	2.06482	52.4783	-28.168	19.2559	-10.6215	6.71526	2.21776	1.29247	1.09131	0.398836
1899-12-31 14:30:00	1.24304	2.35759	-0.0026651	31.39	2.89007	61.2147	1.14449	84.5352	-54.5454	49.4297	-13.838	5.92025	2.04848	1.03986	1.18719	0.360274
1899-12-31 14:40:00	0.988395	3.19015	-0.0316716	31.1081	3.52188	73.7958	0.129043	68.9534	-33.9742	17.9701	-12.4466	7.06891	2.00714	1.14906	1.17064	0.434235
1899-12-31 14:50:00	1.27207	2.29029	0.0501767	31.573	2.95044	61.0167	1.96617	65.5898	-30.7794	24.5931	-7.51409	6.92525	2.34719	1.28046	1.09846	0.390553
1899-12-31 15:00:00	0.746467	2.72169	-0.0222748	30.9637	3.00315	74.9615	0.267111	54.9387	-37.5152	20.2902	-13.6326	5.31975	1.77139	1.03588	0.986624	0.379787
1899-12-31 15:10:00	0.569604	2.83096	-0.0335936	31.1117	3.05269	80.401	0.361881	77.3247	-40.617	25.6203	-16.986	6.24532	2.04584	1.03813	1.12546	0.416677
1899-12-31 15:20:00	1.07277	2.43216	0.0119616	30.6968	2.84582	68.5171	1.08738	48.1551	-27.9858	16.7073	-11.4358	6.00431	2.10987	1.14775	0.944294	0.371029
1899-12-31 15:30:00	1.53649	2.41824	0.0140866	29.3049	3.09659	57.1017	1.20166	50.3544	-51.0875	19.4303	-11.0339	5.8315	1.8832	1.10772	1.1323	0.384777
1899-12-31 15:40:00	1.14523	2.02801	-0.00633941	30.4554	2.70275	62.6637	1.09467	52.7221	-39.5192	26.8937	-12.5362	5.11351	1.89197	1.35237	1.0045	0.364419
1899-12-31 15:50:00	0.589908	3.04273	-0.0175108	30.6733	3.26627	78.9465	0.681902	88.6823	-39.1194	27.1557	-10.2335	7.02565	2.15097	1.06203	1.10879	0.442801
1899-12-31 16:00:00	1.12019	2.76187	-0.000513572	30.5277	3.13423	67.5566	0.788212	76.8542	-34.138	18.3603	-14.2315	5.67583	1.81092	0.941879	0.987865	0.391927
1899-12-31 16:10:00	0.668727	2.30018	0.0178344	29.1429	2.57848	73.4448	1.46452	79.3712	-29.8191	24.0927	-9.1065	5.47183	2.12212	0.966647	0.942355	0.342187
1899-12-31 16:20:00	0.686124	2.71245	0.00197139	29.6553	2.94576	77.4556	1.12474	64.2597	-34.4872	23.7758	-16.175	6.23539	2.11673	1.02575	1.09609	0.39666
1899-12-31 16:30:00	0.53575	2.7664	-0.0237194	29.3508	2.9581	79.0835	0.409278	61.9974	-31.4887	20.4447	-10.7597	4.99352	1.68809	0.922918	0.943415	0.381322
1899-12-31 16:40:00	0.334012	2.54222	-0.0140122	28.4314	2.71175	82.6405	0.876531	54.1529	-33.9572	21.5227	-15.2559	5.70046	2.10214	0.901543	1.01942	0.388892
1899-12-31 16:50:00	1.25339	2.8753	0.0215963	28.4081	3.28871	66.008	1.09337	53.957	-27.7985	21.4756	-7.22819	6.51231	1.98021	1.00714	1.09199	0.411147
1899-12-31 17:00:00	1.51841	2.42643	0.0424546	28.0083	3.01565	57.2385	1.84182	64.9514	-25.0802	20.5447	-9.47561	5.4914	1.82097	0.93019	1.03137	0.373095
1899-12-31 17:10:00	0.816212	2.32928	0.0123951	27.7764	2.60045	71.3121	1.18614	54.2604	-45.6752	23.7556	-11.9074	5.50923	2.11857	0.876694	0.820164	0.367284
1899-12-31 17:20:00	0.917632	2.11125	-0.0341513	27.2136	2.41064	66.7869	0.17424	68.7774	-27.519	35.4076	-11.7321	4.74442	1.96812	0.736563	0.74865	0.301529
1899-12-31 17:30:00	0.815509	2.09057	-0.00551244	27.0319	2.35151	69.808	0.598717	62.3857	-30.177	16.6286	-10.326	4.7075	2.00191	0.782677	0.74223	0.304895
1899-12-31 17:40:00	1.35904	1.97869	0.0254811	27.2807	2.52094	55.4653	1.68776	60.0349	-37.6916	21.6038	-8.15155	5.21852	2.07007	0.814191	0.903342	0.321929
1899-12-31 17:50:00	1.22567	1.26133	0.0486707	27.0934	1.87871	47.8064	2.6164	80.3136	-55.7129	38.4578	-34.51	4.49766	2.39402	0.766639	0.635321	0.260113
1899-12-31 18:00:00	1.17478	1.88991	0.0161989	27.0714	2.34608	58.8349	1.2014	58.8746	-48.6228	26.3949	-19.7886	4.33461	1.8476	0.777555	0.731103	0.295202
1899-12-31 18:10:00	0.592352	1.56315	-0.00373087	26.3749	1.76254	69.0827	0.930137	51.1228	-42.4021	20.2067	-20.2252	3.6706	2.08256	0.556546	0.61692	0.25648
1899-12-31 18:20:00	0.433081	2.05804	-0.0231374	26.013	2.20549	77.919	0.357394	73.2194	-47.8156	27.3606	-13.4935	4.28257	1.94178	0.66961	0.800569	0.314278
1899-12-31 18:30:00	0.919289	2.52841	-0.0267758	25.5997	2.802	70.0276	0.239265	65.1117	-38.1632	17.4188	-10.2685	5.59073	1.99527	0.816344	0.952885	0.340027
1899-12-31 18:40:00	0.467923	1.7981	0.0177112	25.0251	1.95373	75.1241	1.50071	65.6191	-42.5103	25.5681	-12.3153	4.99673	2.55753	0.649128	0.813125	0.27669
1899-12-31 18:50:00	0.302788	1.27563	-0.0186472	24.7732	1.38108	78.9265	-0.0768037	77.8293	-45.7453	28.987	-18.158	3.15584	2.28505	0.470398	0.55098	0.175022
1899-12-31 19:00:00	0.303356	1.05288	-0.0220321	24.4594	1.14612	74.0815	-0.520794	59.3637	-63.3807	22.0137	-32.5133	2.82884	2.46818	0.363683	0.396606	0.159591
1899-12-31 19:10:00	0.413038	0.994515	-0.00595369	24.0008	1.11356	66.5483	0.417765	40.3059	-40.2963	21.4914	-11.8673	2.47294	2.22076	0.279722	0.36479	0.13927
1899-12-31 19:20:00	0.365171	1.00978	-0.0122085	23.9728	1.11669	69.4775	-0.158549	62.384	-26.6439	32.1628	-13.7889	2.06331	1.8477	0.30701	0.350302	0.138733
1899-12-31 19:30:00	0.248407	0.908687	-0.0124025	23.9606	0.96063	74.808	-0.465981	41.8446	-37.2316	20.5679	-18.8744	1.55572	1.61948	0.190411	0.232662	0.102712
1899-12-31 19:40:00	0.129957	0.761889	-0.0103958	23.9688	0.805978	84.0048	-0.366411	28.9737	-23.831	17.4879	-9.71308	1.52238	1.88886	0.236282	0.239679	0.0724139
1899-12-31 19:50:00	-0.576752	0.0734544	-0.0117321	23.5208	0.628854	159.069	-0.79012	33.2373	-33.6224	22.7698	-20.7677	1.11126	1.76712	0.284154	0.202257	0.0510455
1899-12-31 20:00:00	-0.913001	-0.200168	-0.0370129	22.0651	0.944228	166.405	-2.11738	18.4629	-20.6873	5.76373	-9.07979	1.6011	1.69568	0.240165	0.113455	0.0661154
1899-12-31 20:10:00	-0.738527	-0.210879	-0.0321597	22.2717	0.786877	160.167	-1.96104	26.789	-19.4113	14.9675	-9.36386	1.48422	1.88622	0.351803	0.134596	0.0731413
1899-12-31 20:20:00	-0.139924	-0.381962	0.0018009	22.0572	0.439667	103.931	1.19975	72.3602	-27.2776	52.0228	-11.4401	0.718932	1.63517	0.158622	0.160627	0.0346488
1899-12-31 20:30:00	0.311654	-0.0976401	0.0132458	21.8077	0.407542	35.8241	1.51713	29.0693	-44.6302	19.1603	-32.5145	0.962986	2.36291	0.177325	0.263453	0.0288076
1899-12-31 20:40:00	0.75807	-0.449296	0.0297805	22.3425	0.88592	30.2489	1.98487	15.8197	-8.57405	5.69502	-3.56806	1.13048	1.27605	0.0988905	0.117548	0.0262069
1899-12-31 20:50:00	0.301262	-0.523437	0.0169945	21.8027	0.734774	77.7977	1.42881	27.304	-16.04	12.1516	-8.23731	1.20223	1.63619	0.468117	0.191768	0.0393041
1899-12-31 21:00:00	0.14926	-0.456266	0.0125542	21.8236	0.529411	75.1586	1.42111	21.7495	-22.1152	12.1047	-11.8129	0.983368	1.85748	0.192759	0.22203	0.0371589
1899-12-31 21:10:00	0.224833	-0.391483	0.0163495	21.7882	0.666805	56.9922	1.73803	47.049	-32.7352	30.3953	-10.9817	1.24971	1.87417	0.268839	0.493386	0.0447301
1899-12-31 21:20:00	-0.198287	-0.0721658	-0.00946492	22.159	0.42822	123.699	-1.57213	44.1713	-50.0576	24.6687	-27.4037	0.762711	1.78112	0.246496	0.314426	0.0471052
1899-12-31 21:30:00	-0.246899	-0.232749	-0.00144788	21.7283	0.45149	126.167	0.0595074	31.2068	-24.4158	12.622	-12.969	0.953159	2.11114	0.244106	0.237595	0.0403633
1899-12-31 21:40:00	-0.424746	-0.154352	-0.0156165	22.0667	0.705327	135.579	-0.852163	39.106	-28.4158	29.7861	-9.55001	1.15027	1.63083	0.566823	0.16083	0.0514537
1899-12-31 21:50:00	-0.689156	-0.138216	-0.0208559	21.7282	0.717721	166.003	-1.41009	23.0269	-26.0303	9.25364	-10.343	1.13487	1.58121	0.195996	0.127827	0.06577
1899-12-31 22:00:00	-1.04127	-0.158385	-0.0432058	21.8394	1.07454	166.713	-1.96826	24.2415	-24.1189	12.4595	-9.59816	1.98206	1.84458	0.472086	0.193072	0.10535
1899-12-31 22:10:00	-0.996604	-0.1495	-0.0337355	22.0086	1.02417	169.225	-1.56471	36.7807	-23.3196	14.0722	-9.50282	1.38884	1.35607	0.207223	0.180675	0.101593
1899-12-31 22:20:00	-0.853769	-0.10695	-0.0260172	22.3139	0.86579	172.407	-1.56325	15.2478	-19.4065	6.30475	-8.08846	1.18856	1.3728	0.124817	0.097268	0.0549967
1899-12-31 22:30:00	-0.498091	-0.373337	-0.0179345	21.9048	0.678005	139.964	-1.20799	32.4553	-26.2903	20.7617	-10.0087	1.56455	2.30758	0.257461	0.242372	0.0586894
1899-12-31 22:40:00	-0.529295	-0.392536	-0.0084029	22.0321	0.683271	143.967	-0.467701	25.205	-26.0947	8.27592	-7.82698	1.03107	1.50901	0.161201	0.171743	0.0529548
1899-12-31 22:50:00	-0.590842	-0.677567	-0.00426468	22.7714	0.915162	131.204	0.0669031	28.8254	-27.2833	10.5234	-10.8141	1.44815	1.58239	0.18964	0.192329	0.0909938
1899-12-31 23:00:00	-0.634743	-0.76282	-0.0138938	22.6671	1.00386	129.82	-0.54469	25.4921	-17.7056	7.18775	-7.16628	1.37215	1.36687	0.163259	0.168298	0.0777892
1899-12-31 23:10:00	-0.417314	-0.658986	-0.0100981	22.3017	0.798415	122.76	-0.384054	76.0023	-37.2916	23.8728	-17.208	1.44383	1.80837	0.17983	0.228336	0.0817406
1899-12-31 23:20:00	-0.416743	-0.97128	-0.00258475	22.3576	1.07853	113.693	0.350151	31.3592	-22.8095	13.4285	-10.0105	1.9328	1.79206	0.212358	0.290581	0.112491
1899-12-31 23:30:00	-0.337066	-1.40709	0.00155987	22.0049	1.48323	103.637	0.716557	34.8336	-26.5537	14.7669	-7.56568	2.94976	1.98875	0.328508	0.452058	0.162582
1899-12-31 23:40:00	-0.654853	-1.60483	-0.0125265	21.9026	1.76955	112.405	0.329191	48.5295	-27.4336	14.4237	-8.7352	3.20118	1.80903	0.37439	0.512453	0.218452
1899-12-31 23:50:00	-0.563791	-1.82441	-0.00199489	21.7817	1.95784	107.315	0.674065	55.1387	-23.4351	13.8014	-8.2779	3.37573	1.72422	0.436276	0.531011	0.246149
1900-01-01	-0.751563	-1.4299	-0.00910903	21.6713	1.66767	118.799	0.494414	63.2348	-29.9865	15.3803	-8.00859	2.9667	1.77895	0.398891	0.543948	0.210551
