# Supplementary material for: A novel wheat lodging resistance evaluation method and device based on the thrust force of the stalks
Source: PLoS One. 2019 Nov 12;14(11):e0224732. doi: 10.1371/journal.pone.0224732 (PMC6850715; doi:10.1371/journal.pone.0224732)
Supplement: S4 File — (XLS) [file pone.0224732.s004.xls]

## Sheet: data
Multi-channel Wind Direction and Speed Monitoring System
time	Wind direction		Wind speed 1		Wind speed 2		Wind speed 3		Wind speed 1		Wind speed 5		Wind speed 6
	Instantaneous value	2min average	Instantaneous value	2min average	Instantaneous value	2min average	Instantaneous value	2min average	Instantaneous value	2min average	Instantaneous value	2min average	Instantaneous value	2min average
2015-05-19
8:04	292	359	4.9	0.1	3.7	0	3.6	0	2.5	0	1.9	0	0.9	0
8:05	261	352	7.2	0.8	6.9	0.7	7	0.7	6.9	0.7	6.1	0.5	5.3	0.3
8:06	312	325	7	2.7	6.5	2.4	6.2	2.3	5.5	2.2	3.8	1.8	3.3	1.3
8:07	309	314	3.8	3.5	3.6	3.2	3.6	2.9	3.7	2.8	1.9	1.9	1.8	1.6
8:08	306	287	3.8	4.1	3.4	3.6	3.6	3.5	3.2	2.9	3.5	2.2	1.6	1.6
8:09	300	290	4.3	5.1	4.1	4.6	3.7	4.3	2.6	3.9	1.8	3.2	1.9	2.7
8:10	300	287	6.3	6	5.4	5.5	4.6	5.2	3.8	4.7	2.6	3.6	1.6	3
8:11	286	288	5.7	5.5	4	4.8	3.6	4.5	3.4	4.3	1.8	3.4	2.3	2.8
8:12	303	289	8.3	6.7	7.7	5.9	7.8	5.2	5.6	4.3	3.8	3.3	2.1	2.4
8:13	298	283	8	7.6	7.3	6.7	6.7	6.2	5.6	5.3	4	4	2.4	3.2
8:14	306	290	4.7	5.7	4.8	5	4.7	4.8	4.7	4.4	3.3	3.4	0.8	2.3
8:15	306	287	5.9	5.2	5.7	4.6	4.5	4.3	3.6	4	2.9	3.1	2.7	2.5
8:16	292	293	6.1	6.6	5.8	6	5.5	5.6	5.2	5.1	3.4	4	3.3	3.4
8:17	284	281	5.4	7	4.9	6.4	4.7	6.2	5.7	5.8	3.4	3.9	2.6	2.7
8:18	261	289	5.5	5.8	4.7	5.1	4.5	4.8	3.6	4.4	3.5	3.3	2.4	2.7
8:19	284	286	4.9	4.6	3.9	4	2.6	3.7	2.2	3.5	1.1	2.6	1.5	2.3
8:20	261	284	5.2	4.4	5.4	4.2	5.4	4.2	4.8	3.8	3.4	2.9	2	2
8:21	286	286	5.3	5.2	5.1	4.6	5	4.5	4	3.7	2.5	2.2	1.8	1.3
8:22	298	294	8	6.4	6.9	5.8	6.4	5.6	6.4	5.3	5.9	4.1	2.7	2.1
8:23	284	281	5.7	6.1	5.4	5.6	4.2	5.1	3.9	4.8	2.7	3.4	1.5	1.1
8:24	298	282	4.3	5.3	3.6	4.8	3.7	4.6	3.1	4.3	3.4	3.2	2.8	2.3
8:25	267	284	8	5.5	5.7	4.5	5.2	4.1	4.7	3.6	1.9	2.5	1.6	1.5
8:26	281	276	7.4	6	7.1	5.3	7.3	5	6.5	4.5	4.2	3.1	2.7	2
8:27	281	284	6.2	7.4	5.8	6.6	5.7	6.4	6.3	6	6.2	4.3	2.6	2.8
8:28	272	284	4.3	5.9	3.5	5.2	3.7	5	2.6	4.7	2	3.5	1.8	2.3
8:29	275	286	6.3	6.3	5.6	5.2	5.1	4.8	4.2	4.2	2.2	2.9	1.5	2.4
8:30	295	283	6.3	6.2	5.9	5.5	5.9	5.4	5.1	5	4	3.5	3.5	3.3
8:31	284	288	4	5.7	3.8	5.2	3.9	4.8	3.6	4.5	3.6	4.1	2.9	3.3
8:32	275	277	4.1	3.9	3.6	3.5	3.6	3.3	2.7	3	1.4	2.2	1.4	1.5
8:33	281	286	6.3	5.6	5.4	4.9	5.1	4.4	4.7	4	3	3.1	1.5	2
8:34	298	284	5.2	6	5.7	5.6	5.8	5.4	5.5	5	4.6	3.4	3.8	2.5
8:35	298	294	6.2	6.2	5.9	5.5	6.4	5.2	6.7	4.9	5.4	3.8	3.4	2.5
8:36	275	280	8.1	5.9	6.5	5.1	6	4.7	5.5	4.4	3	3.4	2.9	2.5
8:37	255	273	5.5	7.1	5.4	6.3	4.9	5.9	5.4	5.4	4.1	4.3	3.2	3.4
8:38	300	281	4.3	5.6	4.3	5.2	3.8	4.6	3.5	4	2.6	2.9	1.8	2.2
8:39	292	287	2.9	4.2	2.2	3.7	3	3.5	2.7	3.3	1.9	2.6	1.6	2.1
8:40	298	286	5.2	6.2	4.5	5.6	4.6	5.4	4.5	5	4.5	3.7	4.3	2.8
8:41	255	292	3.3	5.4	3.6	5	3.1	4.6	3.4	4.1	2.9	3.3	2.1	2.4
8:42	261	281	5.8	4.7	5.3	4.2	5.1	3.9	4.2	3.4	2.4	2.4	1.5	1.9
8:43	286	287	10.1	7.6	9	6.7	8.8	6.3	7.8	5.6	5.2	3.9	4.5	3
8:44	298	289	7.3	7.2	6.2	6.3	5.9	5.9	6	5.3	5.9	4.2	3.9	3
8:45	306	296	5.4	5.1	4	4.5	3	4.3	2.4	3.8	2.1	3.1	1.5	2.3
8:46	306	291	4.2	5.4	3.9	4.8	4.1	4.7	4.1	4.3	4	3.5	2.8	2.7
8:47	295	294	5.8	4.9	5.2	4.3	4.6	4	4.5	3.5	4.2	2.7	2.6	1.9
8:48	323	302	4.3	3.8	3.7	3.4	2.8	3.2	2.1	2.8	2.6	2.3	1.6	1.6
8:49	272	288	5	4.2	5	3.8	4.3	3.5	4.1	3.1	2.8	2.4	1.8	1.8
8:50	295	297	4.6	5.3	4.4	4.7	5.3	4.7	5.1	4.5	3.2	3.4	2.3	2.8
8:51	286	288	3.6	4.2	4.3	3.8	4.1	3.6	4.4	3.4	2.4	2.6	1.3	1.9
8:52	298	291	6.3	5.1	5.3	4.3	5.2	4.3	4.8	4.2	3.6	3	2.9	2.3
8:53	272	286	5.6	5.3	4.6	4.6	4.5	4.5	4.3	4.1	2.7	2.8	1.3	2
8:54	298	287	5.9	4.9	5.3	4.4	4.4	4.2	3.6	3.8	2.7	2.8	2.3	2
8:55	295	289	5.7	6.2	4.9	5.5	4.3	5.1	4.6	4.7	2.6	3.5	1.9	2.7
8:56	295	288	5	5.9	4.8	5.3	5	5.2	4.7	4.9	3.4	3.8	3.6	3
8:57	286	296	5.1	5.8	4	5.1	3.7	4.8	2.8	4.3	1.4	3.1	1.5	2.4
8:58	300	298	7.4	6	6.5	4.9	6.3	4.6	6.2	4.2	5.1	3.3	3	2.4
8:59	298	304	4.4	5.6	3.8	4.8	4.1	4.6	4	4.2	2.8	3.5	2.5	2.7
9:00	295	307	8	7.5	6.3	6.7	7.2	6.4	6	5.7	5.2	4.4	3	3.1
9:01	306	303	4	6.5	4.3	5.9	4.1	5.7	2.8	5.3	3.3	4.6	3.1	3.6
9:02	300	304	5.2	5.7	4.4	4.8	3.7	4.4	2.7	3.9	2.2	3	2.3	2.4
9:03	286	288	6	5.8	4.9	4.8	5.1	4.5	4.9	4.1	3.8	3.1	3.9	2.4
9:04	264	297	3.5	5.2	3.2	4.5	3.6	4.3	2.8	3.8	2.8	3	2	2.1
9:05	303	298	6	5.6	5.4	5	5	4.6	4.1	4.1	3.6	3.3	2.8	2.5
9:06	312	297	6.1	5.2	5.5	4.8	5.6	4.6	5.6	4.2	5.4	3.4	3.7	2.7
9:07	284	293	4.6	4.2	4.8	3.7	4.6	3.7	3.9	3.1	2.5	2.3	1.7	1.9
9:08	284	291	5.7	6	5.9	5.6	5.7	5.4	5.5	5	5	3.9	4.1	3.3
9:09	295	295	6.6	6.8	6.6	6	6.6	5.3	5.9	4.9	4.9	4	3.3	3.1
9:10	298	296	3.7	5.6	3.3	5.1	3.3	4.9	3.5	4.5	3.1	3.8	2.8	2.9
9:11	292	302	7.2	7	6.4	6.3	6.3	6	5.9	5.5	5.3	4.8	4.4	3.7
9:12	275	293	6.8	7.2	5.3	6.4	4.7	6.1	4.3	5.7	4.5	4.8	3.4	3.8
9:13	298	306	4.6	5.3	3.6	4.8	3.7	4.6	3.8	4.3	2.8	3.5	2.4	2.7
9:14	298	297	8.2	7.1	7.2	6	6.5	5.5	6.2	5	5.4	3.9	3.7	3.1
9:15	292	300	7.2	8.1	6.8	7	7.7	6.3	8	5.6	5.4	4.2	2.8	3.2
9:16	300	298	6.6	8	5.8	7	6.6	6.7	6.8	6.4	5.2	4.7	4.9	3.6
9:17	284	297	8.9	7.1	7.5	6	7.1	5.6	6.9	4.8	5.6	3.5	3.5	2.5
9:18	298	299	5.3	5.9	3.4	5.1	4	4.9	4	4.6	2.8	3.7	2.3	2.8
9:19	281	302	4.9	7	4.8	6.5	5.4	5.9	5.3	5.6	4.5	4.6	3	3.5
9:20	309	304	8.6	7.1	7.9	6.5	7.1	5.9	5.3	5.3	4.6	4.5	3.6	3.7
9:21	309	299	5.3	6.6	5.4	6.1	5.1	5.9	5	5.6	3.9	4.4	2.7	3.5
9:22	320	302	7.7	8	6.8	7	5.9	6.7	4.9	6.2	3.8	4.8	3.6	3.9
9:23	334	302	6	7.4	5.4	6.6	5.5	6.2	5.3	5.7	4.1	4.6	4	3.6
9:24	300	298	8.2	7.5	6.9	6.8	7.1	6.6	5.4	6.2	4.6	4.8	3.6	3.9
9:25	292	301	6.7	6.5	5.8	5.7	4.8	5.3	4.4	4.9	3.1	3.8	2.6	3
9:26	312	307	6.1	7.3	5.8	6.5	5.7	6.1	5.5	5.6	6	4.6	5.6	3.4
9:27	295	300	4	5.6	5.2	5.4	5.3	5.2	5.2	4.8	4.5	3.9	4.2	2.9
9:28	314	298	6.4	5.5	4.3	4.7	3.5	4.5	3.7	4.3	3.3	3.1	2.5	2.3
9:29	309	301	6.6	6.6	6.6	5.8	5.3	5.6	5.3	5	4.1	4	3.4	2.9
9:30	298	299	6.6	6.6	5.9	5.9	4.9	5.5	5.3	5.2	5.3	4.1	4.4	3.5
9:31	309	304	10.8	7.4	9.4	6.7	8.2	6.2	6.2	5.4	5.7	4.2	3.3	3
9:32	329	301	6.1	6.4	5.3	5.7	4.9	5.4	4.2	4.8	3.2	3.9	1.8	2.8
9:33	272	302	7.5	6.8	7.3	6	7.3	5.9	8.2	5.3	6.3	4.2	4.2	3.2
9:34	300	299	6.9	6.8	5.7	6	5.4	5.6	4.6	5.1	3.1	4.1	2.4	3.1
9:35	300	302	9.2	6.2	8.8	5.4	6.4	4.8	5.5	4.5	4.2	3.7	4.3	2.9
9:36	300	306	7.9	8.4	7.1	7.7	6.7	7.1	6.4	6.5	5.4	5.2	5.3	4
9:37	298	288	6	7.2	5.1	6.5	4.2	6	3.7	5.5	3.3	4.6	3.3	3.9
9:38	309	293	10.2	9.3	8.9	8.2	8.2	7.9	8.2	7.2	5.7	5.4	4.8	4.1
9:39	306	301	5.8	7.1	5.4	6.4	5.4	5.9	5.1	5.3	2.2	3.9	1.7	2.9
9:40	298	291	8.4	8.3	8.2	7.6	8	7.2	7.6	6.4	7	5.3	5.5	4
9:41	309	303	8.3	9	7.8	8.2	7.4	7.6	7.2	7.2	6.7	6	5.1	4.7
9:42	306	300	6.3	7.6	6.1	7.1	5.8	6.8	5.3	6.1	4.7	5.1	3.5	3.8
9:43	326	293	6.1	5.9	5.9	5.3	5.9	5.1	5.4	4.6	3.6	3.6	3.8	2.8
9:44	278	292	5.9	7.8	6.2	7.2	6.3	6.7	5.4	6.1	3.8	5.2	3.6	4.2
9:45	292	292	8.3	9.3	8.8	8.4	8.3	8.2	7.7	7.8	6.5	6.4	6	5.3
9:46	300	292	3.9	6.9	3.5	6.4	3.8	6.2	4.4	5.9	4.1	4.8	2.6	3.8
9:47	292	297	6.5	7.5	4.4	6.4	4.4	5.9	4.5	5.6	4.3	4.7	3.3	3.6
9:48	286	303	3.8	5.2	4.1	4.7	4.4	4.5	4.8	4.2	4.2	3.4	3.2	2.8
9:49	281	290	6.4	6.1	5.8	5.5	5.8	5.4	5.5	4.9	5	3.7	3.8	3
9:50	286	296	4.6	5.4	3.6	4.9	3	4.5	3	4.1	2.5	3.1	1.4	2.2
9:51	320	297	9.7	8.2	8.4	6.9	7.2	5.9	6.1	4.9	4.4	3.6	3.8	2.7
9:52	306	290	8.1	8.1	6.2	7.1	5.8	6.5	5.9	6.1	4.5	4.4	2.3	3
9:53	286	293	6.4	8.1	7.9	7.5	7.4	7.1	6.6	6.6	4.1	5.1	3.1	3.9
9:54	281	305	5.3	6.4	5.5	6	5.3	5.7	4.4	5.4	3.8	4.5	2.5	3.3
9:55	295	295	6.7	6.1	5.7	5.8	6	5.6	5.8	5.3	3.8	4.2	2.9	3.1
9:56	281	291	5.8	7.1	4.6	6.3	4.9	5.9	4.9	5.4	3.6	4.2	3.2	3.3
9:57	284	300	3.8	5.6	2.2	4.8	3.2	4.6	3.5	4.4	3.4	3.7	2	2.8
9:58	312	302	8.3	6.2	7.3	5.4	6.9	5.3	5.8	4.9	5.2	4	4.4	3.1
9:59	298	295	7.4	5.5	6.8	4.9	6	4.4	5.1	3.8	3.7	3	1.9	2.3
10:00	300	303	4.4	6.3	4.1	5.4	4	5	3.9	4.7	3.5	3.8	2.4	2.7
10:01	334	298	7.9	7.2	7.3	6.1	5.8	5.5	4.1	4.8	2.4	3.8	2.8	3
10:02	298	293	6	7	5.3	6.2	4.7	5.9	3.8	5.5	3.4	4.6	3.2	3.6
10:03	306	295	5.1	6.2	4.5	5.5	3.6	5.3	3.6	4.9	2.2	4.2	2.1	3.1
10:04	292	292	8.4	7.4	6.8	6.4	5.3	5.9	4.9	5.6	4.3	4.3	2.6	3.5
10:05	298	295	8	7.2	7.7	6.5	7.4	6.1	5.3	5.7	5	4.6	4.7	3.9
10:06	267	292	5.4	6.6	4.5	5.8	4.2	5.6	4.4	5.3	3.1	4.3	3.2	3.4
10:07	312	300	8	7.7	7.2	7.1	7.4	6.7	6.4	6.2	5.4	5.1	3.9	3.6
10:08	320	306	5.3	5.9	4.3	5.3	3.5	4.9	2	4.4	2.3	4	1.8	3.1
10:09	317	298	3.8	5.6	4.8	5.1	5	5	4.4	4.5	4.2	3.6	3.2	2.8
10:10	337	301	3.4	5.3	3.1	4.7	3.3	4.6	3.4	4.3	3.3	3.7	2.3	2.8
10:11	289	298	6.9	5.7	7.2	5.2	6.7	4.9	5.5	4.4	5.5	3.8	4.7	2.9
10:12	329	294	6	7.2	5.5	6.3	5.5	5.8	4.6	5.3	3.2	3.7	2.6	3
10:13	275	289	8.8	7.7	7.6	6.8	7	6.4	6.4	5.8	5.7	4.7	5.2	3.9
10:14	284	294	10	7.7	8	6.8	5.8	6.3	4.6	5.5	3.1	4.3	2.9	3.7
10:15	312	304	7.6	7.1	6.1	6	4.9	5.6	4.8	5.1	3.8	4.3	2.9	3.2
10:16	300	305	9.1	8	6.4	7	7.4	6.6	5.6	5.9	3.7	4.4	3.3	3.3
10:17	292	294	9.6	8.5	8.8	7.8	9.2	7.3	10.8	6.9	10.6	5.9	7	4.4
10:18	298	290	11.5	9	11	8.3	9.8	7.9	7.2	7.2	4.9	5.8	3.2	4.7
10:19	286	297	7.9	8.9	5.5	7.9	5.2	7.6	5.1	6.9	4.8	5.6	3.3	4.5
10:20	303	309	7.8	9.1	6.6	7.9	5.5	7.2	4.9	6.6	4.1	5.2	3.7	4.2
10:21	317	302	8.9	9.1	7.3	7.9	7.5	7.3	7.2	6.9	6.6	5.7	5.2	4.5
10:22	306	303	8.3	6.7	7.1	5.7	5.6	5.2	4.1	4.8	2.7	4	2.6	3.1
10:23	314	311	9.5	8.2	9	7.2	8.1	6.7	6.7	6	5.4	4.8	3.6	3.7
10:24	298	306	5.9	6.8	5.1	6.2	5	5.9	4.9	5.6	5	4.6	3.2	3.6
10:25	295	303	4.2	6.1	4.3	5.6	4.6	5.4	4.8	5.2	5.1	4.6	4.4	3.6
10:26	306	305	6.6	6.4	5.8	5.7	6.1	5.2	5.6	4.6	4.6	3.8	3.1	2.9
10:27	306	301	5.4	5.8	4	4.9	4.8	4.5	3.3	3.7	3.4	2.9	2.9	2.2
10:28	306	308	7.5	6.4	6.5	5.8	6	5.5	5.5	5	4.5	4	3.4	3.2
10:29	309	296	5.5	6.5	5.3	5.7	5.1	5.5	4.4	5.1	3.2	3.9	3.1	3.2
10:30	329	309	5.2	5.8	5.1	5	4.4	4.6	3.7	4.2	3.1	3.5	2.5	2.8
10:31	300	304	4	4.4	3.5	3.9	3	3.5	3.1	3.4	1.7	2.4	1.4	1.9
10:32	329	311	8.5	7	8.8	6.3	8.9	6	7.1	5.3	4.6	4	3.4	3.1
10:33	331	310	9.7	8.8	8.2	8	7.4	7.3	6.3	6.5	5	5.3	4.9	4
10:34	345	309	6.3	6.7	6	5.8	3.9	5	4.1	4.4	3.1	3.8	2.6	2.8
10:35	300	310	11.6	8.8	8.5	7.5	6.9	6.7	5.6	5.9	4.4	4.8	4	4
10:36	343	309	6.3	7	5.3	6	4.3	5.5	4	4.8	4	3.7	3.6	2.8
10:37	300	307	11.5	7.6	7.6	6.5	5.9	6.3	4.4	5.5	4.2	4.2	3.6	3.1
10:38	300	303	9.1	8	7.3	7.1	6.6	6.8	5.4	6	5.4	5.1	5.7	3.9
10:39	312	311	6.1	6.4	5.4	5.9	5.7	5.6	4.9	4.7	3.1	3.9	2.2	2.8
10:40	312	307	4.4	6.1	4.4	5.6	7	5.7	7.3	5.3	6.7	4.3	4.2	3.1
10:41	300	308	7.8	7.2	6.4	6.3	5.7	5.9	5.2	5.3	3.9	4.5	2.3	3.4
10:42	281	300	10.1	8.3	7.6	7.2	7.2	6.8	5.6	5.9	4.7	4.8	3.5	3.6
10:43	329	300	8.4	8.1	7.4	7.1	6.7	6.5	5.4	5.7	3.8	4.9	2.8	3.7
10:44	292	296	6	7.8	4.9	6.5	3.8	6	3.8	5.4	3.9	4.6	2.7	3.8
10:45	317	295	6.8	6.9	6.6	5.9	5.6	5.2	5.4	4.7	4.9	3.8	5.2	3
10:46	326	307	4.8	6.1	3.2	5.4	4.2	5.2	3.6	4.9	2.7	4.1	2.4	3.1
10:47	295	303	7.4	6.1	6	5.5	5.6	5.3	5.3	4.9	6.1	4.3	4.7	3
10:48	326	311	8.4	8.3	9	7.5	7.3	6.8	7.1	6.2	5.5	5.2	4.1	3.9
10:49	298	307	11.4	9.7	7.2	8.6	6.2	8.3	6.1	7.3	5.4	6.1	4.3	4.7
10:50	298	307	6.7	8.5	5.7	7.5	5.3	7	4.3	6.2	3.8	4.9	2.8	3.8
10:51	292	301	8.5	8.4	8.1	7.8	7	7.3	5.7	6.5	3.7	5.1	3.1	3.9
10:52	284	301	6.2	6.3	4.8	5.3	4.4	5.1	3.9	4.6	3.5	3.8	2.7	2.9
10:53	295	294	10.3	8.5	9	7.3	8.7	7	8.7	6.3	5.7	4.8	3.8	3.3
10:54	272	300	9.6	7.7	9.4	6.3	7.3	5.5	4.3	4.9	2.9	3.9	1.9	3.1
10:55	312	307	7.9	8.2	6.5	7	7	6.7	4	6	3.6	5.2	3.2	4.1
10:56	309	302	5	7.6	4	6.5	3.2	6.2	3.4	5.9	3	5	2.1	4
10:57	300	308	11.6	8.6	10.4	7.6	9.7	7	9.5	6.7	9.5	5.5	6.5	4.2
10:58	295	302	8.4	9.7	8.1	8.8	7.8	8.1	8.2	7.4	7.8	5.8	7.8	4.7
10:59	306	296	8.7	9.5	8.9	8.6	8.8	8.1	7.5	7.5	5.8	5.9	4.2	4.6
11:00	295	297	10.3	7.7	8.7	6.8	8.1	6.4	7	5.8	5.6	4.7	3.4	3.9
11:01	329	305	9.1	9.2	8.8	8.1	7.7	7.7	6.6	7	6	5.9	5.1	4.5
11:02	292	297	6.8	7.7	6.2	7	5.9	6.3	4.9	5.6	3	4.9	2.7	3.9
11:03	345	307	5.9	7.3	5.3	6.7	5.6	6.5	5.4	5.8	4.7	4.5	3.5	3.6
11:04	306	307	7	7.3	6.1	6.6	5.2	6.3	4.4	5.8	4.3	5.2	4	3.8
11:05	295	304	7.6	8.4	6.4	7.4	6.3	6.9	6.1	6.3	6.8	5.1	4.5	3.8
11:06	320	303	9.5	8.4	8.7	7.3	7	6.8	6.2	6.3	4.3	5	2.9	3.8
11:07	320	299	9.6	10	8.3	8.8	8.7	8.5	8.1	7.9	6.9	6.8	5.7	5.1
11:08	298	296	8.7	8.7	6	7.5	5.3	6.9	5.2	6.4	3.8	5.2	3.6	4.3
11:09	312	304	6.3	9.4	7.2	8.3	6.8	7.8	7.2	7.4	4.5	6.1	3.4	4.5
11:10	284	303	8.1	10.1	6.2	9.2	6.6	8.7	5.7	8	5.6	6.4	5.1	5.1
11:11	300	298	9.9	9.3	8.2	8.3	7.1	7.7	6.6	7.1	4	5.6	3.6	4.4
11:12	309	296	8.3	9.5	8.2	8.6	7.6	8.2	7.4	7.7	4.9	6.3	3.8	4.9
11:13	298	301	7.9	9.2	6.8	8.2	6.3	7.7	5.4	6.8	4	5.3	3.4	4.2
11:14	286	303	9.7	9.3	9.1	8.1	8.8	7.4	8.6	6.4	6.5	4.9	5.2	3.7
11:15	298	306	10.2	9	8.9	7.9	8.4	7.4	8.2	6.7	7.7	5.5	5.4	4.1
11:16	298	303	9.9	8.3	8	7.2	7.9	6.5	6.9	6.1	4.4	4.7	3	3.5
11:17	309	306	7.5	8.4	6.5	7.6	7.5	6.7	7.1	5.9	6.6	4.9	4.7	3.6
11:18	317	305	5.4	7.3	4.8	6.5	5	6.1	3.7	5.4	3.2	4.2	2.1	3
11:19	312	308	8.8	9.4	8.4	8.4	7.4	7.9	6.9	7.4	6.4	5.8	5.4	4.1
11:20	284	302	7.1	7.8	7	6.8	6.8	6.1	7.2	5.4	5.7	4.5	3.8	3.5
11:21	303	302	10.3	8.6	8.7	7.5	7.2	6.8	5.5	6	5.5	5	4.5	3.8
11:22	298	300	10.1	9.8	8.2	8.9	7.4	8.1	7.2	7.4	6.1	6.1	4.7	4.8
11:23	272	291	6.1	8.5	5.6	7.4	6	6.9	6	6.3	6.3	5.1	3.7	4
11:24	295	300	7.1	7.7	7.1	6.8	6.7	6.5	6.8	6.1	6	5.2	4.1	4
11:25	303	296	9.3	7.7	8	6.9	7.2	6.6	6.7	5.9	6.7	4.7	4.9	3.6
11:26	298	304	4.6	7.6	4.5	7.2	4.4	6.9	4.1	6.2	3.4	4.8	2.3	3.7
11:27	334	309	12.1	10.4	11.9	9.5	11.2	9.2	10.7	8.7	9.8	7.2	7.7	5.5
11:28	300	304	11	9.3	11	8.1	10	7.3	10.2	6.7	6.1	5.2	4.4	3.9
11:29	292	293	10.3	9.9	8.6	8.7	8.5	8.1	8.2	7.6	6.8	6.2	7.6	5.2
11:30	309	300	8.6	9.5	7.2	8.2	6.6	7.6	5.7	7	4.5	5.5	2.5	4.4
11:31	306	295	11.2	10.5	10.4	9.2	9.8	8.6	8.8	7.9	8.2	6.6	6.9	5
11:32	292	296	7.4	9.1	6.4	7.8	6.1	7.5	6.1	7.3	4.3	6	3.8	4.7
11:33	298	297	10.8	9	10	8.1	10.1	7.3	8.5	6.8	6.5	5.9	4.5	4.7
11:34	289	295	8.2	9	6.9	8.1	8.1	7.4	7.5	6.8	7.7	5.7	5.9	4.2
11:35	312	305	8.6	8.5	8.2	7.7	6.5	7.3	5.4	6.6	4.9	5.5	4.7	4.4
11:36	284	295	8.8	8.3	7.3	7.3	4.3	6.6	3.4	6	3.5	4.6	2.3	3.7
11:37	300	294	8.8	9.6	8.5	8.4	7.6	7.8	6.4	7.1	5.4	5.6	3.8	4.5
11:38	298	296	10.4	8.7	8.6	7.8	8.8	7.5	8.6	7	7	5.4	4.9	4.3
11:39	337	301	6.2	7.8	4.8	7	4	6.5	4.4	6.1	4.7	5.1	3.5	3.9
11:40	298	294	5.4	7.1	5	6.5	5.1	6.3	4.6	5.9	4.5	4.6	3	3.5
11:41	317	300	7.9	9.1	6.6	8.1	6	7.7	5.9	7	4.4	5.5	3.2	4.4
11:42	286	300	8	8.5	6.5	7.7	5.5	7.4	5.6	6.6	4.5	5.1	2.8	3.8
11:43	317	305	12.1	7.9	9.5	7	6.9	6.4	7	5.9	5.7	4.4	4.3	3.3
11:44	317	305	9.7	8.7	9	7.2	8.5	6.5	6.2	5.6	6.1	4.7	3.6	3.4
11:45	295	305	11.4	10.1	10.2	8.6	10.4	7.9	9.7	7.1	7.6	5.4	4.3	4
11:46	298	305	9	9.3	8.7	8.2	7.8	7.8	7.2	7.1	6.1	5.9	5.6	4.5
11:47	326	305	8	7	6.6	6	5.2	5.7	5.5	5.4	5	4.5	2.9	3.5
11:48	292	306	6	6.9	4.5	5.9	4.7	5.4	5	5.2	3.2	4	2.6	3
11:49	326	306	5.6	7.4	5.4	6.7	5	6.4	4.9	6.1	3.9	5	3.6	3.7
11:50	292	305	7	7.6	7.4	6.7	7.6	6.3	7.2	5.7	6.8	4.4	5	3.3
11:51	298	310	5	5.7	4.2	5.3	3.7	4.9	3.7	4.4	3.5	3.7	2	2.9
11:52	317	306	8.5	7.9	8.9	7.1	7.5	6.6	7.2	6.1	7.2	5.3	4.5	4
11:53	309	307	9.7	7.9	10.6	7.3	10.2	6.7	8.6	6.3	6.5	4.8	4.7	3.5
11:54	286	291	7.9	8	7.6	7.2	8	7	7.2	6.4	5.1	4.3	4.3	3.5
11:55	267	289	7	7.2	6	6.3	5.6	5.8	5.4	5.1	4.6	4.1	3.7	3.3
11:56	281	285	6.8	8.4	6.4	7.3	7	7	6.8	6.6	4.5	5	4.3	4.1
11:57	284	287	9.6	8.6	8.4	7.5	8.5	7.1	8.3	6.5	6.3	5.4	5.8	4.5
11:58	261	282	6.9	6.9	6.5	6.1	6.3	5.7	6.1	5.3	3.6	4.1	3.2	3.5
11:59	284	284	10.7	8.7	9.7	7.6	9	7.2	8	6.6	4.3	5	3.9	4.5
12:00	275	285	8	8.7	7.4	7.7	7.6	7.2	5.8	6.6	2.8	5.1	3	4.5
12:01	309	290	8.4	9.2	7.6	8.6	7.7	8.4	8.2	7.8	6.5	5.5	5.2	4.6
12:02	286	292	10.4	9.7	10.1	8.7	10.2	8.3	8.6	7.6	8.7	5.8	5.4	4.4
12:03	284	291	9.6	9.3	8.1	8.4	7.6	8	7.2	7.2	7.5	5.7	3.9	4.5
12:04	286	284	5.8	7.6	6.2	6.9	5.7	6.5	5.4	5.7	3.6	4.4	3.5	3.6
12:05	298	292	8.5	8.6	6.6	7.4	5.3	6.8	5.3	6.1	3.6	4.8	3.4	3.6
12:06	300	305	8.2	6.8	7.2	6	6.6	5.4	5.3	4.8	3.5	3.8	2.4	2.9
12:07	284	304	10.8	7.7	10.7	6.8	8.8	6.4	6.5	5.7	6	4.7	4.1	3.4
12:08	306	307	5	7.5	5	6.9	5.1	6.6	5.8	6.6	6.7	5.7	4.4	4.1
12:09	320	310	9.2	8.8	6.9	7.7	5.4	7.1	4.9	6.8	4.3	5.7	3.2	4.3
12:10	320	307	8.5	6.2	8.3	5.7	7.8	5.6	7	5.2	5.3	4.2	3.4	3.1
12:11	298	295	6.4	6.4	5.5	5.8	5.8	5.9	5.2	5.4	2.9	4.4	1.9	3.1
12:12	284	299	6	7.5	5.5	6.9	5.2	6.7	5.1	6.4	4.2	5.4	2.9	4.1
12:13	281	291	7.3	7	6.2	6.4	6.6	6.2	6.3	5.8	4.5	4.6	3.8	3.6
12:14	292	290	6.1	6.4	5.9	5.9	5.1	5.7	4.9	4.9	3.6	3.8	2.7	3.1
12:15	306	298	6.2	6.1	5.7	5.5	4.9	5.3	4	4.7	3.5	3.6	2.2	2
12:16	275	290	6.7	7.6	7.3	6.8	7.5	6.5	7.4	5.9	5	4.5	3	3.2
12:17	292	297	6.5	6	5.4	5.7	5	5.5	5.4	5.2	4.1	4.1	3.4	2.8
12:18	275	290	11.5	8.2	10.3	7.7	9.6	7.4	7.8	6.7	6.8	5.2	4.9	2.5
12:19	306	293	7.9	7.6	6.1	7	5.6	7.1	5.4	6.7	6.1	5.4	6.2	3.8
12:20	264	277	9.6	8.4	9.9	7.9	9.8	7.7	7.3	7.2	5.3	5.4	1.8	2.2
12:21	292	288	11.1	9.7	10.5	8.8	10.3	8.5	10.2	7.7	9	5.7	4.7	2.8
12:22	284	287	10.1	10.4	9.1	9.2	8.4	8.8	8	8.6	5.8	6.2	5.8	3.8
12:23	312	293	8.3	8.3	6.9	7.6	6.7	7	4.9	6.3	3.8	4.9	3.4	3.7
12:24	261	293	7.6	7.2	6.1	6.4	5.2	6	4.1	5.5	4	4.6	2.9	3.5
12:25	264	291	8.3	7.2	6.1	6.4	4.3	5.9	4.9	5.6	2.6	4.6	3.2	3.6
12:26	292	297	11.6	8.6	9.4	7.5	8.5	6.8	7	6.5	4.4	5.3	5.1	4.4
12:27	298	301	6	7.6	5.8	7	6.1	6.5	6.8	6.4	5.5	5	5	4
12:28	320	292	7.4	8.1	6.4	7.6	6.8	7.4	5.4	6.9	5.3	5.7	3.9	4.6
12:29	298	298	7.7	9.4	7.2	8.3	7.1	8	5.7	7.4	4.9	5.8	3.6	4.2
12:30	298	291	13.1	10.7	11.8	9.3	10.9	8.8	9.5	8	7.4	6.6	3.5	3.5
12:31	300	292	10.6	10.4	10.1	9.3	8.9	8.7	7.2	7.9	4.1	6.6	3.6	4.5
12:32	298	294	7.1	9.2	6.4	8.2	6.3	7.7	7.2	7.3	5.4	6	3.9	4.5
12:33	300	294	9.7	7.9	8.3	6.9	8.4	6.2	7	5.4	6.4	4.4	4.3	3.1
12:34	309	298	7.9	7.8	7.1	6.9	6.9	6.3	6.5	5.9	4.8	4.7	3.4	3
12:35	295	288	7.4	7.7	5.4	6.9	5.6	6.7	6.4	6.5	4.3	5.1	2.7	2.3
12:36	298	290	6.8	8.2	6.9	7.3	6.2	6.7	5.1	5.9	4	4.4	2.3	2.2
12:37	317	302	6.4	6.4	5.2	5.7	5.1	5.4	4.8	5	4.5	4.2	2.7	2.3
12:38	292	300	8.5	8.5	8.4	7.4	8	7	5.8	6.2	4.3	5	2.3	2.4
12:39	312	309	7.7	6.6	7	5.8	7	5.6	6.1	4.9	4.3	3.8	2	1.9
12:40	286	298	7.7	7.3	6.8	6.6	6.8	6.4	5.4	5.8	5.4	4.9	2.7	2.3
12:41	270	297	9.8	9	9.6	8.3	8.9	8	7.2	6.9	5.4	5.4	4.3	4
12:42	284	292	9.9	8.6	7.1	7.3	6.8	7	6.7	6.3	6.1	4.5	4.5	3.4
12:43	286	282	7.7	8.5	6.5	7.2	6.9	7	6.9	6.5	7.1	4.8	5.8	3.6
12:44	306	287	10.5	8.3	9.3	7	9.3	6.7	7.1	5.9	3.6	4.2	2.8	3.3
12:45	320	295	6.6	8.7	5.8	7.7	5.3	7.5	5.5	6.6	5	5.4	4.7	4.3
12:46	300	296	4.6	7.3	5.4	6.7	5.4	6.5	5.6	5.7	5.1	4.5	3.6	3.7
12:47	320	305	8.8	7.6	8.7	6.9	6.8	6.4	6	5.6	4.5	4.3	2.8	3.3
12:48	314	304	6.5	8.2	5.5	7.3	5.2	7	4.3	6.3	3.6	5.1	3.2	3.7
12:49	286	295	7.5	7.1	6.3	6.1	6.1	5.9	5.5	5.2	3.6	4.1	2.4	3.1
12:50	295	295	6.2	6.5	3.9	5.9	4.8	5.9	4.6	5.4	2.8	3.8	2.2	3
12:51	281	294	6.3	7.9	5	7	5.3	6.8	3.7	6.1	3.4	4.6	2.5	3.4
12:52	286	298	7.7	7.9	5.6	6.8	5.6	6.4	6.2	6.3	7.3	5	5.5	3.8
12:53	306	306	8	7.6	8	6.8	5.9	6.2	3.6	5.6	3.9	4.2	1.9	3
12:54	312	305	7.7	8.5	6	7.6	6.2	7.3	5.8	6.7	5.1	5.3	3.3	3.4
12:57	317	359	3	0	3.1	0	3.8	0	4.1	0.1	2.2	0	1.7	0
12:58	323	331	7.1	4.6	5.4	4.2	5.7	3.9	7	3.7	5.9	2.9	3.9	2.1
12:59	292	306	8.9	6.6	8.7	5.8	8.5	5.3	7.4	4.4	3.4	3.3	2.7	2.6
13:00	331	309	6.8	6	6.1	5.6	5.6	5.3	4.8	4.8	3.8	4	3.2	3
13:01	295	311	5.4	7	4.5	6.5	4.8	6.1	3.9	5.4	3.3	4.4	2.3	3.4
13:02	320	310	7.1	6.2	5.6	5.5	4.9	5.1	4.8	4.6	4.4	3.8	2.5	2.6
13:03	292	292	6.1	7.1	5.9	6.5	6.3	6.3	5.4	6	4.9	4.7	3.6	3.2
13:04	303	304	6.2	6.6	4.6	5.5	3.9	5	4.2	4.7	4.4	4.1	2.7	3
13:05	284	293	7.1	6.2	6.3	5.6	3.5	5.2	3.7	4.9	4	4.3	3.1	3.4
13:06	303	297	5.2	5.2	4.1	4.6	3.9	4.5	3.2	4	1.7	3	1	2.2
13:07	264	288	6.5	5.9	4.8	5.3	4.5	5	4.7	4.7	3.8	3.8	3.5	2.9
13:08	300	287	4.9	5.5	4.1	5	4.6	5	4.7	4.7	2.8	3.4	3	2.8
13:09	292	293	5.6	5.5	5.5	5	5.5	4.6	4.9	4	3.6	3.1	3.8	2.3
13:10	298	300	7.5	6	6.2	5.4	5.2	4.9	3.9	4.5	2.5	3.6	2	2.8
13:11	292	303	10.9	7.5	9	6.5	9.4	6.3	8	5.4	3.5	3.7	2.6	2.9
13:12	309	303	8.5	8.1	7.5	7	5.8	6.4	3.5	5.8	3	4.7	2.7	3.7
13:13	292	303	7.2	7.2	5.2	6.5	5.4	6.4	5.9	6.1	5.3	4.8	3.6	3.6
13:14	317	305	3.2	6.1	5.2	5.6	5.9	5.4	4.6	5	2.7	4.2	2.1	3.1
13:15	284	301	5.9	6.2	5.6	5.6	5.3	5.1	4.4	4.4	3.2	3.5	2.3	2.6
13:16	309	296	5.3	6.3	4.5	5.8	4.4	5.5	3.9	5.1	3	4.2	2.6	3.4
13:17	292	302	8.6	7.8	7.8	7.1	8.1	6.7	7.4	6.3	5.4	5.2	4.6	4
13:18	306	293	7.4	6.7	4.9	5.7	4.8	5.2	5	4.9	5.4	3.9	4.6	3.1
13:19	270	285	6.7	7.7	5.8	6.9	4.9	6.8	4.7	6.7	3.3	5.2	3.2	3.9
13:20	306	299	6.4	6.4	5.4	5.8	5.8	5.7	5.7	5.3	5.4	4.3	3.7	3.3
13:21	317	306	6.5	6.7	4.8	5.9	3.6	5.6	3.4	5.2	2	4.2	1.4	2.9
13:22	306	308	7.3	6.4	6.8	5.7	5.8	5.2	4.7	4.5	3.4	3.6	2.4	2.5
13:23	320	305	5.7	6.1	4.8	5.5	3.9	5.1	3.6	4.8	3.6	3.9	2.2	2.9
13:24	267	297	6.6	4.8	5.4	4.2	4	3.9	3.5	3.6	2.6	3	2.2	2.3
13:25	303	291	4.1	5.1	3.2	4.6	3.3	4.5	3.2	4.1	2.4	3	1.5	2.6
13:26	306	292	3.8	5	3.3	4.4	3.7	4.3	3.6	3.9	2.7	2.7	1.9	1.9
13:27	306	292	5.5	6.5	5.5	6.1	5.4	6	4.9	5.6	3.9	4.6	2.4	3.5
13:28	281	280	6	6.7	5.7	6	5.9	5.5	5.2	4.9	3.6	3.3	1.6	2.5
13:29	312	286	6.3	5.3	6.2	4.7	6	4.6	4	4	2.9	2.8	1.9	2.1
13:30	286	295	6.8	7.9	6.1	6.9	6.2	6.6	5.9	6	5	4.7	3.6	3.5
13:31	298	295	7.2	7	6.9	6.5	6.6	6.3	6.7	5.9	5.4	4.7	3.5	3.6
13:32	312	305	5.7	6.2	5.2	5.7	5.1	5.3	4.8	5	3.5	4.2	2.8	3.3
13:33	331	309	5.3	6.4	4.5	5.6	4.9	5.5	4.7	5.2	4.1	4.6	3.2	3.5
13:34	295	301	6.8	7.1	6.3	6.5	6.7	6.5	6.5	6.1	5.7	5.3	4.1	4
13:35	295	295	2.6	3.9	2.5	3.6	2.4	3.5	2.7	3.3	2.3	2.6	1.3	1.8
13:36	267	294	5.5	4.7	3.9	4.1	3.6	3.8	3.5	3.3	2.7	2.5	1.8	1.8
13:37	275	295	7.9	7	7	6.1	6.8	5.7	6.7	5.4	6.3	4.3	4.5	3.3
13:38	286	282	5.9	5.6	5.7	5.1	6.5	5	5.4	4.8	3.9	3.5	2.7	2.5
13:39	281	288	8.5	6.8	7.1	6.1	6.6	6.2	6.4	5.8	5.3	4.3	4.1	3.4
13:40	292	289	8.3	7.4	7.5	6.6	7.6	6.4	7.4	5.4	7.2	4.2	5.1	3.2
13:41	281	283	7.7	7.9	6.8	7.1	6.4	6.7	6.2	6.2	4.1	4.4	2.9	3.3
13:42	281	275	5.1	6.8	5.1	6.2	5.1	5.8	4.4	5.2	3	3.4	1.9	2.5
13:43	295	284	5.1	5.1	4.2	4.5	3.4	4.3	3	4	1.9	2.7	1.3	1.9
13:44	267	295	8.3	6.7	6.4	5.8	6.8	5.6	5.9	5.5	6.1	4.4	3.3	3.2
13:45	292	284	4.2	6.1	3.4	5.7	3.6	5.5	3.8	5.1	2.5	3.8	2.3	3
13:46	298	286	5.7	5.6	5.1	5.1	4.8	5	4	4.3	2.5	3.2	2.4	2.6
13:47	275	275	4.8	5.9	4.1	5.2	4.6	4.9	4.1	4.5	4	3.1	2.5	2.2
13:48	284	283	7.1	6.7	6.9	6	6	5.7	5.2	5.1	4	3.7	2.3	2.9
13:49	284	283	7.5	6.3	6.4	5.5	6.6	5.3	5.1	5	3.9	3.8	2.5	2.7
13:50	272	283	4.8	5.4	4.6	5	4.6	4.8	3.6	4.4	3.5	3.3	2	2.4
13:51	284	289	9.7	7.5	8.7	6.6	9	6.5	8.7	6.2	6.6	5	3.7	3.5
13:52	272	275	6.5	5.9	5.8	5.3	5.8	5.1	6.5	4.8	4.1	3.7	4.1	2.7
13:53	284	273	8.4	7.7	7.6	6.8	6.1	6.2	5.6	5.7	3.8	4.1	2.9	3.1
13:54	281	286	5.5	6.9	4.9	6	4.2	5.6	4.2	5.3	3.7	4.1	2.7	3.2
13:55	326	298	5.9	7.3	4.8	6.5	3.1	6	3.4	5.4	2.6	4	2.1	3.1
13:56	264	285	6.8	7	6.6	6.1	6	5.7	5.9	5.4	4.9	4.4	5.4	3.5
13:57	295	282	8.5	7.7	7.9	6.8	7.5	6.3	6.9	5.6	6.5	3.9	4.6	3.3
13:58	292	282	7.8	7.4	6.4	6.5	4.9	6.4	4.8	6.1	4.3	4.2	2.8	3.4
13:59	306	291	7.2	7.4	6.3	6.5	6.1	5.7	5.1	5.1	3.8	4.2	2.5	3.2
14:00	320	298	6.7	7.1	6.1	6.4	6.5	6.2	3.8	5.4	3.5	4.4	2	3.3
14:01	281	290	6.5	8.2	5.4	7.3	5.1	6.8	5	5.8	3.6	4.6	3.4	3.5
14:02	272	277	4.4	5.8	4.1	5.4	3.7	5.3	3.4	4.8	2.3	3.5	1.6	2.6
14:03	286	287	4.8	7	4.1	6.3	4.5	5.9	4.5	5.4	3.8	4.5	2.6	3.6
14:04	320	303	7.3	7.8	7.2	7.3	7.7	7	7.2	6.5	6.2	5.3	4.7	4.1
14:05	298	296	10.5	7.1	9.4	6.3	8.8	5.7	8	5.2	7.1	3.8	6.7	3
14:06	284	291	7.8	6.6	7.3	5.8	5.6	5.2	3.3	4.6	2.5	3.6	1.8	2.7
14:07	329	296	5.1	6.7	6	6.3	4.4	5.9	4.3	5.6	3.9	4.2	3.6	3.4
14:08	281	289	7.9	6.8	6.9	5.9	6.5	5.4	6.2	5	5.8	4.1	3.4	3.3
14:09	281	289	4.5	5.4	4.4	5.1	4.5	5	4.3	4.8	3.7	3.7	2.8	2.8
14:10	281	291	8.2	6.3	6	5.7	5.3	5.6	5	5.3	4.7	4.5	3.2	3.3
14:11	295	291	7.2	6.7	6.5	6	5.8	5.9	6	5.5	4.9	4.7	3.7	3.6
14:12	284	275	7.1	7.7	7	6.7	7.9	6.2	7.4	5.5	4.1	3.7	2.9	2.9
14:13	281	281	8	6.8	7.4	6	7.2	5.8	7.3	5.5	6.2	3.9	4.9	2.9
14:14	298	297	8.1	6.4	6.4	5.6	5.7	5.3	5.8	4.9	3.6	3.9	3.9	2.9
14:15	295	299	8	8.4	7.1	7.4	7.3	7.1	7	6.5	6	5.5	4.5	4.1
14:16	284	291	6.6	7.7	6	7	5.5	6.6	6	6.2	5.8	5.1	3.8	3.6
14:17	267	276	6.9	5.7	6.3	5.1	6	4.8	5.4	4.5	3.2	3.1	2.6	2.4
14:18	300	283	4.4	5.8	4.8	5.6	5.3	5.4	4.8	5	4.3	3.6	2.6	2.7
14:19	284	289	7.8	6	6.5	5.3	5.5	5.1	5.3	4.3	4.6	3.5	2.4	2.5
14:20	264	277	5.2	5.8	4.1	5.2	3.8	5	3.6	4.6	3.4	3.2	3.8	2.6
14:21	306	282	7.7	8.1	6.9	7.1	5.9	6.7	5.3	6	4.1	4.5	3.8	3.9
14:22	261	274	5.9	6.4	6.4	5.7	6	5.4	5.2	4.9	3.7	3.1	1.5	2.3
14:23	281	273	7.1	7.1	6.4	6.3	6.9	6.3	6.5	5.6	4.7	4.2	3.6	3.6
14:24	298	290	5.6	6	4.5	5.4	5.5	5.3	3.8	5	2.6	3.8	1.8	3.3
14:25	298	290	8.2	8.1	8	7.3	8	6.9	6.9	6.3	5.1	4.8	3.6	3.9
14:26	306	296	6.9	6.8	4.9	5.8	4.4	5.5	4.4	5.1	2.9	3.9	1.8	2.8
14:27	281	289	9.6	6.7	8.4	6	6.8	6.1	5.4	6	4	4	3.6	3.2
14:28	284	299	8.3	6.7	7.2	6.1	6.4	5.6	4.9	5.1	4.8	4.5	4.5	3.5
14:29	300	300	6.9	6.1	5.6	5.5	5.4	5.3	4.3	4.8	4	4	3.3	3.2
14:30	298	295	7.7	7	6.6	5.9	5	5.4	4.2	4.6	3.4	3.6	1.8	2.9
14:31	340	307	5.3	5.7	4.9	4.9	3.7	4.4	2.9	4	2.3	3.5	1.8	2.6
14:32	306	300	6.5	5.7	5.7	5.1	5.4	4.9	4.3	4.3	2.9	3.4	2.2	2.5
14:33	306	304	6.8	5.2	5.2	4.5	3.7	4.2	3.1	3.9	1.8	3.4	1.5	2.6
14:34	298	301	5.9	5.7	5.3	5.1	5.1	4.9	4.9	4.6	4.5	3.8	3.3	2.6
14:35	300	297	4.7	6.1	4.3	5.5	4.3	5.1	3.6	4.8	2.9	4	2	3.1
14:36	340	309	5.5	5.6	5.3	5.1	4.5	4.8	4.4	4.6	4	4	3.7	3
14:37	306	310	7	5	5.9	4.3	5.2	3.9	5.1	3.9	4	3.2	3.1	2.4
14:38	309	298	5.1	6.3	4.8	5.8	4.9	5.7	4.6	5.6	5.4	4.9	4.4	3.6
14:39	286	290	5	5.8	5.6	5.2	4.7	4.6	4.2	4.2	2.8	3.4	2.2	2.4
14:40	284	297	8.2	6.3	7.1	5.7	6.1	5.3	5.7	5	5.6	3.9	4.1	2.9
14:41	292	295	7.8	6.5	6.3	5.7	6.3	5.5	5.3	5.1	3.9	3.8	3.2	2.8
14:42	286	291	4.5	6.5	4.3	5.8	4.2	5.5	3.3	5	2.8	3.7	2.2	2.8
14:43	284	286	7.1	6.7	6	6	5.4	5.6	4.8	5.3	4.1	3.8	3.1	2.9
14:44	284	292	3.2	5.4	3.2	5	2.7	4.7	3.1	4.4	2.8	3.6	2.3	3
14:45	275	270	7.4	5.6	6.3	5.2	5.4	4.9	4.1	4.5	2.3	3.4	2.2	1.4
14:46	292	274	4.2	6.2	4.6	5.5	4.3	5.1	3.6	4.6	2.3	3.3	1.7	2.6
14:47	275	271	6	6.3	5.7	5.5	5.4	4.8	4.5	4.1	3.2	2.8	3.5	2.1
14:48	270	270	6.8	7.2	6.6	6.5	5.7	6	5.6	5.6	4.7	4.1	3.7	2.8
14:49	253	265	6.4	5.6	6.8	5.2	6.9	4.9	5.4	4.5	2.6	2.7	1.5	1.6
14:50	284	277	6.1	6.7	5.7	6	4.9	5.5	4.6	4.9	3.1	3.3	1.9	2.1
14:51	286	277	4.4	6.7	5.2	6.2	6.8	6	6.7	5.6	4.4	3.8	3.1	2.8
14:52	298	280	8.3	6.5	7.7	6	7.5	5.6	7.1	4.9	4.7	4	4.2	3.3
14:53	272	274	4.6	6.3	3.8	5.8	3.6	5.4	3.7	5	2	3.5	1.9	2.8
14:54	244	269	4.2	5.2	4.4	4.8	5	4.6	4.4	4.1	1.3	2.6	0.9	2
14:55	275	277	5.2	5.9	4.2	5.3	3.9	5	3.6	4.6	2.4	3.3	2.1	2.6
14:56	281	276	3.8	4.8	3.4	4.1	2.5	3.7	2.3	3.4	1.6	2.7	1.7	2.2
14:57	281	270	5.8	4.9	4.8	4.2	4.2	4	3.9	3.7	2.3	2.3	2.4	1.7
14:58	261	271	3.7	4.2	3.5	3.8	3.3	3.4	2	3	1.6	2.2	0.6	1.2
14:59	255	272	7.6	6.7	7	6	6.9	5.6	6.5	4.9	3.2	3.1	2.8	2.5
15:00	261	263	5.4	5.3	5.4	4.5	5.2	4.2	3.8	3.8	2	2.4	1.2	1.6
15:01	272	271	9.1	7.5	7.2	6.5	7	6.3	7	5.9	4.9	4.4	3.3	3.4
15:02	298	273	6.3	7.3	5.7	6.7	5.4	6.4	5.4	6	3.3	4.2	2.4	3
15:03	272	275	8.2	7	6.9	6	6.4	5.8	5.7	5.4	4.7	4	3.6	3
15:04	255	262	7	6.5	6.3	5.8	6.2	5.4	5.4	4.8	3.5	3.1	3.3	1.5
15:05	275	277	4.7	5.2	3.8	4.5	4.2	4.5	4.2	4.1	4.1	3	3.7	2.4
15:06	295	275	7.1	5.7	5.6	5	5.2	4.7	5.3	4.4	3.6	3.2	2.1	1.9
15:07	258	265	8.4	6.2	7.9	5.5	7.4	4.9	6.6	4.3	4.2	2.6	2.4	1.5
15:08	284	277	6.2	6.5	5.4	5.9	4.5	5.5	4.5	4.8	4	3.3	2.6	2.3
15:09	264	275	8.6	6.7	7.9	6	7	5.5	6.8	5.1	5.4	3.9	2.5	2.4
15:10	264	274	5.3	6.1	3.7	5.3	3.9	5	3.9	4.7	2.3	3.4	2.1	2.4
15:11	272	281	7.4	6.5	6.2	5.9	5.8	5.7	5.9	5.2	3.7	4	2.2	2.9
15:12	306	285	4.5	6.5	3.8	5.8	5.2	5.9	4.2	5.4	3.6	4	3.4	3.4
15:13	286	284	4.3	5.6	3.7	5	3.7	4.8	3.8	4.6	3.8	3.7	2.5	2.8
15:14	284	274	5.3	5.7	5.2	5.1	5.2	4.4	5.3	4	3	2.6	2.1	1.8
15:15	267	274	6.6	5.6	5.8	5	5.4	4.6	4.7	4.2	2.6	2.8	2.3	2.2
15:16	261	273	4.7	5.4	4	4.8	3.7	4.6	3.3	4.2	2.2	2.8	1.2	2
15:17	284	283	5.8	5.1	6.3	4.9	6.8	4.8	6.3	4.6	5.4	3.3	3.6	2.5
15:18	286	279	7.2	6.2	7.5	5.7	7.4	5.3	7.4	4.8	7	3.4	6.2	2.6
15:19	286	286	5.1	6.3	4.9	5.8	5.4	5.7	5.7	5.3	4.7	3.7	3.9	2.9
15:20	284	284	3.8	4.9	3.5	4.5	3.4	4.3	3.3	4.2	2.8	2.8	1.8	2.1
15:21	286	284	7	5.4	5.6	4.8	4.7	4.3	3.7	3.8	2.6	2.8	1.5	2
15:22	261	266	8	6.2	7.3	5.6	7.4	5.1	7.1	4.7	5.2	3.4	0.6	1.5
15:23	272	282	5.6	6.2	5.2	5.7	5.4	5.5	5	5.2	4.5	4	3.2	3
15:24	298	280	3.2	5.1	3.5	4.6	3.8	4.5	4	4.1	2.9	3.2	1.6	2.6
15:25	261	275	6.2	5.2	5.2	4.6	4.6	4.5	4.4	4.2	3.6	3.2	3.7	2.4
15:26	272	261	4.6	5.3	3.8	4.7	4.8	4.7	4.2	4.5	3	3	0.7	1.6
15:27	281	280	3.6	4.2	3.4	3.7	3.5	3.6	3.4	3.4	2.3	2.5	1.7	1.8
15:28	295	271	6.5	6.6	6.6	6	6.3	5.7	6.2	5.4	3.7	3.9	3.8	2.8
15:29	306	291	5.8	5.4	5.2	4.8	5	4.4	4	4	2.5	3.2	1.4	2.5
15:30	281	289	6.6	5.4	5	4.7	3.7	4.2	3.3	3.9	4.4	3.4	2.7	2.6
15:31	306	293	3.9	3.9	3.2	3.5	2.6	3.4	2.5	3.1	2.3	2.7	1.8	2.1
15:32	298	296	5.6	6.5	4.6	5.8	4.7	5.6	3.9	4.9	2.9	3.8	2.5	3
15:33	312	298	8.1	7.1	7.2	6.2	6.4	5.6	4.8	5	3.1	3.9	2	2.9
15:34	298	303	8.3	5.4	5.4	4.6	4.1	4.2	3.4	3.8	2.8	2.9	2.1	2.2
15:35	320	297	4.2	5.2	3.6	4.8	4.3	4.7	4.8	4.3	4.9	3.7	3.9	2.9
15:36	312	310	5.4	5.6	5.4	5.2	5.7	4.9	5.2	4.9	4.8	4.4	3.8	3.2
15:37	295	300	6.8	5.7	6.3	5.2	5.9	4.6	5.6	4.3	4.3	3.3	2.9	2.7
15:38	317	304	3.9	4.5	3.6	4.4	3.6	4.2	3	3.8	2.2	3	2.1	2.4
15:39	295	296	7	4.4	5.8	4.3	5.9	3.7	4.5	3.2	1.8	2.4	1.5	1.7
15:40	292	287	5.6	6.3	4.9	5.9	4.6	5.5	4.1	4.9	3.1	3.5	2.3	2.8
15:41	320	311	2.1	3.8	2.7	3.8	3.2	3.7	2.6	3.1	2	2.3	1.4	1.9
15:42	320	285	4.2	4.9	4.2	4.7	3.8	4.2	3.3	3.6	1.8	2.9	1.2	2.1
15:43	281	280	4.9	4.8	5.1	4.7	4.5	4.5	4.4	3.9	2.6	2.6	1.7	1.9
15:44	300	282	7.4	5.1	5.8	4.8	5.2	4.5	4.2	4.3	4.1	3.5	3	2.6
15:45	284	280	6.8	6.9	5.9	6.5	6.3	6.3	5.7	5.7	3.6	3.8	2.5	2.9
15:46	300	285	7	6.2	6.5	5.9	6.3	5.6	6.1	5.2	3.8	4	3.3	3.4
15:47	278	284	3.2	5	3.4	4.8	3.5	4.7	3.3	4.5	2.7	3.6	2.4	2.7
15:48	284	281	4.3	4.7	3.4	4.2	2.9	3.7	2.3	3.2	2.4	2.3	1.5	1.7
15:49	275	275	3.9	3.8	4	4	3.1	3.8	2.2	3.4	1.7	2.6	0.7	1.7
15:50	281	284	5.9	4.4	5.6	4.4	4.7	3.9	4.3	3.4	2.3	2.5	2.3	2
15:51	275	284	4.5	4.1	4	4.1	3.8	4	4.1	3.6	2.2	2.5	1.7	1.9
15:52	272	272	5.7	4.4	5.9	4.3	5.3	3.8	4.4	3.4	4.6	2.6	2.8	1.7
15:53	295	277	6.5	6.3	6.8	5.8	6.2	5.5	6.2	5.2	4	3.5	3.6	1.8
15:54	289	276	4.8	5	4.2	4.5	4	4.3	3.9	3.8	2.8	2.5	2.4	1.8
15:55	281	291	5.6	5.3	4.7	4.8	4.7	4.7	4.5	4.4	2.7	3.5	2.7	2.6
15:56	295	290	5.2	5.3	4.8	4.6	4.3	4.4	3.6	4.2	3.1	3.2	1.7	2.1
15:57	292	290	4.3	4.6	4.2	4	3.2	3.5	2.9	3.2	3	2.4	2.4	1.8
15:58	326	296	3.4	4.6	3.4	4.4	3.7	4.3	3.6	4	3.3	3.2	2.6	2.5
15:59	309	299	4.1	4.3	4	4.1	4.7	4.1	4.8	3.8	3.4	2.8	2.5	2.1
16:00	298	288	3.5	3.8	2.6	3.3	2.6	3.3	2.7	3.2	2.2	2.7	1.8	2
16:01	292	292	2.2	2.3	2.2	2	2.3	1.9	3.2	1.8	1.1	1.3	0.3	0.8
16:02	295	310	5.4	5.6	5.6	5	5.8	4.8	6	4.4	3	3.4	2.2	2.6
16:03	292	307	5.8	5.2	4.6	4.6	5	4.4	4.9	4	3.4	3.3	1.9	2.4
16:04	312	311	4.6	4.7	4	4.3	4.4	3.9	3.6	3.2	2.5	2.9	2.1	2.2
16:05	312	309	5.8	5.6	5.4	5.1	5.4	5	5.3	4.5	4.2	3.8	3	2.5
16:06	306	307	5.7	5.5	5.4	5	5.1	4.7	5	4.2	4.2	3.4	3.3	2.4
16:07	320	305	4.4	5.3	4.1	4.8	4.4	4.5	5.1	4.2	4.3	3.6	2	2.7
16:08	334	309	6	5.3	5.1	4.8	4.3	4.5	4	4.1	2.1	3.3	1.7	2.5
16:09	298	302	4.5	5.1	4.1	4.4	3.6	4	2.7	3.5	2.4	3.2	1.6	2.5
16:10	306	310	5.6	5.3	4.6	5	4.9	4.8	5.3	4.7	4.4	3.7	3	2.6
16:11	298	307	4.7	5.1	4.7	4.6	5	4.2	4	3.5	3.4	2.7	2.5	2.1
16:12	303	309	6.6	5.2	6	4.7	4.7	4.3	4	3.8	3.5	3.4	2.4	2.3
16:13	298	307	5.2	5.1	4.5	4.7	4.2	4.4	2.9	4	2.4	3.4	1.8	2.5
16:14	309	307	4.4	4.7	4.5	4.3	3.6	4.1	3.5	3.9	3.7	3.2	2.1	2.3
16:15	320	317	3.3	4	4.1	3.7	4.9	3.8	3	3.4	2.4	2.7	1.3	2
16:16	320	312	5	4.4	5	3.8	4.2	3.5	3.6	3.2	2.7	2.6	2.1	2
16:17	329	311	4.3	4.9	4.1	4.6	4.5	4.4	4.1	3.9	3.9	3	2.9	2.1
16:18	306	309	6.5	5.8	6	5.4	5.5	5	4.6	4.6	2.4	3.9	1.6	3
16:19	317	309	7.5	5.1	6.7	4.5	4.4	4.1	3.8	3.6	3	2.7	1.6	2
16:20	309	307	4.7	4.7	3.6	4	3.1	3.8	3.1	3.5	3	2.8	2	2
16:21	298	300	6.2	4.5	6.2	4.1	5.6	3.8	3.4	3.3	2.3	2.6	1.7	2
16:22	295	305	5.2	5.1	5	4.4	4.9	4.2	4.6	3.7	3.6	2.7	3.1	2
16:23	286	295	4.8	5.4	4.8	4.7	4.1	4.5	4.2	4.3	3.5	3.6	2.4	2.6
16:24	312	296	3.9	4.7	4	4.3	5.2	4.1	4.6	3.8	3.2	2.9	1.8	2.3
16:25	298	295	3.4	4.6	3.4	3.9	3	3.7	2.6	3.2	2.3	2.7	2	2.1
16:26	306	289	3.7	3.6	2.7	3.2	2.4	3	2.1	2.7	1.9	2.4	1.7	1.8
16:27	306	292	5.4	4	4.7	3.4	4.4	3.3	2.6	2.8	2.4	2.2	1.8	1.6
16:28	300	302	6.5	5.1	5.6	4.6	4.7	4.3	3.9	3.9	3.1	3.5	2.7	2.5
16:29	303	298	3.8	4.8	3.3	4.2	2.9	4	2.8	3.6	2.6	2.9	1.6	2.1
16:30	300	304	6.2	4.9	5.9	4.5	5.7	4.2	5.8	3.9	4.3	3.2	2.5	2.4
16:31	286	288	4.8	4.1	3.4	3.4	2.8	3.4	2.9	3.3	2.2	2.3	1.8	1.6
16:32	284	295	4.9	4.3	3.6	3.8	3.6	3.4	3.5	2.9	3	2.3	1.8	1.6
16:33	289	288	7	5.6	6.2	5.3	6	5.1	5.4	4.9	5	4	4	3
16:34	309	296	6.4	5.5	5.4	5	3.8	4.7	3	4.2	2.6	3.4	2.2	2.7
16:35	298	302	5.7	5.7	5	5.2	4.1	4.7	4	4.1	4.3	3.2	2.8	2.3
16:36	298	297	4.2	5.5	3.7	4.9	3.4	4.3	3	3.8	2.7	3	2.8	2.3
16:37	275	284	4.6	5.3	3.6	4.7	3.3	4.3	3	3.9	2.8	3.1	2.4	2.3
16:38	309	289	3.8	4.6	2.9	4.1	3	3.7	2.9	3.3	2.5	2.4	1.9	1.9
16:39	275	286	5.4	6.2	5.2	5.3	5.4	5	4.6	4.4	4	3.2	3.2	2.6
16:40	275	281	5	5.1	4.5	4.5	3.6	4.2	3.8	4	3.7	3.2	3	2.6
16:41	213	266	1.9	3.3	1.8	3	1.7	2.8	1.1	2.4	0.8	1.8	0.7	1.4
16:42	275	286	3.2	2.8	2.3	2.4	2.2	2.2	2.3	2.1	1.8	1.7	1.1	1.2
16:43	284	275	5.9	5.9	5.4	5.3	5.3	5.2	5	4.7	3.8	3.1	3.7	2.1
16:44	255	267	5	5.2	4.8	4.9	4.7	4.9	4.5	4.6	2.9	3.1	1.8	1.8
16:45	275	275	4.2	4.8	4.3	4.4	3.9	4.1	3.6	3.9	3.1	2.8	2.5	2.4
16:46	255	277	2.8	4.3	2.9	4	3	3.8	2.8	3.3	2	2.3	1.7	1.7
16:47	284	276	4.1	4.8	3.9	4.3	3.3	4	3.4	3.5	3.2	2.6	1.7	1.6
16:48	261	272	4.4	5.2	3.6	4.4	3.6	4.1	3.2	3.6	2.4	2.5	1.8	1.8
16:49	267	268	4.7	5.5	5	4.9	4.7	4.3	4	3.8	2.7	2.6	1.5	1.7
16:50	298	266	4.6	5.1	4	4.5	3.8	3.9	3.5	3.2	1.6	2.1	0.7	1.5
16:51	284	266	6	6.2	6.4	5.6	6.3	5	6.5	4.6	4.9	3	0.8	1.4
16:52	267	272	5.4	5.1	5	4.7	4.5	4.4	4.6	3.9	3.2	2.6	2.4	1.7
16:53	255	278	5.1	4.7	4.1	4.1	3.8	3.9	3	3.5	1.9	2.6	1.6	2.1
16:54	281	272	4.2	4.2	3.5	3.8	2.9	3.4	2.9	3.1	1.6	2	1.5	1.6
16:55	306	285	3	4.4	2.7	4.1	3.2	3.9	2.7	3.8	1.6	2.6	0.9	2
16:56	255	276	5.4	4.9	5	4.2	5.5	4	4.9	3.7	3.2	2.9	2.6	2.1
16:57	300	278	5.9	6.4	5.6	5.6	5.7	5.4	3.4	4.7	3.4	3.8	3.1	2.9
16:58	270	278	6.9	6.5	6.6	5.9	6.5	5.8	5.9	5.6	3.6	3.8	2.3	2.2
16:59	272	273	5.2	5.9	4.4	5.3	4.7	5	4.5	4.8	3.1	3.1	2.3	2
17:00	261	267	4.7	4.7	4.2	4.2	3.4	3.8	2.4	3.5	1.7	2.3	1	1.7
17:01	264	268	6.5	5.5	5.3	5	5.1	4.6	4.6	4.3	2.6	3.1	3.2	2.2
17:02	272	277	4.7	5.3	4	5.1	4.8	4.9	5.1	4.7	4	3.8	2.8	3
17:03	239	263	3.9	4.3	3.8	3.7	3.6	3.5	3.6	3.2	3.4	2.1	3.5	1.4
17:04	295	272	3.8	4.5	3.6	4.1	3.4	3.8	3.2	3.4	1.9	2.3	1.3	1.6
17:05	281	281	2.8	3.3	2.2	2.7	1.8	2.5	1.5	2.1	1.1	1.7	0.6	1.3
17:06	320	287	3.6	4.4	3.3	3.9	3.3	3.6	3	3.4	2.5	2.9	2.5	2.3
17:07	284	289	3.8	3.7	3.5	3.4	3.5	3.2	2.8	3	2.3	2.3	1.8	1.7
17:08	284	286	4.9	5.1	3.8	4.3	3.3	3.9	3.2	3.5	2.4	2.9	2	2.3
17:09	300	284	5.9	5	5.7	4.3	5.4	3.9	5	3.7	4.3	2.8	3.5	2.3
17:10	298	293	3.2	3.7	2.9	3.3	2.8	3.2	2.2	3	1.8	2	1.3	1.5
17:11	281	276	3.3	4.5	2.8	3.9	2.7	3.7	2.5	3.3	1.6	2.2	0.9	1.5
17:12	306	277	5.4	5.4	4.7	4.8	4.8	4.5	4.8	4.3	2.9	2.7	2.1	1.6
17:13	298	287	2.3	3.7	2.1	3.5	2.4	3.4	2.4	3.1	1.8	1.9	1.3	1.5
17:14	292	289	4.2	3	3.2	2.5	2.9	2.2	2.4	2	1.3	1.5	0.9	1.2
17:15	309	291	3.7	3.8	3.5	3.4	3.4	3.4	2.9	3	2.4	2.2	1.6	1.6
17:16	306	299	4.4	3.7	3.9	3.1	3.6	2.9	3.3	2.6	2.7	2.3	2	1.7
17:17	284	285	3.7	3.3	3.7	2.9	2.9	2.7	1.8	2.3	1.2	1.7	1.5	1.3
17:18	267	278	6.3	4.1	5.3	3.6	3.9	3.2	2.8	2.8	1.8	2.1	1.1	1.5
17:19	292	278	2.8	4.5	3.1	4.2	3.3	4.3	3.6	4	2.2	2.8	2	2
17:20	250	282	4.6	4.7	3.7	4	3.5	4.1	3	3.5	2.3	2.6	1.4	2
17:21	253	277	5.4	5.5	4	4.8	4.1	4.8	3.8	4.3	2.7	2.9	1.7	2.1
17:22	284	284	6.1	6.2	5.3	5.4	4.5	5	4.9	4.6	3.8	3.2	3.1	2.2
17:23	281	285	6.1	6.5	5.5	5.7	6.2	5.4	5.6	4.9	4.2	3.4	2.8	2.5
17:24	309	285	5.6	6.6	5.1	6	4.7	5.6	4.5	4.9	2.6	4.1	2.2	3.2
17:25	267	283	3.5	4	3.4	3.7	4	3.7	4.1	3.3	3.4	2.1	2.3	1.8
17:26	267	282	6.9	5.8	6.1	5.2	5.4	4.9	4.9	4.5	4.4	3	3.7	2.5
17:27	272	266	3.5	4.4	3.3	4	2.7	3.9	2.5	3.5	1.9	2.1	1.8	1.4
17:28	275	276	3.7	4.6	4.2	4.2	3.7	3.9	3.6	3.6	2.9	2.6	2.4	2.1
17:29	284	266	4.3	4.5	3.6	4	3.2	3.8	2.8	3.5	2.3	2.5	1.6	1.6
17:30	284	273	6.6	5.3	5.8	4.5	5.6	4.2	5.7	3.9	3.5	2.7	2.4	2.4
17:31	284	273	5.7	6.1	5.5	5.5	5.2	5.3	5.2	4.8	2.9	3.1	2	2.4
17:32	284	277	4.1	4.7	3.7	4.4	3.6	4.3	3.3	4.2	3.3	2.9	1.6	1.9
17:33	281	280	5.6	4.9	5.7	4.3	5.7	3.8	5.5	3.5	3.9	2.4	2.5	1.9
17:34	275	274	2.9	3.9	2.6	3.4	2.9	3.4	3.2	3.1	2.5	2.3	2.4	1.9
17:35	264	280	3.5	3.4	2.4	3	2.6	3	3.1	2.8	1.8	1.8	1.5	1.3
17:36	275	281	3.7	3.6	3.3	3.3	3.4	3.2	3.2	3.1	2	2.3	2.5	1.7
17:37	264	275	4.2	3.9	3.7	3.5	3.6	3.2	2.6	2.7	1.7	1.9	1.2	1.2
17:38	309	296	3.8	3.7	3.8	3.1	3	2.9	2.1	2.2	1.2	1.5	0.7	1
17:39	255	266	3.5	4.4	3.5	3.8	3.5	3.5	2.8	3.3	1.9	2.4	1.7	1.5
17:40	284	284	2.1	2.6	2.1	2.3	2	2.2	2	2.1	1.8	1.6	1.4	1.1
17:41	275	273	3.4	3.6	3.5	3.2	3.1	3.1	2.8	2.7	1.8	1.6	1.3	1.2
17:42	264	284	3.8	3	2.8	2.6	2.6	2.4	2.6	2.1	1.6	1.6	0.7	1.2
17:43	286	285	5.3	4.5	5.1	4.2	4.6	4	4.2	3.6	2.6	2.8	1.8	2.2
17:44	281	276	2.9	3.5	2.4	3.2	2.5	3.2	2.3	2.8	1.5	2	1	1.3
17:45	272	280	4.1	3.9	3	3.4	2.9	3.3	2.6	3.1	2.8	2.1	1.9	2
17:46	289	283	3.9	4.1	3.7	3.4	3.4	2.8	2.7	2.3	2.1	1.5	1.3	1.1
17:47	284	291	4	3.8	3.8	3.4	3.9	3.2	3.6	2.9	2.6	2.1	1.8	1.7
17:48	298	285	3.3	2.8	3.1	2.5	3.3	2.4	2.9	2.1	1.6	1.7	1.1	1.4
17:49	270	281	3.1	3.4	2.8	3	3.1	2.7	2.8	2.5	2.2	1.9	1.8	1.5
17:50	239	277	2.6	3.3	2.6	3.1	2.5	3	2	2.6	1.1	1.9	1	1.5
17:51	270	281	3.9	4.3	3.6	4	3.1	3.8	3	3.6	2.7	2.7	1.8	2.2
17:52	284	282	4.7	4.7	4.2	4.3	3.7	4.1	3.5	3.5	2.4	2.5	1.8	1.8
17:53	295	286	5.5	5.5	4.4	4.9	4	4.5	4.3	4	2.7	2.5	1.5	1.7
17:54	284	284	3.5	4.1	2.8	3.5	2.7	3.3	2.9	3.3	3	2.7	2.4	2
17:55	275	284	3.1	3.6	3.3	3.4	2.9	3.2	2.6	2.9	2.4	2.1	1.7	1.5
17:56	261	282	3.5	3.7	3	3.5	2.6	3.3	2.6	2.9	2	2.4	2	1.8
17:57	281	281	4.6	4	4.5	3.5	3.6	3.2	3	2.9	2.3	2	2	1.6
17:58	272	284	4.1	3.3	3.7	3.1	3.2	3	2.4	2.7	1.8	2.1	0.7	1.2
17:59	284	285	4.3	3.9	3.6	3.4	3.8	3.3	4.1	3.1	3.3	2.4	1.9	1.9
18:00	261	277	2.9	3.9	2.7	3.6	3	3.4	3	3.2	2	2.1	1.8	1.6
18:01	298	281	3.1	2.7	2.7	2.4	2.6	2.3	1.8	2	1.4	1.3	0.9	0.8
18:02	298	277	3.4	3.2	4.1	2.8	2.8	2.5	3	2.2	2	1.3	0.8	0.7
18:03	275	276	3.5	3.4	3.5	3.1	3.3	2.8	3.5	2.5	2.1	1.6	1.3	0.9
18:04	272	271	4.4	4.2	4.2	3.7	4.4	3.3	4.9	2.8	2.6	1.7	0.9	1.1
18:05	275	279	3.7	3.7	3.4	3.4	3.2	3.3	2.3	3.1	2.1	2.5	1.8	1.6
18:06	241	272	3.4	2.9	3.1	2.7	2.9	2.5	2.1	2.2	0.9	1.5	0.8	0.9
18:07	261	277	4.5	3.5	3.3	3	3.3	2.8	2.3	2.5	1.8	1.5	0.9	1
18:08	272	274	3.7	3.9	3.4	3.5	3.3	3.3	3.4	2.9	2.5	2.1	2.6	1.6
18:09	253	265	3.2	3.3	2.9	2.9	2.8	2.8	2.2	2.4	1.8	1.7	0.3	0.9
18:10	284	272	2.3	2.5	1.9	2.3	2	2.2	1.9	2.1	1.2	1.4	1.3	0.8
18:11	253	276	2.6	2.9	2.3	2.6	2.2	2.2	2	2	1.7	1.4	1	1
18:12	264	268	5	4.1	4.5	3.7	3.9	3.3	3.6	2.9	2.7	2	0.9	0.5
18:13	292	277	2.8	3.1	2.8	2.8	2.5	2.4	2	2.2	1.6	1.3	1.3	0.8
18:14	284	274	5.5	4.4	4.8	3.7	5	3.1	4.5	2.8	3.9	1.9	2.6	1.1
18:15	253	262	4.2	3.6	3.3	3.1	3.4	2.8	3.4	2.4	1.7	1.6	0.9	1
18:16	255	268	3.4	3.9	2.6	3.4	2.6	3.1	2.7	2.7	2.1	2	2	1.4
18:17	275	265	3.7	4.1	3.1	3.6	2.8	3.4	2.3	3.2	1.8	2.3	1.6	1
18:18	264	265	4.9	4.4	4.7	4.1	4.5	3.8	4.1	3.2	2.7	1.9	1.5	0.7
18:19	281	270	2.6	3.5	1.8	2.9	1.8	2.7	1.9	2.5	1.5	1.7	0.6	1.1
18:20	286	278	3.3	3.3	3	2.9	3.1	2.8	2.8	2.5	2.2	1.7	0.5	1
18:21	264	268	4.3	4.4	3.8	3.9	4	3.8	3.6	3.6	2.9	2.6	2	1.6
18:22	284	276	2.6	3.7	2.4	3.5	2.3	3.4	3.1	3.4	2.4	2.3	1.8	1.2
18:23	284	272	4.7	4.8	4.3	4.2	4.1	3.9	3.3	3.6	2.7	2.3	0.9	1.3
18:24	247	271	3.4	3.9	2.7	3.4	2.4	3.3	2.4	3.1	1.9	2	1.2	1.6
18:25	284	270	4.3	2.7	4.1	2.4	3.3	2.2	2.5	1.9	1.3	1.1	0.5	0.5
18:26	275	266	3.4	4	2.8	3.4	2.7	3.1	2	2.6	1.5	1.7	1.4	0.8
18:27	264	271	4.7	4.8	4.5	4.5	4.3	4	3.4	3.5	2.1	2.2	1.5	1.6
18:28	272	263	2.8	3.5	3.1	3.3	2.5	3	1.8	2.7	1.3	1.9	1.3	1.3
18:29	275	262	2.7	2.9	2.1	2.7	2.2	2.6	1.9	2.3	1.3	1.8	0.6	0.8
18:30	292	266	4	3.2	3.4	2.8	3.1	2.7	2.5	2.5	1.6	1.7	0.7	1
18:31	253	275	4.4	4.2	4.2	3.9	4.5	3.9	3.6	3.5	2.2	2.3	1.3	1.7
18:32	267	266	3.6	3.5	3.1	3.1	2.6	2.9	2.4	2.6	1.8	1.7	0.3	0.5
18:33	247	259	4	3.6	3.1	3.2	2.8	2.9	3.3	2.8	1.4	1.7	0.7	0.6
18:34	250	257	3.6	3	2.6	2.6	2.8	2.6	2.2	2.5	1.7	1.7	0.7	1.1
18:35	275	269	4.5	3.3	3.8	2.8	3	2.7	2.5	2.5	1.4	1.6	1	0.9
18:36	281	263	3.1	3.7	2.8	3.2	2.8	3	2	2.7	1.7	1.7	0.7	0.9
18:37	244	260	3.9	3.5	2.7	2.9	2.7	2.8	2.1	2.5	1.3	1.7	0.7	0.8
18:38	250	255	1.9	2.7	2.1	2.5	2	2.2	1.7	1.9	1.1	1.4	0.2	0.3
18:39	253	259	3.4	3.3	2.8	2.9	2.9	2.8	2.8	2.6	1.5	1.7	1.1	0.9
18:40	261	265	4.2	4.3	3.5	3.9	4.1	4	3.2	3.6	1.8	2.4	1.3	1.7
18:41	253	260	5.8	4.6	5.4	4.1	5.3	3.8	4.9	3.5	3.1	2.4	2	0.7
18:42	244	257	2.6	3.7	2.6	3.3	2.6	3.1	2.5	2.8	1.9	2	1.4	1.1
18:43	261	261	3.5	3.7	3.2	3.3	3.6	3.1	3.8	2.7	2.1	1.6	0.4	0.5
18:44	261	267	2.3	3	2.4	2.5	2.3	2.4	2.3	2.2	1.6	1.5	0.5	0.7
18:45	272	266	2.7	2.7	2.5	2.4	2.3	2.3	2.2	2	1.2	1.3	0.3	0.4
18:46	239	256	1.9	2.5	1.8	2.1	2	2	2.2	1.9	1.3	1.2	1	0.3
18:47	253	255	3.5	2	2.4	1.6	1.4	1.4	1.3	1.1	0.5	0.6	0	0
18:48	255	260	1.6	2.2	1.7	1.9	1.7	1.7	1.4	1.5	0.8	1	0.1	0.3
18:49	284	268	3.7	2.7	3.3	2.2	2.2	1.9	1.7	1.7	0.9	1.3	0.5	0.5
18:50	286	269	2	2.2	1.6	2	1.8	1.8	1.1	1.4	1	0.9	0.2	0.2
18:51	300	282	2.4	2.4	2.2	2	2	1.8	1.8	1.5	1.3	1	0.4	0.4
18:52	261	270	2.5	2.9	2.5	2.5	1.9	2	1.5	1.7	1.4	1.1	0.5	0.6
18:53	275	276	2.2	2.4	1.8	2	1.8	1.8	1.6	1.6	1.4	0.9	0.6	0.6
18:54	286	269	1.9	2.2	1.8	1.9	1.6	1.8	1.8	1.6	1.2	1.1	0.2	0.4
18:55	267	275	3	2.8	2.7	2.5	1.9	2.2	1.2	2.1	1	1.4	0.6	0.9
18:56	241	277	1.9	2	1.5	1.6	1.6	1.5	1.4	1.2	0.5	0.6	0.3	0.3
18:57	264	278	3.1	2.4	2.6	2.1	2.3	1.9	2.2	1.7	2.6	1.2	1.8	0.6
18:58	253	274	2	2.1	1.8	2	2.2	2.2	2.3	2	1.8	1.4	0.7	0.7
18:59	264	277	2.5	2.2	1.8	1.9	1.7	1.7	1.8	1.5	1.2	1	0.7	0.5
19:00	261	273	2	2.2	1.9	1.9	1.8	1.8	1.5	1.5	0.7	0.7	0.3	0.5
19:01	264	280	2.1	2.6	1.8	2.3	1.6	2.1	1.6	1.8	1.1	1.2	1	0.6
19:02	284	276	2.3	2.2	1.8	1.7	1.6	1.5	1.6	1.4	0.5	0.7	0.3	0.4
19:03	261	273	3.8	2.8	3.2	2.4	2.6	2	1.9	1.6	1.1	1	0.6	0.6
19:04	275	272	2.8	2.4	2.2	2	2.4	1.7	2.1	1.5	1.3	0.9	0.7	0.5
19:05	281	284	2.6	2.5	2.2	2.1	2	2	2.1	1.9	1	1	0.5	0.6
19:06	292	270	2.8	2.4	2.9	2.1	2.6	1.8	2.6	1.5	1.4	0.7	0	0.2
19:07	286	277	2.2	2.6	1.8	2.2	1.7	2	1.8	1.8	0.8	1	0.4	0.6
19:08	275	276	2.3	2.5	2	2.2	2.1	1.9	1.4	1.6	0.9	0.9	0.4	0.7
19:09	267	272	1.9	2.4	1.8	2	1.8	1.9	1.8	1.8	0.8	1	0.3	0.9
19:10	275	281	2.5	2.3	2.3	2	2.1	1.8	2.1	1.6	1.2	0.9	0.8	0.7
19:11	289	276	1.9	1.8	1.7	1.4	1.5	1.5	1.4	1.4	0.9	1	0.3	0.4
19:12	264	276	2.3	1.8	1.8	1.6	1.7	1.5	1.5	1.2	0.6	0.8	0.5	0.4
19:13	306	283	1.7	2.2	1.8	2	1.9	2	1.9	1.8	1	1.1	0.9	0.9
19:14	295	290	3.1	2.4	2.8	2	2.1	1.8	1.9	1.6	1.1	0.9	0.7	0.6
19:15	298	283	2.3	2.3	2.1	2.1	2.2	1.9	2.2	1.7	1.3	1.1	1.1	0.6
19:16	275	273	1.9	1.8	1.7	1.6	1.8	1.7	2	1.6	1	1.1	0.6	0.6
19:17	264	277	2.4	2.2	1.8	1.7	2.1	1.6	1.9	1.4	1	1	0.7	0.6
19:18	275	279	2.8	2.2	1.9	1.7	2.1	1.5	1.5	1.3	0.7	0.7	0.2	0.3
19:19	261	276	2.8	2.6	2.3	2.2	2.1	2	1.5	1.6	1.3	1.1	0.9	0.7
19:20	286	282	2.6	2.2	2.3	2	1.7	1.8	1.5	1.6	1.1	0.9	0.5	0.5
19:21	267	280	2.7	2.8	2.4	2.4	2	2.1	1.6	2	1.4	1.5	1	1.1
19:22	275	280	2.7	2.3	2.1	1.8	2.2	1.8	1.7	1.5	0.7	0.9	0.4	0.5
19:23	284	288	2.1	2.2	1.4	1.7	1.3	1.7	1.3	1.5	1	1.2	0.9	0.9
19:24	284	282	3	2.5	2.4	2	2.4	1.9	2	1.5	1.3	0.9	0.5	0.4
19:25	295	284	1.8	2.4	1.7	2	1.7	2	1.5	1.7	1.2	1.3	1	1
19:26	286	287	3.1	2.6	2	2.2	1.4	1.9	1.4	1.8	1.1	1.5	0.7	1.1
19:27	298	287	1.9	2.2	1.4	1.8	1.3	1.5	1.2	1.2	0.8	0.8	0.4	0.5
19:28	295	289	2.4	2.4	1.8	2	1.2	1.7	1	1.4	1	1.1	0.9	0.8
19:29	306	289	2.2	2.6	1.8	2	1.8	1.8	1.7	1.6	1.4	1.1	1.1	0.7
19:30	303	292	1.5	2.1	1.3	1.8	1.3	1.6	1.2	1.4	1	1	0.7	0.6
19:31	295	293	1.8	2	1.5	1.7	1.4	1.5	1.1	1.3	1.2	1.2	0.9	0.8
19:32	298	292	2.7	2.7	2.1	2	1.5	1.7	1.2	1.4	0.9	1	0.6	0.6
19:33	284	289	2.3	2.2	1.9	1.8	1.8	1.7	1.7	1.6	1	1.1	0.8	0.7
19:34	286	293	2.5	2.3	2	1.8	1.8	1.6	1.6	1.4	1	1	0.7	0.7
19:35	272	291	2.1	2.1	1.6	1.7	1.1	1.5	1	1.3	0.9	0.9	0.4	0.5
19:36	284	287	1.8	2.1	1.6	1.8	1.5	1.7	1.5	1.6	1.3	1.3	1	0.9
19:37	295	290	2.1	2.3	1.7	1.9	1.8	1.8	1.6	1.6	1.4	1.3	1	0.9
19:38	306	298	2.3	2.3	1.9	1.8	1.7	1.7	1.6	1.5	1.3	1.1	1.2	0.6
19:39	292	298	1.7	2.1	1.5	1.8	1.5	1.6	1.4	1.4	0.9	1.1	0.8	0.8
19:40	295	298	2.6	2.1	1.9	1.8	1.6	1.6	1.3	1.2	0.7	0.7	0.3	0.4
19:41	292	291	2.3	2.2	1.8	1.7	1.5	1.5	1.4	1.2	0.5	0.9	0.3	0.5
19:42	284	292	1.6	1.6	1.6	1.4	1.6	1.3	1.5	1.2	1.1	1.1	0.8	0.7
19:43	272	294	1.6	1.7	1.5	1.6	1.5	1.6	1.7	1.5	1.4	1	0.7	0.4
19:44	306	298	2	2.1	1.7	1.6	1.3	1.4	1	1.2	0.9	0.7	0.4	0.5
19:45	320	299	1.3	1.9	1.1	1.6	1.5	1.5	1.5	1.4	1.3	1.2	1.2	0.8
19:46	286	294	2.4	2.2	1.9	1.8	1.6	1.6	1.5	1.4	1.2	1	0.5	0.6
19:47	284	286	2.5	2.1	2	1.7	1.4	1.3	0.8	1	0.7	0.7	0.3	0.4
19:48	306	288	2.1	2	1.8	1.6	1.7	1.5	1.3	1.3	0.8	1	0.6	0.7
19:49	284	287	2.3	2.2	1.9	1.9	1.6	1.6	1.5	1.5	1.1	0.9	0.5	0.6
19:50	284	283	1.9	2.2	1.7	1.8	1.7	1.6	1.6	1.3	1.1	0.9	0.5	0.5
19:51	286	286	1.2	1.8	1	1.6	0.7	1.3	0.8	1.2	0.7	0.7	0.5	0.4
19:52	295	287	3.1	2.3	1.8	1.7	1.6	1.4	1.3	1.2	0.8	0.9	0.4	0.4
19:53	284	289	2.3	2	1.7	1.5	1.7	1.5	1.2	1.3	1	1	0.7	0.4
19:54	298	292	2	2.2	1.8	1.8	1.5	1.5	1.4	1.3	0.9	0.9	0.6	0.6
19:55	286	291	1.8	2.2	1.8	1.9	1.7	1.6	1.4	1.3	0.9	0.9	0.7	0.6
19:56	292	294	1.3	2.1	1.3	1.8	1.4	1.7	1.4	1.4	1.3	1.1	1	0.7
19:57	312	298	2	1.9	1.7	1.6	1.6	1.4	1.1	1.1	0.6	0.7	0.3	0.4
19:58	284	292	2.7	2.8	2.3	2.4	2.3	1.9	2.3	1.7	1.5	1.2	0.8	0.7
19:59	303	291	2.5	2.1	1.8	1.7	1.4	1.4	1	1.3	1	0.9	0.8	0.5
20:00	292	283	1.8	1.9	1.2	1.5	1	1.2	0.8	1	0.5	0.8	0.4	0.4
20:01	278	285	2.6	2.1	2.1	1.7	1.8	1.4	1.3	1.2	0.8	0.8	0.6	0.5
20:02	298	287	1.8	2	1.2	1.7	1.2	1.5	1.2	1.4	1.2	1.1	1	0.8
20:03	281	285	1.5	2	1.3	1.8	1.4	1.6	1.2	1.3	1.1	0.9	0.7	0.5
20:04	306	289	1.8	1.9	1.2	1.6	1.2	1.5	1.2	1.2	0.7	0.8	0.3	0.3
20:05	295	287	2.4	1.9	1.8	1.4	1.3	1.2	0.8	0.9	0.3	0.6	0.3	0.3
20:06	286	292	2.1	1.7	1.4	1.3	0.9	1.2	0.9	1.1	0.9	0.9	0.7	0.5
20:07	286	296	1.6	1.8	1.5	1.6	1.6	1.3	1.5	1	1.1	0.6	0.6	0.3
20:08	272	294	1.9	1.4	1.6	1.1	0.9	0.9	0.7	0.8	0.6	0.6	0.3	0.4
20:09	298	289	1.4	1.5	1.1	1.3	0.7	0.9	0.6	0.8	0.3	0.5	0.2	0.2
20:10	284	290	2.1	2	1.8	1.6	1.4	1.4	1.3	1.1	1.3	0.8	0.6	0.4
20:11	281	285	2.6	2.3	2.2	1.9	1.8	1.6	1.7	1.3	1.3	0.9	0.7	0.5
20:12	275	282	2.5	2.2	1.9	1.9	1.8	1.7	1.7	1.5	0.8	1	0.6	0.6
20:13	267	278	2.5	2.4	2.2	2	1.8	1.8	1.6	1.7	0.9	1.1	0.8	0.6
20:14	292	280	2	2.1	1.8	1.8	1.8	1.6	1.7	1.4	0.9	0.8	0.4	0.4
20:15	298	287	2.7	2.6	2.1	2.1	2.1	1.8	1.9	1.6	0.9	0.9	0.5	0.5
20:16	286	282	1.5	1.8	1.4	1.5	1.3	1.4	1	1.2	0.6	0.7	0.3	0.4
20:17	292	281	1.5	1.7	1.5	1.6	1.6	1.5	1.5	1.4	0.8	0.8	0.4	0.4
20:18	298	284	1.3	1.9	1	1.5	1.1	1.4	0.8	1.2	1	0.8	0.4	0.4
20:19	286	280	1.9	1.6	1.6	1.3	1.8	1.3	1.2	1	0.5	0.6	0.1	0.1
20:20	272	282	2.1	2	1.7	1.6	1.8	1.3	1.1	1	0.6	0.5	0	0
20:21	275	285	1.8	1.6	1.5	1.3	1.2	1.1	1	0.8	0.5	0.4	0	0
20:22	275	279	1.6	1.7	1.6	1.5	1.7	1.5	1.5	1.3	1.3	0.9	0.7	0.3
20:23	284	288	2	2	1.8	1.6	1.8	1.3	1.8	1.3	0.9	0.8	0.3	0.2
20:24	281	282	2	1.7	1.3	1.3	1.2	1.2	1	1.1	1	0.8	0.6	0.4
20:25	272	284	2	2	1.8	1.7	1.7	1.4	1.4	0.9	0.6	0.5	0.4	0.2
20:26	275	285	1.8	1.8	1.6	1.5	1.1	1.1	1	0.9	0.5	0.5	0.3	0.2
20:27	306	292	2.4	2	1.8	1.5	1.6	1.4	1	1	0.8	0.7	0.4	0.3
20:28	284	283	2.4	2.2	1.7	1.7	1.6	1.8	1.1	1.4	1.1	0.7	0.7	0.2
20:29	267	294	2.1	2	1.8	1.6	1.4	1.4	0.9	1.1	0.5	0.8	0.3	0.5
20:30	286	284	2.2	1.9	1.8	1.3	1.4	1	1.2	0.8	0.4	0.5	0.1	0.2
20:31	261	292	1.6	1.5	1.1	1.2	1.5	1.2	1.4	1.1	0.8	0.6	0.8	0.4
20:32	284	283	1.7	1.3	0.9	0.9	1	0.9	0.8	0.7	0.4	0.4	0.2	0.2
20:33	292	286	2	2.1	1.6	1.8	1.4	1.5	1.5	1.3	1.3	0.7	0.7	0.3
20:34	284	285	1.8	1.9	1.6	1.5	1.3	1.3	1.5	1	0.6	0.5	0.1	0.2
20:35	298	281	2.2	2.1	1.9	1.7	1.6	1.6	1.5	1.2	0.8	0.9	0.7	0.6
20:36	272	281	2.1	1.9	1.6	1.6	1.4	1.5	1.5	1.4	1	1	0.5	0.5
20:37	275	278	1.8	2	1.8	1.7	1.7	1.7	1.7	1.6	1	1	0.5	0.5
20:38	275	279	1.9	1.9	1.5	1.5	1.3	1.3	1.2	1	0.6	0.6	0.3	0.3
20:39	292	283	2.1	2	1.9	1.7	2	1.5	1.9	1.3	1.1	0.9	0.6	0.4
20:40	284	287	2.4	2.3	2.1	1.9	2.1	1.8	1.9	1.5	1.3	1	0.5	0.5
20:41	270	283	2.7	2.3	2.2	1.9	1.9	1.6	1.9	1.4	0.9	0.9	0.5	0.6
20:42	306	290	1.8	2.1	1.7	1.6	1.4	1.3	1.1	1.1	0.8	0.8	0.2	0.4
20:43	284	286	2.2	2.2	1.8	1.7	1.4	1.5	1.5	1.3	1	0.9	0.3	0.4
20:44	286	286	2.3	2.2	1.9	1.8	1.7	1.5	1.3	1.3	0.8	0.9	0.5	0.5
20:45	281	284	2.4	2.2	2.1	1.9	2	1.8	1.6	1.6	1.3	1	0.8	0.6
20:46	317	287	2	2.2	1.8	1.9	1.8	1.7	1.7	1.5	1.2	1.1	0.7	0.6
20:47	309	288	2	2.1	1.6	1.7	2	1.6	1.6	1.4	1.2	1	0.7	0.5
20:48	284	289	1.9	1.9	1.3	1.4	1.4	1.3	1.2	1.1	0.8	0.7	0.2	0.4
20:49	292	286	2.7	2.2	2.1	1.8	1.1	1.4	1.3	1.2	0.6	0.6	0.1	0.2
20:50	275	286	1.6	1.7	1.3	1.4	1.4	1.2	1.2	1	0.9	0.5	0.4	0.3
20:51	286	288	1.2	1.4	1.4	1.3	1.1	1	0.9	0.8	0.5	0.6	0.3	0.3
20:52	284	283	1.3	1.6	1.2	1.4	1.2	1.2	1.3	1.1	0.7	0.6	0.2	0.2
20:53	272	283	2.7	2	2.3	1.7	2.2	1.3	1.6	1	0.7	0.4	0.2	0.2
20:54	281	280	2	1.9	1.8	1.7	1.5	1.4	0.9	1.2	0.6	0.7	0.3	0.4
20:55	298	292	1.7	1.7	1.5	1.4	1.4	1.3	1.3	1	0.8	0.6	0.4	0.3
20:56	292	294	1.5	1.6	1.2	1.3	0.8	1.1	0.9	1.1	0.8	0.8	0.3	0.3
20:57	300	291	1.5	1.9	1.4	1.7	1.2	1.6	1.3	1.4	1	1.1	0.9	0.6
20:58	292	293	2.9	2.4	2.2	1.8	1.8	1.5	1.4	1.1	1	0.8	0.6	0.3
20:59	284	295	1.8	1.6	1.7	1.5	1.6	1.4	1.3	1.2	0.9	0.9	0.5	0.6
21:00	281	292	2	2	1.5	1.7	1.3	1.5	1.1	1.2	0.7	0.8	0.4	0.4
21:01	286	291	2.6	2.2	1.6	1.8	1.5	1.6	1.5	1.4	1	1	0.5	0.5
21:02	300	296	2.6	2	1.8	1.6	1.1	1.3	1.1	1.2	1.1	1	0.5	0.6
21:03	300	299	2	2.1	1.4	1.8	1.6	1.6	1.3	1.3	0.8	0.9	0.2	0.3
21:04	298	301	2.9	2.2	2.3	1.7	2	1.6	1.8	1.5	1.2	1	0.5	0.4
21:05	306	305	1.7	1.9	1.5	1.6	1.5	1.5	1.3	1.4	1.1	0.9	0.3	0.3
21:06	312	308	1.7	2.2	1.6	1.8	1.4	1.6	1.4	1.4	1	1	0.3	0.3
21:07	312	309	1.5	2	1.4	1.7	1.2	1.5	1.1	1.2	0.7	0.9	0.6	0.6
21:08	329	310	2.2	2.3	1.9	2	1.3	1.7	0.9	1.3	0.7	0.8	0.7	0.5
21:09	292	308	1.5	1.6	1	1.3	0.6	1.1	0.6	0.8	0.3	0.4	0.2	0.2
21:10	286	295	1.7	1.7	1.7	1.5	1.9	1.4	1.7	1.2	1.3	0.9	0.8	0.4
21:11	286	293	1.8	1.6	1.3	1.4	1.1	1.3	0.8	0.9	0.4	0.5	0.1	0.2
21:12	298	286	1.7	1.6	1.6	1.3	1.5	1.1	1.3	1	0.7	0.5	0	0
21:13	275	287	1.9	1.7	1.8	1.5	1.4	1.3	1.1	1	0.7	0.6	0.2	0
21:14	284	287	1.7	1.8	1.3	1.6	1.5	1.6	1.9	1.6	1.4	1	1.1	0.6
21:15	284	285	2.5	2.4	2.2	2	2.2	1.9	2.1	1.7	1.2	1.2	0.8	0.8
21:16	284	286	2.9	2.3	2.4	2	2	1.8	1.8	1.6	1.5	1.2	0.6	0.7
21:17	286	282	1.7	1.9	1.3	1.6	1.2	1.6	1.3	1.4	0.9	1	0.4	0.6
21:18	275	280	1.6	1.9	1.3	1.6	1.1	1.4	1	1.2	0.8	0.9	0.4	0.5
21:19	275	282	1.5	1.5	1.1	1.2	0.8	0.9	0.6	0.7	0.4	0.5	0	0.1
21:20	275	281	1.8	1.7	1.7	1.4	1.7	1.3	1.1	1	0.6	0.5	0	0
21:21	289	286	2	2	1.8	1.7	1.2	1.3	0.8	0.9	0.6	0.6	0.3	0.2
21:22	281	285	1.3	1.4	1.2	1.1	1	0.9	0.7	0.7	0.4	0.4	0	0.1
21:23	286	292	1.4	1.3	0.9	0.9	0.9	0.7	0.6	0.5	0.3	0.3	0	0
21:24	286	287	1.3	1.5	1.2	1.2	1	0.9	0.7	0.7	0.6	0.4	0.1	0
21:25	298	284	1.8	1.5	0.9	0.9	0.8	0.8	0.8	0.7	0.4	0.3	0	0
21:26	292	284	1.5	1.6	0.9	1.1	0.6	0.9	0.5	0.8	0.4	0.6	0.1	0.2
21:27	286	287	1.9	1.7	1.6	1.4	1.3	1.1	1.2	1.1	0.8	0.6	0.1	0.2
21:28	281	288	2.4	2.1	1.7	1.6	1.7	1.3	1.3	0.9	0.9	0.6	0.3	0.2
21:29	289	288	2.1	2.2	1.9	1.7	1.3	1.4	1.1	1.1	1	0.8	0.5	0.3
21:30	281	285	2.6	2.2	1.7	1.7	1.5	1.4	1.3	1.2	0.9	0.7	0.5	0.2
21:31	284	282	2.3	2.4	1.8	2	2.1	1.9	1.9	1.5	1.1	0.8	0.4	0.3
21:32	284	286	2	2.2	1.7	1.7	1.4	1.4	1.1	1.2	0.4	0.7	0.2	0.4
21:33	292	288	2.1	1.9	1.7	1.5	1.6	1.3	1.3	1	0.8	0.7	0.4	0.4
21:34	284	285	1.8	1.9	1.6	1.5	1.3	1.3	0.8	1	0.6	0.7	0.2	0.3
21:35	298	288	3.1	2.4	2.1	2.1	2.3	1.7	1.7	1.5	0.9	0.9	0.9	0.6
21:36	298	290	1.8	1.8	1	1.4	0.9	1.2	0.7	1	0.6	0.7	0.4	0.4
21:37	298	286	2.2	2.3	1.8	1.8	1.6	1.7	1.5	1.4	1.2	1	0.7	0.6
21:38	272	281	2.2	2.3	1.6	2	1.7	2	1.7	1.9	1.3	1.5	1.2	1
21:39	286	286	3.1	2.9	2.7	2.5	2.4	2.4	2.3	2.1	1.5	1.6	1.1	1.1
21:40	272	283	2.9	2.5	1.9	2	1.6	1.8	1.5	1.5	0.6	0.9	0.3	0.5
21:41	306	287	2.2	2.4	1.8	2	1.6	1.8	1.5	1.6	1	1	1.1	0.5
21:42	272	279	2.4	2.4	1.9	1.9	1.8	1.8	1.5	1.6	0.9	1.1	1.3	0.8
21:43	298	283	2	2	1.6	1.7	1	1.4	1	1.1	0.6	0.7	0.2	0.2
21:44	298	283	1.9	1.7	1.6	1.5	1.2	1.4	1.2	1.2	0.6	0.6	0	0.1
21:45	261	274	2.6	1.8	2.4	1.6	2.1	1.4	1	1	0.4	0.5	0	0
21:46	258	266	1	1.5	1.1	1.3	1.2	1.2	1.1	0.9	0.7	0.4	0	0
21:47	264	271	1.7	1.5	1.1	1.1	1	1	0.7	0.8	0.2	0.5	0.1	0.1
21:48	281	278	1.8	1.9	1.5	1.5	1.2	1.3	1.3	1.1	0.7	0.5	0	0
21:49	284	278	1.1	1.7	1.1	1.4	0.9	1.2	0.8	1.1	0.4	0.5	0	0
21:50	284	275	1	1.5	1	1.3	0.8	1.1	0.7	0.8	0.4	0.5	0	0
21:51	286	272	1.5	1.8	1.1	1.5	0.8	1.2	0.5	0.8	0.6	0.5	0	0
21:52	264	280	1.9	1.6	1.2	1.4	0.8	1.1	0.6	1	0.8	0.6	0	0.1
21:53	255	276	1.4	1.2	1.4	0.9	0.7	0.6	0.4	0.5	0.2	0.2	0	0
21:54	255	272	0.6	0.7	0.3	0.6	0.2	0.5	0	0.3	0	0	0	0
21:55	261	260	1.8	0.8	1.3	0.4	0.7	0.2	0	0	0	0	0	0
21:56	275	272	1.1	0.8	0.7	0.7	0.6	0.5	0.4	0.2	0	0	0	0
21:57	241	263	1.2	1.2	1.1	0.9	1	0.7	0.8	0.6	0.2	0.1	0	0
21:58	272	270	1.7	1.5	1.7	1.4	1.7	1.3	1.4	1	0.3	0.4	0	0
21:59	275	276	1.3	1.6	1.1	1.5	1	1.4	1	1.2	0.5	0.5	0.2	0
22:00	275	274	1.6	1.6	1.8	1.4	1.4	1.2	0.9	1	0.3	0.4	0.3	0.1
22:01	286	277	2	1.8	1.8	1.5	1.7	1.4	1.4	1.1	0.9	0.7	0.2	0.2
22:02	292	278	1.3	1.6	1.2	1.3	1.1	1.2	0.8	1	0.5	0.5	0.1	0.2
22:03	261	280	1.8	1.8	1.4	1.5	1.6	1.3	1.3	1.2	0.9	0.7	0.4	0.3
22:04	272	282	1.6	1.5	1.4	1.3	1.3	1.3	1.5	1.2	0.8	0.7	0.2	0.2
22:05	284	283	2.2	2	1.6	1.5	1.3	1.4	1.3	1.3	0.8	1	0.5	0.5
22:06	284	285	2.2	2.1	2	1.8	1.7	1.5	1.6	1.3	1.3	0.9	0.9	0.5
22:07	298	296	1.6	1.8	1.3	1.6	1.1	1.4	0.9	1.1	0.8	0.7	0.2	0.2
22:08	292	299	1.6	1.4	1.5	1.2	0.9	0.9	0.8	0.8	0.5	0.6	0.3	0.3
22:09	306	297	1.9	1.7	1	1.2	1.5	1.2	1.4	0.9	0.5	0.6	0.1	0.2
22:10	298	296	1.8	1.6	1.2	1.2	1.4	1.2	1.1	1	0.9	0.7	0.1	0.2
22:11	295	293	2.1	1.7	1.6	1.4	1.3	1.4	0.9	1.1	0.7	0.8	0.4	0.5
22:12	292	293	1.8	1.7	1.3	1.3	1.5	1.2	1.2	1	0.7	0.7	0.3	0.3
22:13	284	295	2	1.9	1.7	1.6	1.2	1.4	1	1.1	0.8	0.8	0.3	0.3
22:14	270	286	1.7	1.9	1.6	1.5	1	1.3	0.9	1.2	0.6	0.8	0.4	0.4
22:15	281	287	2	1.7	1.9	1.5	1.3	1.3	1	1.1	0.9	0.9	0.5	0.5
22:16	309	288	1.8	2.1	1.6	1.8	1.5	1.6	1.4	1.4	0.7	0.9	0.4	0.5
22:17	275	286	1.6	1.7	1.1	1.3	1.1	1.2	1	1	1	0.8	0.5	0.3
22:18	284	287	1.6	1.8	1.5	1.5	1.2	1.3	1.1	1	0.8	0.7	0.5	0.4
22:19	270	282	2	1.6	1.1	1.1	0.9	1	0.8	0.8	0.5	0.5	0.2	0.3
22:20	286	288	1.5	1.5	1	1.1	0.9	0.8	0.8	0.7	0.5	0.5	0	0.1
22:21	281	285	2.1	1.5	1.7	1.2	1	0.8	0.6	0.7	0.5	0.4	0	0
22:22	298	298	1.6	1.5	1.3	1.3	1.1	1	0.6	0.7	0.4	0.4	0	0
22:23	306	295	1.3	1.4	1.1	1.1	1.1	1	1.1	0.8	1	0.7	0.6	0.1
22:24	300	293	1.2	1.3	0.8	1	0.8	0.9	0.6	0.7	0.4	0.5	0.2	0.2
22:25	281	293	1.8	1.4	1.3	1	1	0.8	0.7	0.5	0.3	0.2	0	0
22:26	278	287	1.5	1.5	1.2	1.1	0.9	0.8	0.5	0.6	0.2	0.2	0	0
22:27	292	292	1.2	1.3	0.9	1	0.8	0.8	0.6	0.5	0.5	0.3	0	0
22:28	298	290	1.6	1.5	0.9	1.1	0.8	0.9	0.6	0.7	0.4	0.4	0	0
22:29	284	285	0.9	1.2	0.9	1	0.7	0.8	0.7	0.6	0.7	0.4	0	0
22:30	284	281	1.2	1.4	1.1	1.1	0.8	0.8	0.7	0.7	0.4	0.4	0	0
22:31	275	277	1.5	1.6	1.3	1.3	1.4	1	1.1	0.8	0.4	0.5	0.1	0
22:32	272	272	1.5	1.4	1.2	1.2	1	1	1	0.9	0.5	0.4	0	0
22:33	275	265	1.4	1.5	1.2	1.3	1.1	1.1	1	0.9	0.5	0.5	0	0
22:34	281	276	1.3	1.3	1	1	0.8	0.9	0.6	0.7	0.2	0.2	0	0
22:35	284	282	1.6	1.7	1.2	1.3	1	1.1	0.7	0.9	0.2	0.3	0	0
22:36	275	279	1	1	0.8	0.9	0.7	0.9	0.6	0.8	0.2	0.2	0	0
22:37	264	273	0.7	1	0.6	0.7	0.5	0.5	0.3	0.4	0	0.1	0	0
22:38	284	273	1.3	1.1	0.7	0.8	0.6	0.7	0.7	0.5	0.1	0.1	0	0
22:39	286	271	1	1.3	0.8	1.2	1.1	1.2	1	0.9	0.7	0.5	0	0
22:40	275	275	2.2	1.9	1.8	1.6	1.3	1.3	0.8	0.8	0.1	0.3	0	0
22:41	281	279	1.2	1.8	1	1.5	0.9	1.4	0.9	1.2	1	0.5	0.1	0
22:42	292	283	1.9	1.6	1.5	1.4	1.3	1.3	1	1.1	0.5	0.7	0.4	0.3
22:43	292	288	1.6	1.6	1.3	1.3	1	1.1	0.8	0.8	0.4	0.4	0	0.1
22:44	284	283	2.4	2.1	2	1.7	2.1	1.5	2.2	1.2	1.2	0.6	0.3	0.1
22:45	267	286	2.7	1.8	2.5	1.4	2.1	1.2	1.2	1	0.9	0.8	0.7	0.5
22:46	281	286	2.9	2.2	2.5	1.8	2.2	1.6	1.9	1.3	0.9	0.9	0.2	0.5
22:47	284	293	2.4	1.8	2	1.4	1.8	1.2	1.4	0.9	0.3	0.5	0.1	0.2
22:48	281	292	2.3	1.7	1.3	1.4	0.7	1.1	0.5	0.9	0.6	0.6	0.2	0.3
22:49	292	292	2.1	1.9	1.8	1.5	1.4	1.3	1.3	1.1	0.9	0.7	0.4	0.3
22:50	284	289	2	2	1.5	1.7	1.4	1.6	1.2	1.4	0.8	0.9	1.1	0.7
22:51	292	288	1.7	1.9	1.4	1.5	1.2	1.1	0.9	0.9	0.7	0.7	0.4	0.5
22:52	272	288	2.3	2.2	2.1	1.8	1.7	1.5	1.5	1.1	0.8	0.6	0.3	0.2
22:53	284	285	1.9	2.3	1.8	1.8	1.3	1.5	1.2	1.3	1	0.9	0.5	0.5
22:54	312	296	2.1	2.1	1.8	1.6	1.6	1.5	1.4	1.2	0.9	0.9	0.6	0.6
22:55	298	291	2	2	1.8	1.5	1.6	1.3	1.1	1	0.7	0.7	0.4	0.4
22:56	306	295	1	1.5	1	1.3	0.7	1.2	0.6	1.1	0.5	0.7	0.3	0.4
22:57	292	304	1.9	1.3	1.2	1.1	1.2	1	0.9	0.7	0.5	0.5	0.4	0.2
22:58	303	299	2	1.7	1.5	1.3	1.4	1.3	1.4	1.2	1.4	0.9	0.7	0.5
22:59	312	300	1.2	1.6	1.2	1.4	1.5	1.3	1.3	1.2	1.1	0.8	0.4	0.3
23:00	323	301	1.4	1.8	1.4	1.6	1.4	1.4	0.8	1.1	0.4	0.8	0.4	0.4
23:01	292	295	1.7	1.5	1	1.1	1.2	1.2	1	0.9	0.5	0.5	0.2	0.2
23:02	295	299	1.8	1.4	1.2	1	0.8	0.9	0.7	0.7	0.4	0.4	0.2	0.1
23:03	286	297	1.1	1.2	0.7	0.9	0.8	0.8	0.6	0.6	0.3	0.4	0.2	0.1
23:04	298	303	1.5	1.7	1.4	1.4	1.5	1.3	1.2	1.1	0.7	0.6	0.3	0.3
23:05	306	305	1.3	1.2	0.9	0.9	0.8	0.7	0.5	0.5	0.4	0.4	0.2	0.1
23:06	334	309	1.5	1.5	1.1	1.2	0.7	0.9	0.6	0.7	0.5	0.4	0.1	0.1
23:07	286	302	1.3	1.4	1.1	1.1	0.7	0.8	0.6	0.6	0.4	0.4	0.1	0
23:08	329	307	1.5	1.3	1	0.8	0.7	0.6	0.5	0.4	0.1	0.2	0.1	0.1
23:09	323	312	1.3	0.9	0.6	0.7	0.7	0.6	0.3	0.4	0.2	0.2	0	0
23:10	284	296	1.9	1.6	1.4	1.4	1	1.1	0.8	0.9	0.4	0.5	0.2	0.3
23:11	295	314	1.8	1.1	0.4	0.7	0.4	0.6	0.2	0.3	0.2	0.2	0	0
23:12	309	311	0.9	0.9	0.7	0.6	0.6	0.4	0.1	0.1	0	0	0	0
23:13	309	316	0.5	0.7	0.1	0.4	0.2	0.3	0.1	0.2	0	0	0	0
23:14	306	309	0.6	0.6	0.3	0.2	0	0	0	0	0	0	0	0
23:15	320	307	0.7	0.6	0.5	0.3	0.2	0.1	0	0	0	0	0	0
23:16	306	309	0.4	0.5	0.1	0.3	0	0.1	0	0	0	0	0	0
23:17	317	300	0.8	0.8	0.5	0.4	0	0.1	0	0	0	0	0	0
23:18	320	308	0.5	0.6	0.2	0.3	0	0	0	0	0	0	0	0
23:19	295	299	0.8	0.8	0.5	0.3	0.3	0.2	0	0	0	0	0	0
23:20	309	299	0.9	0.9	0.6	0.5	0.2	0.2	0	0	0	0	0	0
23:21	298	303	1.1	1.2	0.6	0.6	0.4	0.3	0	0	0	0	0	0
23:22	309	301	1.1	1.1	1	0.7	0.7	0.4	0	0	0	0	0	0
23:23	314	314	0.7	0.9	0.4	0.6	0.3	0.5	0	0	0	0	0	0
23:24	306	310	1	0.9	0.8	0.7	0.6	0.4	0	0	0	0	0	0
23:25	320	307	0.9	1	0.7	0.8	0.5	0.5	0	0	0	0	0	0
23:26	317	312	1	0.9	0.5	0.5	0.2	0.3	0	0	0	0	0	0
23:27	329	319	0.5	0.6	0.4	0.4	0.2	0.3	0	0	0	0	0	0
23:28	329	322	0.4	0.5	0.3	0.3	0.2	0.1	0	0	0	0	0	0
23:29	357	344	0.6	0.4	0.3	0.3	0.2	0.1	0	0	0	0	0	0
23:30	334	338	0.5	0.7	0.3	0.2	0	0	0	0	0	0	0	0
23:31	14	345	0.4	0.8	0.4	0.5	0.4	0.2	0	0	0	0	0	0
23:32	329	320	0.8	0.4	0.3	0.2	0.1	0.3	0	0.2	0	0	0	0
23:33	329	326	0.8	0.6	0.6	0.4	0.1	0.2	0	0	0	0	0	0
23:34	314	319	1.2	0.8	0.5	0.4	0.3	0.2	0	0	0	0	0	0
23:35	320	322	0.9	1	0.6	0.7	0.6	0.6	0.3	0	0	0	0	0
23:36	309	318	1.3	1.2	1.1	0.8	1	0.6	0.8	0.3	0.1	0	0	0
23:37	295	318	1.2	1.2	1.2	1	1.2	0.8	0.9	0.4	0	0	0	0
23:38	320	318	0.4	0.7	0.1	0.4	0	0.3	0	0.1	0	0	0	0
23:39	312	316	0.8	0.6	0.3	0.2	0.1	0	0	0	0	0	0	0
23:40	326	315	0.8	0.9	0.6	0.6	0.3	0.2	0	0	0	0	0	0
23:41	298	308	0.8	0.8	0.4	0.5	0.2	0.2	0	0	0	0	0	0
23:42	312	305	0.5	0.6	0.3	0.3	0.1	0.1	0	0	0	0	0	0
23:43	309	306	0.6	0.5	0.4	0.3	0	0.1	0	0	0	0	0	0
23:44	317	310	0.6	0.5	0.3	0.2	0.3	0.2	0	0	0	0	0	0
23:45	309	307	0.6	0.6	0.3	0.3	0.1	0.2	0	0	0	0	0	0
23:46	329	321	0.5	0.7	0.3	0.3	0.1	0.1	0	0	0	0	0	0
23:47	300	308	0.6	0.6	0.2	0.2	0	0	0	0	0	0	0	0
23:48	345	335	0.7	0.7	0.4	0.3	0	0	0	0	0	0	0	0
23:49	334	332	1.1	1	0.6	0.7	0.4	0.5	0	0	0	0	0	0
23:50	317	335	1.7	0.8	0.6	0.3	0.1	0.1	0	0	0	0	0	0
23:51	334	348	0.9	0.8	0.5	0.4	0.3	0.3	0	0	0	0	0	0
23:52	320	325	1.7	1	0.7	0.7	0.8	0.7	0.6	0.5	0	0	0	0
23:53	306	319	0.6	1	0.5	0.8	0.4	0.4	0	0	0	0	0	0
23:54	317	327	1.4	1.2	1.4	1.1	0.7	1	0.8	0.7	0.7	0.3	0	0
23:55	326	330	1	0.9	0.7	0.6	0.6	0.6	0.4	0.3	0.3	0.1	0	0
23:56	329	320	0.8	1.1	0.5	0.9	0.5	0.7	0.1	0.2	0	0	0	0
23:57	331	344	1.3	1.5	1.1	1.2	1	0.9	0.7	0.4	0.8	0.1	0	0
23:58	329	329	0.8	1	1.3	0.7	0.9	0.5	0.9	0.4	0.3	0.3	0	0
23:59	357	332	1.3	1.3	1.3	1.1	1.2	1	1.1	0.8	0.6	0.4	0	0
