# Supplementary material for: A novel wheat lodging resistance evaluation method and device based on the thrust force of the stalks
Source: PLoS One. 2019 Nov 12;14(11):e0224732. doi: 10.1371/journal.pone.0224732 (PMC6850715; doi:10.1371/journal.pone.0224732)
Supplement: S5 File — (XLS) [file pone.0224732.s005.xls]

## Sheet: data
Multi-channel Wind Direction and Speed Monitoring System
time	Wind direction		Wind speed 1		Wind speed 2		Wind speed 3		Wind speed 1		Wind speed 5		Wind speed 6
	Instantaneous value	2min average	Instantaneous value	2min average	Instantaneous value	2min average	Instantaneous value	2min average	Instantaneous value	2min average	Instantaneous value	2min average	Instantaneous value	2min average
2015-06-01
0:01	295	305	8.6	7.8	7.9	7	7.2	6.5	6.3	5.9	4.5	4.8	3.6	3.4
0:02	300	303	5.8	5.6	4.5	4.7	2.6	4	1.8	3.7	1.7	3.1	1.4	2.5
0:03	306	310	5.1	5.6	5	5.1	4.4	4.9	3.6	4.4	2.7	3.7	2	2.9
0:04	295	300	6.5	6	5.9	5.4	6.1	5	6	4.4	4.3	3.3	2.4	2.4
0:05	303	305	6.9	5	6.4	4.6	6.2	4.4	5	4	4.7	3.4	3.1	2.5
0:06	320	304	5.7	5	4.9	4.7	3.8	4.3	3.7	4.2	3.2	3.7	3.2	2.8
0:07	298	308	5.5	4.4	4.6	3.9	4	3.6	4.4	3.5	3.5	2.5	2.8	2
0:08	312	309	3.2	4	3.3	3.5	3.5	3.5	3.2	3	2.8	2	2.4	1.5
0:09	309	309	5.2	4.7	5.4	4.5	5.3	4.1	3.1	3.4	2.4	2.4	1.7	1.7
0:10	298	304	4.2	5.5	3.5	4.7	3.1	4.2	3.1	3.7	2.6	2.9	1.9	1.9
0:11	314	310	7.3	5.7	6.6	5	6.3	4.6	5.4	4.3	4.8	3.4	3.4	2.4
0:12	317	309	3.6	4.6	2.9	4	2.2	3.3	1.4	2.9	1.2	2.3	0.8	1.8
0:13	292	308	6	5.1	5.1	4.3	5.5	4	5.1	3.9	4.2	3	3.5	2.2
0:14	331	314	3.6	4.4	3.4	3.9	3.4	3.7	2.6	3.4	1.5	2.7	1.1	2
0:15	306	309	6.2	5.6	5.4	5	5.9	4.8	5.1	4.2	4.4	3.2	2.5	2.3
0:16	298	307	4.1	5	2.9	4.3	3.3	4.1	3.2	3.8	2.3	3	1.5	2.2
0:17	320	308	3.6	5.3	3.2	4.8	2.9	4.5	3.2	4.2	2.9	3.5	1.6	2.5
0:18	331	316	2.8	4	2.2	3.3	1.4	2.8	1.1	2.5	0.7	2	0.3	1.5
0:19	323	310	7.5	6.5	7.4	5.8	6.6	5.3	5.3	4.8	3	3.6	2.1	2.7
0:20	306	307	4.5	5.8	5.5	5.4	5.6	5.4	5.3	4.9	5.3	4	4	2.6
0:21	303	314	5.8	4.3	4.4	3.7	4.2	3.6	5.1	3.3	3.8	2.5	1.9	1.7
0:22	275	311	4.1	4.7	2.2	4.3	2.3	4	2.8	3.8	1.4	3	1.1	2.2
0:23	284	311	5	5.1	4	4.6	3.4	4.2	3.6	3.9	3	3.1	2.6	2.4
0:24	298	321	2.3	4.2	2.4	3.8	2.5	3.6	2	3.4	2.2	2.7	1	2.1
0:25	300	317	5.8	4.9	4.5	4.3	3.8	4	3.5	3.6	2.2	3	1.3	2
0:26	298	314	3.2	4.4	3	4	3	3.7	3	3.4	1.9	2.6	1	1.9
0:27	292	304	5.2	5.8	5	5.2	5.5	4.8	4.6	4.1	4.1	3.1	3.4	2.4
0:28	331	308	4.3	3.6	4.3	3.2	4.1	2.9	3.9	2.6	2.2	1.9	1.9	1.5
0:29	331	315	5	5.2	4.6	4.7	3.8	4	3.6	3.6	3.3	2.8	2.2	2
0:30	284	312	4.1	4.3	3.8	3.7	3.7	3.3	3.4	3	2.9	2.4	1.8	1.6
0:31	264	309	4	3.6	3.7	3.2	3.2	2.9	2.9	2.8	2	2.4	1.3	1.7
0:32	281	315	2.6	3.4	2.3	3	2.2	2.8	1.5	2.3	1	1.7	0.7	1.3
0:33	306	319	5	4.3	4.2	3.8	4.5	3.3	5.1	3.1	4.2	2.4	3.3	1.6
0:34	329	319	4.7	3.6	3.5	3.1	1.8	2.7	2.2	2.5	2	1.9	1.1	1.4
0:35	340	323	5.1	4.4	4.3	3.9	4.5	3.6	4.7	3.2	3.2	2.5	2.2	1.9
0:36	300	315	3.4	5	2.7	4.5	2.8	4.1	2.7	3.6	2.5	2.9	2	2.1
0:37	357	319	3.3	4.8	3.1	4.3	2.9	4.1	2	3.7	1.8	3	1.2	2
0:38	317	316	4.6	4.3	4	3.7	3.1	3.2	1.8	2.5	1	1.8	1	1.3
0:39	323	315	5.3	4.8	4.4	4.1	4.1	3.8	4.1	3.4	3.2	2.5	2.2	1.7
0:40	298	311	3.8	4.4	4.1	4	4	3.8	3.4	3.5	2.7	2.4	1.8	1.7
0:41	326	313	3.9	3.9	3.2	3.4	3.6	3.2	2.6	2.7	3.1	2.4	2.3	1.9
0:42	331	314	4.6	3.9	4.9	3.1	4.5	2.7	3.6	2.4	2.1	1.8	1.6	1.3
0:43	306	306	7	4.8	6.2	4.3	7	4.1	5.6	3.2	4.9	2.3	2.3	1.5
0:44	306	305	5.4	5.2	4.9	4.6	4.3	4.4	4.4	4.3	3.1	3.2	1.9	2.2
0:45	329	316	7.9	7.6	8	7.1	7.7	6.7	8	6.3	7.1	4.7	5.9	3.7
0:46	312	306	8.2	5.4	7.9	5.1	7.2	5	5.9	4.6	4.1	3.8	3.6	3
0:47	317	306	4.7	5.5	4.1	4.9	4.2	4.6	3.6	4.3	2.6	3.3	1.9	2.6
0:48	329	309	6.1	6.3	5.9	5.6	5.9	5.2	5.9	4.8	5.3	3.9	4.3	3
0:49	303	310	6.4	6.2	5.8	5.5	5.7	5.4	5.2	5	3.4	4.1	3.1	3.2
0:50	306	308	5.1	5.8	5.2	5.3	4.7	5.2	5.1	4.7	3.8	3.5	3.4	2.5
0:51	329	308	4.7	4.8	4.6	4.5	4.2	4.4	3.9	4.2	2.7	3.4	2.1	2.4
0:52	309	308	8.7	6.3	7.9	5.7	7.2	5.3	7	4.5	5.5	3.3	2.2	2.5
0:53	317	308	6	5.5	6	5	5.9	4.8	5.8	4.5	5.4	3.4	3.9	2.4
0:54	306	305	5.2	4.6	4.1	4.2	4.3	4.1	3.4	3.7	2.9	3.1	2.2	2.3
0:55	334	318	4.3	4.6	4	4.1	3.4	3.8	3.6	3.5	2.4	2.3	1.9	1.6
0:56	306	309	6.1	4.7	4.8	4.2	3	3.5	2.5	3.2	2.5	2.4	0.9	1.7
0:57	300	305	7.4	5.7	7.1	5.4	7.2	5.1	7.2	4.4	7	3.5	5.2	2.5
0:58	298	314	7.3	5.2	6	4.4	5.9	4	5.3	3.6	4	2.9	2.4	2
0:59	272	317	4.1	4.7	4.4	4.2	5	4.1	5	3.9	4.1	3.1	3.4	2.3
1:00	306	308	4.4	4.7	4.4	4.1	4.3	3.9	4.1	3.6	2.9	2.8	1.8	2.1
1:01	317	313	7.3	4.4	6.2	3.8	3.5	3.5	1.9	2.8	2.1	2.2	1.1	1.6
1:02	357	323	3.9	5.2	3.8	4.9	3.5	4.3	3.2	3.9	2.8	3.3	2.3	2.5
1:03	340	315	5.2	6	5.4	5.4	6	5.1	5.1	4.6	4	3.6	2.5	2.5
1:04	326	316	5.6	4.9	4.8	4.3	4.1	4	3.5	3.4	2.3	2.9	1.8	2
1:05	309	313	5.3	5.2	4.7	4.8	4.8	4.7	4.1	4.2	3.2	3.5	3	2.9
1:06	329	318	5.1	4.4	4.6	3.8	4.8	3.5	4.5	3.3	4.2	2.6	2.9	1.9
1:07	298	310	5.3	5.1	4.6	4.4	3.6	3.8	3	3.3	2.1	2.9	1.8	2.3
1:08	329	322	2.1	3.2	1.8	2.8	2	2.7	2.2	2.5	1.8	1.8	1.4	1.3
1:09	320	317	3	3.9	3.6	3.5	3.3	3.1	2.7	2.9	1.9	2.1	1.1	1.6
1:10	331	317	7.3	5.4	6.1	4.8	5.5	4.6	4.1	4.4	3.3	4.1	3	3.4
1:11	331	322	4.4	3.7	3.4	3.1	3.3	2.8	2.4	2.6	2.5	2	2.2	1.6
1:12	309	315	2.8	3.6	2.8	3	3	2.9	2.8	2.7	2.6	2.1	1.7	1.5
1:13	340	311	2.7	2.9	2.2	2.3	1.9	2	2	1.9	1.6	1.7	1.1	1.2
1:14	312	323	6.2	4.2	5.9	3.7	4.7	3.3	4.2	2.9	3.6	2.2	2.6	1.5
1:15	309	323	3.7	4	2.5	3.6	2.5	3.6	2.5	3.3	2.6	2.9	2.3	2.3
1:16	329	319	3.5	3.8	3.3	3.3	2.9	2.9	2.4	2.5	1.7	2	1.4	1.4
1:17	306	315	2.5	4.3	2.2	3.7	2.3	3.6	1.6	3.1	1.4	2.1	0.9	1.5
1:18	337	318	2.9	4.2	2.6	3.7	2.6	3.4	2.6	2.9	2	2.3	1.6	1.7
1:19	292	317	3.9	3.4	2.4	2.8	2.1	2.8	2.1	2.6	2.1	2.1	1.8	1.6
1:20	326	320	4.4	4.8	3.9	4.1	3.5	3.6	3.2	3.4	3.3	2.7	2.7	2.2
1:21	348	332	2.7	4.1	2	3.4	2.1	3	1.9	2.6	1.8	2.1	1.1	1.5
1:22	317	316	5.3	4.3	4.8	3.8	4.7	3.7	4.6	3.2	4.5	2.3	2.9	1.8
1:23	320	321	5.3	5.8	4.3	5.3	4.6	5	3.6	4.2	3	3.6	2.4	2.8
1:24	329	323	5.2	5.1	3.9	4.9	3.4	4.5	3.6	4.2	2.6	3.7	1.8	2.8
1:25	267	327	2.8	2.8	1.3	2.2	0.8	2	0.5	1.8	0.4	1.3	0.3	0.9
1:26	320	327	4.6	5.9	5.4	5.1	4.9	4.4	5.9	4.5	5.5	3.5	4	2.4
1:27	312	325	4.7	4.8	3.2	3.9	2.2	3.7	2.5	3.3	3.3	2.5	2	1.8
1:28	300	316	3.2	3.7	3.6	3.2	3.7	2.9	3	2.7	2.2	2	1.3	1.4
1:29	306	323	3.5	3.6	2.5	3.3	2	3.1	1.9	3.1	1.8	2.6	1.4	2
1:30	320	318	2.8	3.4	2.6	3.1	2.8	3.2	2.9	3.1	2.6	2.6	1.8	2
1:31	5	327	3.2	4	3.2	3.4	2.8	3.1	2.7	2.7	2.1	2.6	1.6	2
1:32	343	325	5.5	4.6	5	4	2.9	3.3	2.9	3.2	2.4	2.8	1.8	2.1
1:33	329	329	4.6	3.4	4.3	2.9	4.4	2.9	4.5	2.8	3.7	2.3	3.3	1.7
1:34	312	314	4.6	5	3.9	4.7	4.3	4.7	3.7	4.4	1.9	3.4	1.8	2.6
1:35	326	322	5.4	4.8	4.4	4.3	3.6	3.9	3.3	3.5	2.8	2.8	1.8	2
1:36	340	322	4.7	5	4.6	4.5	3.7	4.1	3	3.8	2.7	3.1	2.2	2.2
1:37	317	322	4.1	3.9	4.1	3.5	3.7	3.5	3.2	3.2	2.8	2.6	2	2
1:38	357	335	1.6	3.1	1.7	2.5	1.8	2.4	1.7	2.3	1.1	1.8	0.5	1.3
1:39	340	321	2.8	2.6	2.4	2.1	2	1.8	1.8	1.5	1.8	1.2	1.8	0.9
1:40	317	317	5.4	4.2	4	3.7	3.8	3.3	2.9	2.8	3.2	2.2	2.2	1.4
1:41	317	315	3.9	3.7	3.7	3.4	4.2	3.2	3.6	3.1	2.5	2.3	1.9	1.7
1:42	354	339	5.3	4.8	3.6	4	2.7	3.6	2	3	2.5	2.4	1.7	1.7
1:43	295	326	4.8	5.1	3.9	4.5	3.6	4.3	3.5	3.9	2.2	2.9	2.1	2.3
1:44	298	309	5	4.2	3.8	3.5	2	2.9	1.6	2.3	0.9	1.7	1.1	1.4
1:45	334	322	5.7	4.1	3.9	3.6	3.4	3.2	2.8	2.9	2.5	2.6	1.6	2
1:46	317	316	6.3	5.7	3.6	4.7	3.2	4.3	2.5	3.7	1.3	3	1.2	2.2
1:47	298	316	6	6.2	6	5.4	4.9	4.9	3.9	4.2	4.1	3.2	2.3	2.1
1:48	312	316	4.8	5.1	4.6	4.5	4.6	4.4	4	3.9	2.8	3.2	2	2.3
1:49	306	312	4.3	4	3.6	3.5	3	3.3	1.8	2.9	1.8	2.5	1.5	1.8
1:50	340	315	2.6	3.2	2.8	3.1	3.5	3.3	3.3	3.2	2.4	2.6	1.7	1.8
1:51	326	325	3.2	4.2	3.5	4	3.3	3.9	3	3.7	2.6	2.8	1.9	2
1:52	320	326	3.4	4.1	3.1	3.5	2.9	3.3	2.6	3.2	2.7	2.6	1.9	2
1:53	292	313	6.2	5.3	5.7	4.6	4	4	2.6	3.5	2.3	2.9	2	1.9
1:54	298	310	3.8	3.4	3.6	3	3.1	3	2.7	3	2.4	2.6	2.2	1.8
1:55	312	311	3.8	3.8	3.4	3.4	2.9	3.1	2.7	2.8	1.3	2.1	1.3	1.7
1:56	292	320	3.6	5.9	3.6	5	3.8	4.9	4.4	4.6	3.6	3.6	2.4	2.7
1:57	286	314	6.5	4.6	4.7	3.8	3.8	3.5	2.3	3	1.8	2.4	1.4	1.8
1:58	303	312	7.1	5.1	5.4	4.3	4	3.9	3.8	3.6	2.7	3	2.3	2.2
1:59	326	320	5.4	4.7	5.8	4.1	5	3.7	3	3.1	1.5	2.5	0.9	1.9
2:00	309	319	3.9	3.7	3.5	3	2.7	2.6	2.9	2.4	1.9	1.8	1	1.3
2:01	320	321	4.5	4.6	4.5	4.3	4.3	3.9	4.1	3.5	3.8	2.9	3.1	2.3
2:02	317	315	4.5	4.3	3.9	3.9	2.9	3.8	2.7	3.5	3.2	2.9	2.2	2
2:03	317	315	4.5	4.4	4	3.6	3.9	3.3	3.7	3.1	3.6	2.6	3.2	2
2:04	329	327	2.8	3.2	2.7	3	2.5	2.7	2.5	2.5	2	1.9	1.5	1.3
2:05	295	321	4.9	4.7	3.3	4.2	2.9	3.8	2.5	3.3	2.3	2.9	1.6	2.1
2:06	300	315	4.4	4.4	3.8	3.6	3.7	3.3	2.1	2.7	1.3	2.2	0.9	1.6
2:07	334	325	3.4	3.6	2.6	3.1	2.5	2.8	2.7	2.4	2.4	2	1.5	1.3
2:08	343	329	3.8	3.3	3.2	2.8	2.5	2.4	1.3	1.9	0.9	1.4	0.5	1
2:09	329	324	7.3	5.2	6.3	4.4	4.3	3.9	3.6	3.8	3.5	3.4	2.5	2.7
2:10	320	324	4.9	5.6	4.7	5	4.4	4.6	4.1	4.2	2.5	3.5	2.4	2.6
2:11	326	323	4.2	3.8	3	3.1	2.7	3	2.8	2.5	2.3	2	1.4	1.4
2:12	298	321	3.4	2.8	2.6	2.2	1.8	2.2	1.6	2.1	1.2	1.5	0.8	0.9
2:13	334	318	3.8	3.8	3.3	3.3	3.3	2.9	3.3	2.6	2.5	2.1	1.8	1.5
2:14	334	321	4.2	3.4	2.7	2.7	2.5	2.5	3	2.4	3	1.9	1.3	1.3
2:15	5	331	5.2	5.2	5	4.5	5	4.4	5.3	4	4.3	3.1	3.1	2.2
2:16	351	330	4.2	5.3	4.2	4.7	3.6	4.3	3.1	3.9	2.9	3.3	1.7	2.3
2:17	329	321	6.7	4	5.1	3.1	3	2.5	2.7	2.5	2.9	2.4	2	1.8
2:18	250	318	1.8	2.5	0.9	2	1.2	2	1.2	1.8	0.7	1.2	0.4	0.9
2:19	284	305	2.7	3	2	2.3	1.8	1.9	1.6	1.5	0.9	0.9	0.6	0.6
2:20	312	310	3.5	3.8	3.6	3.5	3.7	3.1	3.7	2.8	3.3	2.1	3	1.7
2:21	329	329	4.3	3.9	3.6	3.5	3.8	3.3	3.5	3	2.9	2.4	1.9	1.9
2:22	317	314	6	4.2	5.2	3.5	4.2	3.1	4	2.9	3.5	2.5	3.2	2
2:23	317	320	3.1	4.1	2.9	3.7	2.6	3.6	2.6	3.4	1.4	2.7	1.4	2
2:24	323	326	2	3.3	2.2	3	2.3	2.9	2.3	2.8	1.9	2.2	1.4	1.5
2:25	312	329	5.2	3.5	4.4	3	2.1	2.8	1	2.4	1.8	2	1.7	1.4
2:26	317	321	7.1	4.6	7.2	4.3	7	3.7	5.9	3.6	5.4	3.2	5.1	2.5
2:27	326	321	2.3	3.5	2.7	3	2.3	2.9	2.1	2.9	2.2	2.2	1.3	1.6
2:28	326	323	7.8	6.1	8.5	5.9	7.7	5.3	5.7	4.7	3.6	3.7	2.1	2.6
2:29	295	318	2.3	3.6	2.4	3.4	2.8	3.5	1.8	3.3	1.9	2.9	1.5	2.2
2:30	295	313	6.1	3.9	4.4	3.5	3.6	3.4	3.3	3.2	3.3	2.6	2.4	1.8
2:31	329	332	2.3	3.4	2.5	3.3	2.4	3.3	2	3	1.5	2.4	1	1.8
2:32	2	335	2.7	3.1	2.5	2.8	2.7	2.5	2.9	2.3	2.7	1.8	2	1.2
2:33	340	323	4.5	3.7	3.1	3.1	2.3	2.7	1.8	2.4	1.8	2	1.3	1.5
2:34	312	319	1.5	2.1	1.5	1.9	1.3	1.8	1.6	1.6	1.4	1.3	1.1	0.9
2:35	354	315	3.4	3	3.4	2.9	3.6	2.9	3.7	2.7	3.8	2	2.4	1.3
2:36	303	314	2	2.2	1.3	1.9	1.4	1.7	0.7	1.4	0.5	1	0.1	0.7
2:37	354	323	2.5	3.8	2.4	3.4	2.2	3	1.8	2.4	1.6	1.8	1.2	1.2
2:38	309	320	3.4	3.2	2.3	2.9	2.1	2.8	2.1	2.6	1.9	2.1	1	1.6
2:39	351	313	4.5	4.6	4.1	4.3	4.2	3.9	4.5	3.7	3.8	3.4	3.1	2.4
2:40	312	321	2.8	4	3	3.7	3.5	3.3	3.1	3	2.7	2.4	2.3	1.9
2:41	334	321	3.2	3.4	3.1	3.1	2.9	2.8	1.8	2.1	1.7	1.7	0.9	1.1
2:42	312	326	1.9	3.2	2	3.3	2	3.3	2.7	3	2.9	2.4	2.2	1.9
2:43	340	326	2.5	3.1	2.2	2.9	2.4	2.8	2.2	2.6	2	2.4	1.6	1.8
2:44	329	316	5.3	3.9	4.6	3.4	4.3	2.9	2	2.5	1.7	2.3	1	1.7
2:45	329	322	5	4.3	4.7	3.7	3.8	3.2	2.3	2.7	1.9	2.2	1.8	1.6
2:46	312	311	2.2	3.3	2.3	2.9	2.1	2.5	2.2	2.4	2	2	1.7	1.5
2:47	329	324	2.6	2.7	2.6	2.3	2.9	2.1	2.2	1.8	1.7	1.3	0.9	0.7
2:48	272	306	2.8	4.4	2.4	4.1	2.1	3.7	2	3.3	1.8	2.8	1.4	2.1
2:49	340	318	5	3.8	4.8	3.5	4.9	3.3	4.1	2.9	2.5	2.2	1.9	1.8
2:50	312	312	3.8	3.4	2.6	3	2.4	2.5	2.3	2.3	1.8	1.8	1.3	1.3
2:51	312	311	3	3.7	2.3	3	2	2.6	1.9	2.6	1.6	2.1	1.1	1.5
2:52	326	318	3.1	3.5	2.3	3	2.2	2.7	2.1	2.5	1.8	2.1	1.1	1.5
2:53	306	318	4.3	3.4	2.8	2.9	2.4	2.7	2.1	2.6	2.2	2.3	2.8	1.8
2:54	300	316	5.2	3.8	4.3	3.4	4.7	3.1	5.1	3	3.7	2.1	2.1	1.4
2:55	292	315	3.3	3.4	2.5	3	2	2.6	2.3	2.6	1.8	2.2	1.1	1.5
2:56	334	320	3.2	3.4	2.7	3	2.4	2.8	2.4	2.6	2.2	2.2	1.4	1.6
2:57	329	317	3.2	2.8	2.5	2.5	1.5	2.2	1.5	1.9	1.9	1.5	1.1	1
2:58	306	310	3.9	3.5	3.6	3.2	3.5	2.8	3.4	2.6	3.2	2	2.6	1.3
2:59	320	316	2.9	3.6	3.1	3.2	2.5	3	2.6	2.9	2.2	2.2	1.8	1.7
3:00	286	312	2.6	3.2	2.5	3.1	2.9	2.9	2.4	2.6	2.1	2.2	1.3	1.7
3:01	312	315	4.7	3.6	2.1	2.9	2.5	2.7	2.9	2.5	3.3	2	2.7	1.6
3:02	312	317	2	3.1	2.2	2.8	2.3	2.7	2.4	2.5	1.5	2.1	1.4	1.6
3:03	320	315	4.2	3.6	3.2	3	3.5	2.8	2.6	2.5	1.9	2	1.4	1.5
3:04	312	321	4.8	3.9	4.8	3.6	3.2	3.2	2.8	2.8	2.4	2.5	2.1	1.8
3:05	331	315	3.4	3.4	3.1	2.7	2.2	2.4	2.5	2.2	1.9	1.8	1.1	1.4
3:06	329	312	3.4	3.1	2.7	2.6	2.3	2.5	2.5	2.6	2.5	2.1	2	1.5
3:07	343	319	2.5	3.3	2.3	2.8	2.6	2.7	2.9	2.4	2.1	2	2.1	1.5
3:08	329	316	3.7	3.2	3.5	2.8	3.3	2.6	3	2.5	2.4	2.1	1.8	1.6
3:09	329	316	3.5	2.5	2.6	2.2	1.8	2.1	1.8	1.9	1.8	1.6	1.3	1
3:10	306	312	1.4	2.4	1.1	2	1.1	1.7	0.9	1.5	0.6	1.1	0.2	0.8
3:11	329	308	2.5	2.4	1.9	2.2	1.6	2	1.5	1.7	1	1.3	0.7	0.8
3:12	298	322	3.8	3.5	2.4	2.8	3	2.8	3.1	2.2	2	1.8	1.3	1.2
3:13	300	318	4.1	4.5	3.9	4	3.6	3.6	3.4	3.2	3	2.6	2.5	2
3:14	298	319	2.9	2.9	2.5	2.6	1.8	2.5	1.9	2.3	1.5	1.8	1.5	1.4
3:15	329	316	4.5	3.6	4.4	3	2.7	2.3	2	1.9	2	1.5	1.8	1.2
3:16	306	315	4.6	3.4	3.6	2.9	2.6	2.6	1.6	2.2	0.9	1.5	0.5	1
3:17	306	321	4.8	3.8	4.2	3.3	3.7	2.9	2.4	2.3	1.3	1.5	1	1
3:18	340	322	2.5	3.2	3.1	2.8	3.4	2.5	2.1	2.2	1.7	1.7	1.7	1.4
3:19	329	332	2.6	3.2	2.8	2.9	3.1	2.5	1.8	2.1	1.8	1.9	1.7	1.6
3:20	306	320	1.7	2.7	1.7	2.3	1.8	2.2	1.7	2	1.6	1.7	1	1.2
3:21	312	319	3.5	2.7	2.7	2.3	2	1.9	1.7	1.7	1.2	1.4	0.9	1.1
3:22	329	320	2.9	3.1	3	2.7	2.5	2.3	2.7	2	1.8	1.3	1.4	1
3:23	314	311	1.7	1.9	1.6	1.6	1.8	1.7	2.2	1.5	1.9	1.1	1.4	0.7
3:24	5	316	1	1.8	1	1.6	1.5	1.7	1.8	1.6	0.8	1.2	0.6	0.9
3:25	309	318	3.7	3	2.7	2.8	2.7	2.7	2.8	2.5	1.9	1.7	1.2	1.3
3:26	345	336	2	2.6	2	2.1	1.8	1.9	1.6	1.7	1.5	1.4	0.8	1.1
3:27	334	312	2.4	2.6	2.1	2.1	1.7	1.8	1.2	1.5	1	1.1	0.8	0.7
3:28	317	314	3	2.7	1.9	2.2	2	1.9	1.6	1.8	1.2	1.6	0.8	1.1
3:29	292	318	2	2.8	2	2.4	1.4	2	1.1	1.5	0.9	0.9	0.3	0.5
3:30	300	312	2.9	2.8	2.4	2.5	2.2	2.1	1.8	1.9	1.8	1.6	1.3	1.1
3:31	320	321	2.5	2.4	2	1.7	1.9	1.3	1.7	1.2	1.2	1.1	1	0.8
3:32	309	313	2	2.1	1.8	1.8	1.4	1.5	1.1	1.3	1.2	1	1.2	0.8
3:33	320	318	3.8	2.9	3.2	2.6	2.6	2.2	2.5	2.1	2.1	1.6	1.1	0.9
3:34	309	324	3.1	2.4	2.4	1.9	1.6	1.7	1.3	1.5	1	1.3	0.7	0.8
3:35	345	323	2.5	2.3	1.7	1.9	1.3	1.8	1.3	1.6	1.4	1.3	1	0.8
3:36	331	318	4.3	3.4	4	3	3.7	2.8	3.2	2.7	3.1	2.2	2.4	1.5
3:37	306	321	3.3	2.6	1.1	2	1.1	1.9	1.1	1.7	0.8	1.4	0.5	0.9
3:38	323	309	2.6	2.6	2.2	2.2	1.8	1.9	2.1	1.7	1.5	1.1	0.6	0.6
3:39	298	311	3.1	3	2.7	2.7	2.6	2.2	1.8	2	1.3	1.8	0.9	1.3
3:40	334	320	1.8	2.7	1.2	2.2	1.6	2.1	1.5	1.8	1.3	1.4	1	1.1
3:41	312	314	2.7	2.5	2	2.2	1.9	2.2	1.6	1.9	1.4	1.5	1	1
3:42	286	309	4.1	3	3.4	2.3	2.8	1.9	1.6	1.4	1.1	0.9	0.9	0.7
3:43	312	327	1.8	2.4	1.8	2.1	1.9	1.9	1.8	1.7	1.4	1.2	1.1	0.8
3:44	295	319	2.5	2.8	2.3	2.1	2.8	2	3.1	1.7	1.7	1.2	1	0.8
3:45	295	316	2.9	3.3	3.2	3.1	3	2.8	3.2	2.4	2.3	1.8	2	1.3
3:46	295	316	2.2	3	1.9	2.6	1.8	2.4	1.8	2.2	1.8	1.6	1.1	1.2
3:47	317	309	2.8	2.6	2.5	2.4	2.2	2.1	1.6	1.8	1.6	1.6	0.9	1.1
3:48	312	313	1.5	2	1.5	1.7	1.6	1.5	1.3	1.2	1	0.8	0.6	0.5
3:49	320	305	2	2.4	1.8	1.9	1.8	1.7	1.9	1.5	1	1.1	0.7	0.8
3:50	320	320	1.4	1.9	1.7	1.7	1.4	1.6	1.2	1.4	0.8	1	0.5	0.6
3:51	300	315	2.8	2.6	1.8	2.2	1.8	2	1.6	1.6	1.4	1.4	0.7	1
3:52	295	317	3	3.2	2.2	2.7	1.8	2.3	1.5	1.9	1.4	1.4	1.2	1.2
3:53	281	314	1.9	2.4	2	2	1.8	1.8	1.8	1.6	1	1.2	1	1
3:54	298	307	2.2	2.5	2.1	2.1	1.8	2	1.8	1.8	1.1	1.3	0.9	0.9
3:55	298	309	2.2	2.1	1.7	1.8	1.7	1.6	1.3	1.3	0.6	0.7	0.4	0.3
3:56	334	314	1.7	2.5	1.5	2.3	1.1	1.9	0.9	1.5	0.8	1.1	0.6	0.9
3:57	323	316	2.7	2.8	2.1	2.3	1.9	1.9	1.4	1.6	0.9	1.1	0.5	0.8
3:58	320	316	1.6	2	1.4	1.8	1.5	1.8	1.6	1.5	1.5	1	1.1	0.6
3:59	320	311	3.7	2.6	3	2.1	2.2	1.9	1.8	1.7	1.6	1.2	1.5	0.8
4:00	320	319	2.2	2.9	2.1	2.5	1.9	2.2	1.8	2.1	1.6	1.7	1.1	1.3
4:01	309	315	1.5	2.4	1.4	2	1.4	1.8	1.2	1.8	1	1.4	0.7	0.9
4:02	298	311	2.5	2.1	2.1	1.8	2	1.8	1.8	1.5	1.4	1	0.9	0.6
4:03	320	317	2.7	2.8	2.6	2.4	2.5	2.1	2.4	1.6	1.5	1	0.5	0.6
4:04	334	321	3.6	2.1	3.6	1.7	1.9	1.3	1.2	1	0.5	0.7	0.4	0.4
4:05	306	313	2.7	2.5	2.6	2.2	2.3	2.1	2.2	1.8	2.1	1.4	1.9	1
4:06	317	316	2.3	2.7	2.2	2.2	1.7	1.9	1.6	1.7	1.3	1.3	0.7	0.8
4:07	340	315	2.2	2.2	1.7	1.9	1.4	1.8	1.3	1.7	1.4	1.6	1	1.1
4:08	326	321	2.6	2.3	2.5	2	2.4	1.9	1.8	1.7	1	1.1	0.6	0.7
4:09	329	317	1.9	2.1	1.9	2	2.4	1.9	1.5	1.6	1.2	1.3	0.7	0.8
4:10	312	317	1.6	2.2	1.2	1.8	1.1	1.5	0.9	1.2	0.9	1	0.8	0.7
4:11	320	316	1.8	1.9	0.7	1.3	0.6	1.1	1	0.9	0.6	0.5	0.3	0.2
4:12	298	308	2.4	1.9	1.7	1.5	1.3	1.2	1.2	1	0.3	0.6	0.1	0.3
4:13	309	305	1.8	1.7	1.4	1.4	1.1	1.2	0.9	1.1	0.7	0.8	0.4	0.4
4:14	323	313	2.7	2.2	2.1	2	1.9	1.7	1.8	1.4	1.4	0.8	0.7	0.5
4:15	326	315	1.7	1.9	1.5	1.6	1.7	1.4	1.3	1.1	0.8	0.7	0.5	0.5
4:16	303	316	2.4	2.1	2.5	1.7	1.9	1.5	1.2	1.1	1.1	0.7	0.6	0.5
4:17	331	312	2.9	2.4	2.7	2	2.6	1.7	2.1	1.5	1.6	1	0.5	0.5
4:18	295	307	1.9	2	1.8	1.7	1.8	1.6	1.7	1.5	1.3	0.9	0.7	0.4
4:19	334	315	2.2	2.4	2.2	2	1.3	1.8	1.3	1.5	1.2	1.2	1	0.8
4:20	329	314	1.3	1.9	1.5	1.7	1.2	1.4	1.2	1.1	0	0.5	0.1	0.3
4:21	312	324	2.5	1.9	1.9	1.6	1.9	1.3	0.9	1	0.5	0.7	0.3	0.3
4:22	323	308	1.4	1.5	1.2	1.3	1.1	1.1	1.1	0.9	0.7	0.6	0.4	0.4
4:23	326	313	3.1	2.3	2.7	2	2.2	1.7	1.5	1.3	0.9	0.9	0.8	0.5
4:24	298	315	1.1	1.2	0.8	1.2	0.7	1.1	0.7	1	0.7	0.7	0.5	0.4
4:25	289	307	2.9	2.4	1.9	2.1	1.8	1.9	1.4	1.6	1	1.2	0.6	0.7
4:26	329	318	1.4	1.5	1.2	1.2	0.7	1	0.8	1	0.6	0.8	0.4	0.5
4:27	309	304	2.2	1.7	1.5	1.3	1.1	1	0.8	0.8	0.4	0.4	0	0.1
4:28	281	301	2.4	2.1	1.9	1.7	1.3	1.3	0.8	1	0.5	0.5	0.2	0.2
4:29	326	301	1.5	1.7	1.8	1.4	2.3	1.3	2.2	1.1	1.8	0.7	1	0.3
4:30	286	303	1.3	1.7	0.8	1.3	0.8	1.1	0.8	0.9	0.5	0.6	0.2	0.3
4:31	300	303	2.6	2.1	1.7	1.7	1	1.3	1	1.1	0.3	0.6	0.2	0.4
4:32	312	308	1.8	1.9	1.6	1.5	1.6	1.3	1.1	0.9	0.4	0.4	0.2	0
4:33	329	305	1.8	1.8	1.4	1.5	1	1.2	1	1	0.8	0.6	0.5	0.4
4:34	292	293	2.2	1.9	1.1	1.4	1	1.3	1	1	0.5	0.7	0.2	0.4
4:35	284	291	1.4	2	1.8	1.6	1.7	1.4	1.1	0.9	0.6	0.5	0.2	0.1
4:36	298	296	2.1	1.8	1.1	1.4	1.2	1.4	1.5	1.3	1.1	0.8	0.6	0.5
4:37	286	298	2.5	2.2	1.8	1.7	1.2	1.4	0.8	1.3	0.7	1	0.5	0.6
4:38	312	305	2.5	2	1.8	1.4	1.1	1.2	0.8	0.9	0.5	0.5	0.2	0.1
4:39	300	304	2.7	1.9	1.9	1.5	0.8	1.3	1.1	1.1	1	0.8	0.6	0.4
4:40	284	299	2.4	2.6	2.3	2.2	2.1	1.9	1.7	1.6	1.5	1.2	1	0.8
4:41	295	298	2	2	1.6	1.7	1.5	1.6	1.1	1.4	0.8	1	0.7	0.6
4:42	309	298	2.2	2.2	1.8	1.8	1.7	1.6	1.3	1.2	0.7	0.7	0.4	0.3
4:43	309	305	1.8	2	1.5	1.7	1.3	1.5	1.2	1.2	0.8	0.8	0.3	0.3
4:44	306	309	1.2	1.7	1	1.5	1.1	1.3	1	1.1	0.7	0.8	0.4	0.3
4:45	323	314	2.1	2	1.4	1.6	1.4	1.5	1	1.1	0.6	0.6	0.1	0.2
4:46	309	305	1.6	1.9	1.6	1.6	1.5	1.4	1.2	1.2	0.6	0.9	0.5	0.5
4:47	337	314	1.3	1.5	1.1	1.3	0.8	1.2	0.9	1	0.9	0.8	0.2	0.5
4:48	329	315	2	1.9	1.8	1.7	1.3	1.5	1.2	1.2	1	0.7	0.7	0.3
4:49	312	316	1.6	1.5	1.2	1.1	1	0.9	0.8	0.7	0.2	0.2	0	0.1
4:50	329	318	1.3	1.7	1.1	1.2	1.2	0.9	0.6	0.5	0.3	0.3	0	0
4:51	326	311	2	1.8	1.3	1.4	1.1	1.1	0.9	0.9	0.7	0.5	0.3	0.1
4:52	309	308	1.5	1.8	1.3	1.5	1.2	1.3	0.9	0.8	0.6	0.5	0	0
4:53	306	301	1.6	1.7	1.2	1.4	1.1	1.1	0.7	0.8	0.4	0.3	0	0
4:54	317	307	1.9	2	1.8	1.7	1.7	1.5	1.4	1.1	0.6	0.6	0.1	0.1
4:55	326	305	2	1.9	1.8	1.5	1.3	1.3	0.8	0.8	0.5	0.5	0.1	0.1
4:56	312	308	2.3	2	1.8	1.6	1.3	1.3	0.9	1.1	0.8	0.7	0.7	0.3
4:57	281	301	1.9	2	1.8	1.4	1.2	1	0.8	0.7	0.2	0.4	0.2	0.2
4:58	284	297	2	1.4	1.6	1.2	1.2	1	0.9	0.9	0.6	0.6	0.1	0.1
4:59	292	301	1.8	1.6	1.4	1.2	1.2	1.1	1.1	1	0.7	0.5	0.2	0.1
5:00	309	306	2	1.8	1.4	1.5	1.1	1.3	1.2	1.1	0.9	0.7	0.8	0.2
5:01	306	305	1.9	1.6	0.9	1.2	0.7	1	0.5	0.7	0.3	0.3	0	0
5:02	306	293	1.9	1.8	1.4	1.3	1.3	1	1	0.7	0.3	0.2	0	0
5:03	306	295	1.4	1.5	1.3	1.4	0.9	1	0.6	0.7	0.3	0.3	0	0
5:04	295	294	1.6	1.3	1.4	1.1	0.7	0.8	0.5	0.6	0.5	0.3	0	0
5:05	275	295	1.4	1.5	1.2	1.4	1.3	1.2	1.1	0.9	0.8	0.4	0	0
5:06	286	293	1.8	1.5	1.3	1.2	1.3	1.1	1	0.9	1	0.6	0.6	0.3
5:07	286	286	2.2	1.7	1.4	1.4	1.2	1.1	1.1	1	1	0.7	0.2	0.2
5:08	317	291	1.8	1.8	1.6	1.4	1.7	1.3	1.4	1.1	0.8	0.6	0.4	0.2
5:09	295	289	2.3	2.1	1.8	1.6	1.5	1.3	1.3	1.1	1.1	0.7	0.6	0.3
5:10	295	293	1.8	1.8	1.3	1.4	1.2	1.2	1.1	0.9	0.6	0.4	0	0
5:11	281	293	2.2	1.7	1.6	1.5	1.4	1.4	1	1.2	0.8	0.9	0.6	0.5
5:12	309	293	1.3	1.7	1.2	1.3	0.9	1	0.9	0.9	0.6	0.5	0.3	0.3
5:13	309	293	1.9	1.7	1.4	1.4	1.3	1.2	1	0.9	0.3	0.5	0.1	0.2
5:14	292	298	1.8	1.8	1.1	1.3	1.1	1.1	0.9	0.8	0.4	0.4	0	0
5:15	286	300	1.9	1.7	1.7	1.3	1	0.8	0.5	0.6	0.3	0.4	0	0
5:16	284	297	1.6	1.5	1.3	1.3	1.2	1	0.8	0.7	0.7	0.4	0	0
5:17	329	306	1.6	1.4	0.3	1	0.4	0.8	0.5	0.6	0.4	0.3	0	0
5:18	306	303	1.5	1.5	1.2	1.1	0.9	0.9	0.8	0.7	0.4	0.3	0	0
5:19	312	307	1.2	1.1	0.7	0.7	0.6	0.6	0.5	0.5	0.4	0.3	0	0
5:20	320	315	1.5	1.3	1.1	1	0.9	0.8	0.7	0.6	0.4	0.2	0	0
5:21	300	312	1	1.2	0.9	1	0.7	0.9	0.7	0.8	0.5	0.5	0	0.1
5:22	329	326	1.5	1	1.2	0.9	1	0.9	1	0.7	0.9	0.5	0.3	0
5:23	343	326	1.4	1.2	1.1	0.9	0.8	0.7	0.7	0.7	0.3	0.4	0	0
5:24	300	319	1.5	1.4	1	1.1	0.7	0.8	0.6	0.7	0.4	0.3	0	0
5:25	309	315	1.4	1.3	1.2	0.9	1	0.7	0.8	0.4	0	0	0	0
5:26	317	297	1.2	1.4	1.2	1	0.4	0.6	0.4	0.5	0	0	0	0
5:27	295	306	1.2	1.3	1	0.9	0.7	0.7	0.3	0.4	0	0	0	0
5:28	306	312	1	1.3	0.7	1	0.6	0.9	0.6	0.7	0.4	0.2	0	0
5:29	340	313	1.4	1.3	1	0.8	0.4	0.5	0.3	0.2	0	0	0	0
5:30	295	310	0.9	1.3	0.9	1	0.6	0.9	0.5	0.6	0	0.2	0	0
5:31	343	312	1.4	1.4	1.2	1.2	1.2	1.1	0.9	0.9	0.8	0.5	0.5	0.2
5:32	312	313	1.8	1.6	1.6	1.3	1.2	0.9	0.5	0.6	0.2	0.3	0	0.1
5:33	323	310	1.3	1.4	1.1	1.1	0.8	0.8	0.7	0.5	0.1	0.1	0	0
5:34	317	312	1.8	1.5	1.5	1.1	0.9	0.9	0.5	0.6	0.2	0.2	0	0
5:35	306	307	1.2	1.2	0.6	0.7	0.3	0.5	0.5	0.4	0	0	0	0
5:36	292	302	1.5	1.4	1	1.1	0.8	0.8	0.8	0.5	0.8	0.1	0	0
5:37	286	306	1.3	1	0.9	0.7	0.6	0.5	0.5	0.4	0.3	0.3	0	0
5:38	320	305	1	1.2	0.9	1	0.9	0.7	0.6	0.4	0	0	0	0
5:39	306	305	1.4	1.4	0.9	0.9	0.8	0.7	0.6	0.5	0	0	0	0
5:40	343	318	1.5	1.3	1.1	0.9	0.8	0.6	0.6	0.5	0	0	0	0
5:41	320	314	1.6	1	1.2	0.7	0.5	0.6	0.4	0.4	0	0	0	0
5:42	320	312	1.4	1.2	1.1	0.9	0.5	0.4	0	0.1	0	0	0	0
5:43	334	310	0.8	1.1	0.7	0.7	0.6	0.3	0.2	0.2	0.1	0	0.1	0
5:44	326	312	0.9	0.8	0.6	0.5	0.3	0.3	0	0	0	0	0	0
5:45	312	321	1.4	1.1	0.8	0.7	0.4	0.5	0.3	0.1	0	0	0	0
5:46	309	319	0.6	0.9	0.5	0.5	0.4	0.2	0	0	0	0	0	0
5:47	298	310	1.6	0.8	1.1	0.5	0.8	0.4	0.3	0	0	0	0	0
5:48	312	313	1.6	1.3	1.1	1	1	0.8	0.7	0.6	0	0	0	0
5:49	329	313	1.4	1	0.9	0.6	0.7	0.4	0.6	0.3	0	0.1	0	0
5:50	306	310	1.7	1.6	1.4	1.3	1.2	1.1	1	0.9	0.6	0.5	0.3	0.1
5:51	343	318	1.1	1.2	0.9	1	0.9	0.9	0.7	0.7	0.4	0.3	0	0
5:52	334	316	0.9	0.9	0.7	0.6	0.6	0.5	0.5	0.4	0.4	0.3	0	0
5:53	300	310	1.8	1.6	1.3	1.2	0.6	0.8	0.3	0.6	0.3	0.4	0	0
5:54	329	318	1	1	0.7	0.8	0.6	0.7	0.5	0.5	0.1	0.2	0	0
5:55	326	319	1.6	1.6	1.3	1.3	1	1.1	0.9	0.9	0.5	0.3	0	0
5:56	306	319	1.8	1.6	1.8	1.3	1.4	1.1	0.8	0.8	0.5	0.6	0.4	0.2
5:57	326	318	1	1.3	1.1	1.3	1.4	1.2	1.6	1.1	1.4	0.7	1	0.5
5:58	337	327	1.7	1.5	1	1.1	0.6	0.8	0.5	0.5	0.2	0.2	0.1	0.1
5:59	326	331	1.7	1.4	1.3	1.1	0.8	0.9	0.9	0.7	0.3	0.3	0	0
6:00	306	309	2.1	1.6	1.2	1.2	0.9	1.1	0.7	1.1	0.7	0.8	0.3	0.3
6:01	343	320	1.5	1.4	1.1	1	1	0.9	0.8	0.7	0.2	0.4	0	0.1
6:02	320	323	1.6	1.3	1.1	1	0.9	0.8	0.6	0.6	0.4	0.4	0	0
6:03	314	314	2	1.3	1.4	0.8	1.1	0.7	0.7	0.5	0.6	0.4	0.3	0
6:04	320	323	2	2	1.9	1.6	1.8	1.3	1.8	1.1	1.1	0.5	0	0.1
6:05	326	317	2	1.3	1.2	1	1.1	1	0.9	0.7	0.7	0.5	0.3	0.2
6:06	298	311	1.8	1.6	1.5	1.3	1.4	1.1	0.9	0.9	0.6	0.5	0.3	0.3
6:07	292	308	2.1	2.1	1.9	1.7	1.6	1.4	1.2	1	0.8	0.7	0.3	0.4
6:08	306	305	1.6	1.9	1.2	1.5	1.3	1.4	1	1	0.4	0.6	0.2	0.4
6:09	320	310	1.7	2	1.7	1.7	1.2	1.3	0.8	1	0.7	0.6	0.1	0
6:10	298	309	2.4	2	1.7	1.6	1.7	1.4	1.2	1.1	0.8	0.7	0.6	0.4
6:11	306	311	2.3	2	1.6	1.5	1	1.2	0.6	1	0.5	0.8	0.3	0.5
6:12	298	311	1.4	1.6	1	1.2	1.1	1	0.7	0.7	0.3	0.3	0	0
6:13	300	311	1.7	1.8	1.8	1.6	1.5	1.5	1.1	1.2	0.9	0.7	0.6	0.3
6:14	306	310	1.9	1.6	1.5	1.3	1.2	1.2	1	1.1	0.7	0.7	0.4	0.4
6:15	295	303	2	1.9	1.2	1.5	1.2	1.2	1	0.9	0.5	0.6	0.2	0.3
6:16	331	305	1.3	1.4	1	1.1	0.7	0.8	0.6	0.5	0	0.1	0	0
6:17	306	311	1.1	1.1	0.6	0.7	0.6	0.6	0.6	0.4	0.3	0.2	0	0
6:18	312	308	2.1	1.6	1.3	1.2	1.3	1.1	1.1	0.8	0.4	0.2	0	0
6:19	284	313	1.7	2	1.5	1.7	1.4	1.4	1.3	1.3	0.9	0.6	0.4	0.1
6:20	320	312	1.5	1.2	1.3	0.9	0.7	0.7	0.9	0.7	0.7	0.4	0.1	0
6:21	317	316	0.6	1.2	0.5	0.9	0.6	0.9	0.5	0.9	0.4	0.7	0	0.4
6:22	340	323	1.6	2	1.3	1.5	1	1.2	1	0.9	1	0.4	0.4	0
6:23	309	317	1.4	1.6	1.4	1.3	1.1	1.1	1.1	0.8	0.9	0.4	0.3	0
6:24	306	320	2.7	2.4	2.2	1.9	1.9	1.6	1.2	1.3	0.9	1.1	0.5	0.8
6:25	326	319	2.8	2.2	2.3	2	2.1	1.7	1.8	1.3	0.7	0.8	0.2	0.4
6:26	343	321	2.1	2.5	1.8	2	1.8	1.9	1.2	1.3	1	1	0.7	0.6
6:27	326	321	2.5	2.4	2.3	2.1	2	1.8	1.9	1.4	1.6	1	1.1	0.6
6:28	320	319	1.4	1.7	1.5	1.4	1.6	1.2	1.4	0.9	0.5	0.5	0.2	0.3
6:29	312	315	2.6	2.2	1.8	1.5	1	1.1	0.6	0.8	0.2	0.4	0	0.1
6:30	306	317	1.7	2.1	1.5	1.6	1.4	1.4	1.5	1.2	1.5	0.9	0.9	0.6
6:31	312	323	1.7	1.1	0.8	0.7	0.2	0.5	0.3	0.6	0.2	0.2	0	0
6:32	331	321	1.6	1.8	1.5	1.5	1.5	1.3	1.2	0.9	0.2	0.5	0	0
6:33	340	313	1	1.5	0.7	1.2	0.8	1.1	0.5	0.9	0.3	0.5	0	0.1
6:34	326	323	1.9	1.5	1.2	1.2	0.8	1.1	0.6	0.9	0.2	0.4	0.1	0.1
6:35	334	326	0.6	1	0.5	0.9	0.5	0.8	0.4	0.7	0.3	0.6	0.2	0.3
6:36	331	322	0.9	1.1	0.9	1	0.9	0.8	0.9	0.6	1.2	0.6	0.1	0
6:37	292	310	1	1.2	0.8	0.6	0.8	0.5	0.6	0.4	0.2	0.3	0	0.1
6:38	312	311	1.2	1.1	1.2	0.9	1.1	0.9	0.9	0.7	0.6	0.4	0.2	0
6:39	298	305	1.9	1.3	1.3	1	0.9	0.7	0.9	0.7	0.3	0.4	0	0
6:40	281	296	1.6	1.4	1.2	1.2	1.1	1.1	1.1	1	0.7	0.7	0.6	0.2
6:41	323	303	1.4	1.7	1.3	1.4	1.1	1.3	1.1	1.1	0.9	0.9	0.6	0.3
6:42	326	315	1.8	1.6	0.9	1.3	1.3	1.1	1.2	1	0.6	0.5	0	0
6:43	334	323	1.2	1.3	0.7	0.9	0.5	0.7	0.3	0.7	0.2	0.3	0	0
6:44	326	327	1	1.1	0.7	0.8	0.7	0.8	0.7	0.6	0.5	0.4	0.1	0
6:45	303	317	0.8	1	0.4	0.7	0.7	0.6	0.7	0.4	0.1	0	0	0
6:46	312	323	0.8	1	0.5	0.8	0.5	0.8	0.3	0.7	0.1	0.4	0.2	0.2
6:47	317	310	1.2	1	1.1	0.8	0.8	0.7	0.7	0.6	0.4	0.2	0.1	0
6:48	312	314	1.3	1.3	1	1	0.7	0.8	0.6	0.7	0.3	0.5	0	0.2
6:49	300	299	1.2	1.2	0.9	1	0.6	0.7	0.7	0.5	0.4	0.3	0	0
6:50	309	302	1.4	1.3	1.2	0.9	0.5	0.6	0.4	0.5	0.4	0.3	0	0
6:51	331	306	1.1	1.1	0.6	0.7	0.4	0.6	0.5	0.6	0.3	0.4	0	0
6:52	289	301	1.1	1.2	0.7	0.7	0.6	0.6	0.7	0.6	0.3	0.3	0	0
6:53	284	296	1.2	1.3	0.8	0.9	0.6	0.7	0.7	0.7	0.4	0.3	0	0
6:54	275	296	1.3	1.2	1	0.9	0.6	0.5	0.2	0.3	0.1	0.2	0	0
6:55	306	297	1.3	1.4	0.9	1	0.4	0.5	0.3	0.3	0.2	0.2	0	0
6:56	286	301	1.1	1.1	0.7	0.8	0.5	0.5	0.2	0.4	0.3	0.2	0	0
6:57	309	305	1.4	1.4	1	1.1	0.9	0.8	0.6	0.5	0.4	0.3	0	0
6:58	306	301	1.2	1.4	0.7	0.9	0.7	0.7	0.6	0.5	0.2	0.2	0	0
6:59	306	302	1.3	1.3	1.1	1	0.8	0.6	0.7	0.4	0.3	0.2	0	0
7:00	303	304	1.7	1.3	1.2	1	0.9	0.8	0.7	0.6	0.4	0.3	0.1	0.1
7:01	284	300	1.1	1.3	0.7	0.9	0.5	0.7	0.3	0.5	0	0.2	0	0
7:02	292	298	0.9	1.1	0.8	0.8	0.6	0.6	0.4	0.4	0.2	0.1	0	0
7:03	295	298	1.2	1.2	1	0.8	0.7	0.6	0.5	0.4	0	0	0	0
7:04	286	297	1	1.1	0.8	0.8	0.6	0.6	0.4	0.4	0	0	0	0
7:05	300	297	1.4	1	0.9	0.6	0.8	0.5	0.4	0.3	0	0	0	0
7:06	298	297	1.5	1.2	1.3	0.9	0.9	0.7	0.5	0.5	0.1	0	0	0
7:07	300	292	1.1	1.2	0.6	0.8	0.4	0.6	0.4	0.4	0	0	0	0
7:08	281	285	1.6	1.4	1.3	1.2	0.9	0.8	0.8	0.7	0	0	0	0
7:09	300	287	1.5	1.5	1.1	1.1	1	0.9	0.4	0.5	0.3	0.3	0	0.1
7:10	300	289	1.8	1.9	1.6	1.5	1.2	1.2	1	0.9	0.6	0.5	0.2	0
7:11	295	294	1.8	1.6	1.5	1.2	1.2	1	0.9	0.7	0.4	0.4	0	0.1
7:12	275	281	1.9	1.6	1.2	1.2	1	1	0.9	0.9	0.4	0.5	0	0
7:13	286	293	2.4	2	1.8	1.4	1.3	1.1	0.9	0.9	0.7	0.6	0.3	0.3
7:14	298	297	1.5	1.7	1.5	1.4	1.2	1.1	1	0.8	0.6	0.5	0.2	0.1
7:15	298	292	1.7	1.9	1.6	1.6	1.5	1.3	1.2	1	0.7	0.7	0.4	0.5
7:16	300	297	1	1.4	0.8	1.1	0.7	1	0.6	0.8	0.5	0.5	0	0.1
7:17	300	297	1.7	1.6	1.3	1.3	1.1	1.1	0.8	0.9	0.6	0.4	0	0
7:18	306	305	1.5	1.5	1.1	1.2	0.9	1	0.7	0.8	0.2	0.5	0	0
7:19	298	306	1.8	1.5	1.2	1.1	0.6	0.8	0.5	0.7	0.5	0.5	0	0
7:20	326	317	1.3	1.2	1.2	1	1.1	0.7	1.1	0.6	0.3	0.2	0	0
7:21	306	312	1.1	1	0.8	0.8	0.8	0.7	0.7	0.6	0.4	0.3	0	0
7:22	320	323	1	0.9	0.4	0.6	0.2	0.4	0	0	0	0	0	0
7:23	345	316	0.6	0.7	0.3	0.4	0.5	0.3	0	0	0	0	0	0
7:24	312	306	0.7	0.5	0.1	0.1	0.2	0.2	0	0.2	0	0	0	0
7:25	320	314	0.8	0.7	0.5	0.5	0.4	0.3	0.3	0	0	0	0	0
7:26	16	333	1	0.8	0.4	0.5	0.2	0.3	0	0	0	0	0	0
7:27	351	342	1.8	1.1	0.9	0.7	0.6	0.3	0.5	0.2	0.4	0.1	0	0
7:28	351	346	1.2	1.2	0.8	0.8	0.4	0.4	0.5	0.3	0.2	0.1	0	0
7:29	357	323	0.6	0.6	0	0.3	0.2	0.4	0.5	0.5	0	0	0	0
7:30	300	308	0.5	0.5	0.1	0.2	0	0.1	0	0	0	0	0	0
7:31	272	270	1	0.8	0.7	0.5	0.6	0.4	0.5	0.1	0.4	0	0	0
7:32	284	273	0.9	0.9	0.6	0.6	0.4	0.5	0.4	0.4	0.3	0.4	0	0
7:33	295	291	1.8	1.5	1.3	1.2	1.4	1	0.7	0.6	0	0	0	0
7:34	306	303	1.9	1.9	1.6	1.6	1.6	1.3	1.3	1	0.5	0.5	0	0
7:35	340	309	1.4	1.5	1.1	1.1	0.8	0.9	0.6	0.7	0.3	0.5	0.1	0.1
7:36	312	317	1.4	1.2	1	1	1	1	0.8	0.7	0.2	0.2	0	0
7:37	312	308	1.7	1.3	1.1	0.9	0.8	0.7	0.6	0.5	0.3	0.2	0	0
7:38	281	294	1.3	1.4	1	1	0.9	0.8	0.9	0.6	0.3	0	0	0
7:39	312	296	1.4	1.3	1.2	1	0.8	0.8	0.8	0.8	0.4	0.4	0	0
7:40	306	306	1.1	1.4	0.8	1.1	0.8	0.9	0.6	0.8	0.3	0.5	0	0
7:41	317	301	1.2	1.2	0.8	0.9	0.5	0.6	0.6	0.5	0.3	0.3	0	0
7:42	298	306	1.4	1.3	1	0.8	0.7	0.7	0.7	0.5	0	0	0	0
7:43	292	302	1.1	1.2	1	0.9	0.8	0.8	0.3	0.5	0.1	0	0	0
7:44	284	293	1.2	1.2	0.8	0.8	0.6	0.6	0.4	0.4	0	0.1	0	0
7:45	281	283	1	1.1	0.8	0.9	0.6	0.7	0.6	0.6	0.6	0.4	0	0
7:46	292	285	1.5	1.5	1.5	1.3	1.4	1.1	1	0.8	0.3	0.3	0	0
7:47	281	284	1.5	1.4	1.2	1.2	0.8	0.9	0.6	0.7	0.4	0.5	0	0
7:48	317	290	1.2	1.2	0.8	0.9	0.6	0.7	0.5	0.5	0	0.1	0	0
7:49	298	290	1.4	1.4	1	1.1	0.9	0.8	0.5	0.5	0	0	0	0
7:50	286	300	1	1.2	0.7	0.9	0.6	0.7	0.6	0.5	0.1	0.1	0	0
7:51	312	302	1.1	1.4	0.9	1.1	0.8	0.9	0.7	0.5	0	0	0	0
7:52	298	292	0.9	1	0.6	0.7	0.4	0.6	0.5	0.5	0.2	0.1	0	0
7:53	284	294	1.5	1.1	1	0.7	0.5	0.5	0.3	0.3	0	0	0	0
7:54	306	301	1.2	1.2	0.9	0.8	0.8	0.6	0.7	0.4	0	0	0	0
7:55	306	302	0.8	0.9	0.7	0.7	0.5	0.4	0	0.2	0	0	0	0
7:56	312	306	1.2	0.9	0.6	0.6	0.5	0.5	0.3	0.2	0	0	0	0
7:57	312	305	1.1	1.1	0.7	0.8	0.2	0.4	0	0.2	0	0	0	0
7:58	300	304	1.4	1.4	1.1	0.9	0.5	0.4	0	0	0	0	0	0
7:59	312	309	1.2	1.2	0.9	0.9	0.7	0.5	0.5	0.1	0	0	0	0
8:00	309	307	1.7	1.2	1.3	0.9	0.5	0.5	0.4	0.3	0	0	0	0
8:01	317	312	1.1	1.2	0.7	0.8	0.6	0.7	0.5	0.6	0.4	0.1	0	0
8:02	306	315	1.3	1.5	1.3	1	0.8	0.7	0.5	0.5	0.3	0.2	0	0
8:03	329	313	1.2	1.4	1.2	1.2	1	1	0.6	0.7	0.4	0.5	0	0
8:04	312	317	1.3	1.1	0.9	0.8	0.5	0.6	0.4	0.4	0.2	0.3	0	0
8:05	340	324	1.1	1.2	0.9	1	0.7	0.6	0.5	0.4	0.2	0	0	0
8:06	340	328	1.4	1.2	0.8	0.9	0.7	0.7	0.4	0.6	0	0	0	0
8:07	334	328	1	1.2	0.7	1	0.7	0.9	0.6	0.6	0.2	0.1	0	0
8:08	320	323	1.5	1.2	1.2	0.9	1	0.6	0.4	0.3	0.2	0.1	0	0
8:09	314	325	2.2	1.7	1.8	1.3	1	1	0.6	0.9	0.4	0.5	0.2	0.1
8:10	343	326	1.8	1.5	1.5	1.3	0.8	1	0.6	0.8	0.6	0.5	0.3	0.1
8:11	340	323	1.5	1.6	1.1	1.3	0.7	1	0.7	0.8	0.3	0.4	0.2	0
8:12	334	320	2.2	1.8	1.8	1.5	1.1	1.2	0.9	1.1	0.7	0.6	0.4	0.2
8:13	306	319	1.7	1.6	1.4	1.3	0.9	0.8	0.6	0.7	0.3	0.3	0	0
8:14	326	318	1.7	2	1.2	1.6	1	1.1	0.7	0.7	0.4	0.3	0	0.1
8:15	320	318	2.3	2.2	1.7	1.8	1.4	1.4	1.6	1.1	0.9	0.5	0	0
8:16	320	321	1.6	1.8	1.3	1.3	1	0.9	0.7	0.6	0.1	0.3	0	0
8:17	329	321	1.8	1.8	1.8	1.3	1.3	0.8	0.5	0.5	0	0.1	0	0
8:18	326	328	1	1.3	0.8	0.8	0.5	0.5	0	0.2	0	0.1	0	0
8:19	351	324	2.5	2.1	1.8	1.7	1.6	1.3	1.2	0.8	0.6	0.2	0	0
8:20	309	328	2	1.8	1.7	1.5	1.5	1.3	0.5	0.8	0.3	0.4	0.1	0.1
8:21	284	329	1.9	1.5	0.8	1.1	0.7	1	0.6	0.8	0.4	0.4	0	0
8:22	292	313	2.1	1.7	1.1	1.1	0.5	0.5	0.3	0.4	0.3	0.4	0.1	0.2
8:23	298	322	1	1.4	0.9	1.2	0.4	1	0.4	0.8	0.3	0.6	0	0
8:24	5	333	1.4	2	1.1	1.6	1.1	1.4	0.9	0.8	0.5	0.4	0	0
8:25	295	313	2.4	2.6	2	2.3	1.5	1.8	1.7	1.2	1.5	0.8	1.1	0.3
8:26	343	317	1.7	2.2	1.8	1.8	1.7	1.6	1.1	1.3	0.8	0.9	0.5	0.5
8:27	334	324	1.8	2	1.4	1.5	1	1.2	1	0.9	0.9	0.7	0.8	0.4
8:28	317	324	1.9	2.2	1.8	1.7	1.7	1.4	1.4	1.2	0.8	0.9	0.4	0.5
8:29	309	319	2.2	2.2	2	1.7	1.8	1.5	1.5	1.2	1	0.5	0.4	0.1
8:30	343	324	3.4	2.8	2.6	2.4	1.8	2.1	1.7	1.9	1.4	1.3	0.8	0.9
8:31	314	317	3.9	2.6	3.3	2.1	2.8	1.9	2.3	1.5	1.3	1	0.9	0.5
8:32	331	325	2.5	3	2.3	2.4	2	2	1.9	1.5	1.1	1	0.7	0.6
8:33	298	322	2.7	2.4	1.8	2.1	1.8	1.9	1.4	1.5	0.9	1.1	0.7	0.7
8:34	326	321	2.3	2.7	1.7	2.1	1.4	1.7	1.1	1.5	1	1.3	0.8	0.9
8:35	326	331	2.5	2.1	2.1	1.8	2.1	2	2	1.9	1.7	1.5	1.5	1.1
8:36	329	321	2.6	2.3	2.4	2.1	2.2	1.9	1.8	1.8	1.6	1.2	1.2	0.9
8:37	323	322	1.7	2.5	1.5	2.1	1.7	1.9	0.9	1.4	0.7	1.1	0.5	0.7
8:38	309	327	1.6	1.8	1.3	1.5	0.9	1	0.9	0.7	0.1	0.2	0	0.1
8:39	314	319	1.5	1.5	1.4	1.3	1.3	1.1	1.1	0.9	0.6	0.7	0.5	0.4
8:40	281	307	1.5	1.4	1.8	1.2	1.2	1	0.7	0.9	0.5	0.7	0.4	0.5
8:41	298	302	1.6	1.7	1.6	1.5	1.3	1.3	1.1	1.2	0.9	1	0.6	0.6
8:42	309	316	1.6	1.5	1.2	1.3	1	1.2	1.1	0.9	0.7	0.7	0.4	0.4
8:43	329	324	1	1.5	0.6	1.2	0.9	1.1	0.7	0.8	0.3	0.5	0	0.2
8:44	340	330	2.9	1.9	2.2	1.3	1.8	0.9	0.8	0.5	0.3	0.2	0	0
8:45	357	324	1.7	1.8	1.1	1.5	1.2	1.4	1.2	1.3	0.9	0.8	0.5	0.4
8:46	326	329	1.8	1.5	1.3	1.4	1.4	1.2	1.2	1.1	0.9	0.5	0.5	0.2
8:47	337	329	1.4	1.7	1.2	1.5	1.3	1.5	1.2	1.4	1.3	0.9	0.9	0.6
8:48	317	323	1.9	1.8	1.7	1.5	1.5	1.3	1	0.9	0.1	0.3	0	0.1
8:49	331	323	0.9	1.4	0.6	1.1	0.8	1	0.6	0.8	0.5	0.6	0.3	0.4
8:50	351	332	2.1	1.5	1.5	1.1	1.2	0.9	0.9	0.6	0.3	0.2	0	0
8:51	306	327	2	2	1.8	1.7	1.9	1.7	1.8	1.5	1.5	1.2	1.1	0.7
8:52	320	330	3.1	2.4	2.3	1.7	2.2	1.6	1.4	1.3	1	1	0.7	0.7
8:53	345	334	2	2.2	1.8	1.8	1.8	1.8	1.7	1.6	1	0.9	0.5	0.5
8:54	312	329	1.5	1.5	1	1	0.7	0.8	0.5	0.6	0	0.2	0	0.1
8:55	329	319	1.5	2	1.4	1.6	1.4	1.4	1	1.1	1	0.7	0.7	0.4
8:56	329	325	1.7	1.9	1.6	1.6	1.2	1.2	0.6	0.9	0.3	0.6	0.3	0.4
8:57	334	335	1.8	2.1	1.8	1.8	1.4	1.7	1.7	1.6	1	1.1	0.8	0.8
8:58	343	336	2.3	1.3	1	0.8	0.5	0.6	0.4	0.6	0.4	0.4	0.2	0.3
8:59	314	318	2.1	2	1.4	1.6	1.2	1.4	1	1.1	0.8	0.8	0.3	0.5
9:00	337	325	3.5	2.3	3.1	1.8	1.6	1.4	1.6	1.2	0.9	0.9	0.7	0.5
9:01	354	328	3.1	1.8	0.9	1.1	0.7	1	0.6	1	0.6	0.6	0.2	0.3
9:02	306	323	2.3	2.1	1.8	1.6	1.8	1.2	1.7	1	1.3	0.7	1.2	0.5
9:03	317	314	1.6	1.8	1.8	1.6	1.5	1.5	1.5	1.2	1	0.7	0.4	0.4
9:04	306	314	2	1.5	1.8	1.3	1.7	1.1	1.1	0.9	0.7	0.5	0.3	0.1
9:05	331	320	2.1	1.7	1.3	1.4	1.7	1.3	1.8	1.1	0.9	0.7	0.4	0.3
9:06	345	324	1.5	1.7	1.6	1.5	1.3	1.2	0.9	1	0.5	0.7	0.3	0.4
9:07	354	320	1.3	1.4	1.2	1.3	0.8	1	0.7	0.8	0.3	0.3	0	0
9:08	272	321	1.4	1.4	1	1.1	1.2	1.1	0.8	0.9	0.4	0.5	0.2	0.2
9:09	351	316	1.5	1.5	1	1.2	1.1	1.1	1.1	0.7	0.5	0.4	0	0
9:10	326	321	1.2	1.5	1.2	1.3	1.3	1.2	1	1	0.5	0.4	0	0
9:11	292	310	1.1	1.1	1	0.8	0.8	0.8	0.5	0.7	0.3	0.1	0	0
9:12	326	321	1.7	1.7	1.3	1.4	1.1	1.1	0.8	0.6	0	0.1	0	0
9:13	312	321	1.1	1.8	1.1	1.6	1	1.5	0.8	1.3	0.7	0.8	0.5	0.4
9:14	326	323	1.8	2	1.5	1.6	1.1	1.4	1.1	1.2	1	0.7	0.9	0.4
9:15	317	318	2.3	1.8	1.5	1.5	1.3	1.4	1.4	1.2	1	0.6	0.7	0.3
9:16	326	323	1.2	1.4	1.2	1.2	0.8	1	0.9	0.7	0.8	0.4	0	0
9:17	326	320	2	2	2.1	1.6	1.2	1.1	0.8	0.9	0.2	0.4	0	0.3
9:18	320	328	1.6	1.8	1.5	1.5	1.4	1.5	1.2	1.1	0.8	0.8	0.4	0.4
9:19	323	320	1.6	2.3	1.5	1.8	1.3	1.7	1.3	1.3	0.8	0.8	0.5	0.5
9:20	300	316	3	2.5	1.6	1.7	1	1.4	0.8	1	0.8	0.8	0.4	0.4
9:21	300	312	2.9	2.5	2.3	1.9	1.9	1.6	1.6	1.2	1.2	0.8	0.7	0.5
9:22	320	317	2.9	2.6	1.6	2.1	1.1	1.7	1.2	1.5	1.2	1.2	0.6	0.8
9:23	320	327	1.8	2.3	1.5	1.8	2	1.6	1.6	1.3	1.2	0.9	0.5	0.5
9:24	317	324	2	2.1	1.2	1.5	0.9	1.2	0.7	1.1	0.5	0.8	0.3	0.4
9:25	306	323	3	2.7	2.5	2.3	2.2	2	1.9	1.4	1.6	0.9	1.1	0.5
9:26	326	320	1.3	2	1.1	1.7	0.6	1.3	0.8	1.1	0.2	0.7	0	0.3
9:27	343	331	1.4	1.9	1.2	1.7	1.4	1.6	1.5	1.4	1	1	0.8	0.6
9:28	320	323	2	1.9	1.1	1.4	1.1	1.2	0.9	0.9	0.7	0.6	0.5	0.2
9:29	326	346	1.3	1.1	1.1	0.9	1.3	0.8	0.6	0.5	0.2	0.2	0	0
9:30	334	343	0.8	1.1	0.5	0.9	0.3	0.7	0.5	0.5	0.1	0.2	0	0.1
9:31	351	348	0.6	0.8	0.4	0.6	0.4	0.5	0.3	0.4	0.1	0.1	0	0
9:32	320	340	2.7	2.3	3	2	2.7	1.8	1.8	1.4	1.9	0.8	1.5	0.7
9:33	337	334	1.7	1.7	1.4	1.4	1.2	1.3	1.2	1.2	1.1	1	0.5	0.8
9:34	320	336	1.7	1.5	1.5	1.2	0.8	0.8	0.8	0.9	0.4	0.8	0.3	0.5
9:35	309	327	1.8	1.6	1.4	1.2	0.8	0.9	0.3	0.6	0.3	0.4	0.2	0.1
9:36	337	338	2.9	2.5	1.9	1.6	1.1	1.2	1.2	1.2	0.8	0.9	0.6	0.6
9:37	329	338	1.1	1.5	1.4	1.2	2	1	1.2	0.7	0.2	0.4	0.1	0.2
9:38	343	336	1	1.2	0.8	0.8	0.5	0.6	0.5	0.5	0.2	0.1	0	0
9:39	326	327	0.7	0.8	0.4	0.5	0.3	0.3	0.3	0.3	0	0	0	0
9:40	329	328	2	2	1.5	1.7	1.1	1.4	1.1	1.1	0.8	0.5	0.6	0.2
9:41	351	335	1.1	1.1	1.1	0.9	1.1	1	1.2	1.1	1.1	0.5	0.6	0.2
9:42	22	345	1.6	1.6	0.6	1.1	0.3	0.7	0.1	0.5	0	0.3	0	0
9:43	354	333	1.9	1.7	1.4	1.1	1.3	0.7	0.6	0.5	0.4	0.1	0	0
9:44	22	328	1.9	1.4	1.2	0.9	0.7	0.6	0.2	0.1	0.1	0	0	0
9:45	5	334	1.6	1.6	1.1	0.9	1	0.7	1	0.5	0.3	0.1	0	0
9:46	298	325	2.2	2.2	1.8	1.8	1.9	1.7	1.5	1.5	1.3	1.1	1	0.7
9:47	334	321	2.3	1.6	1.1	1.1	0.8	0.9	0.6	0.6	0.6	0.4	0.2	0.1
9:48	348	326	1.6	1.8	1.2	1.4	1	1.2	0.8	1.1	0.6	0.9	0.6	0.7
9:49	314	327	2	2	1.9	1.4	1.9	1.3	1.4	1.1	0.2	0.3	0	0.1
9:50	343	339	1.8	2.2	1.2	1.7	1.3	1.4	0.9	0.9	0.5	0.6	0	0.3
9:51	331	337	2.5	2.8	1.7	2.3	1.7	2.1	1.7	1.9	1.7	1.7	1.4	1
9:52	340	332	1.1	1.9	1.1	1.4	0.9	1.2	0.7	0.8	0.2	0.5	0	0.2
9:53	323	325	1.5	1.6	1.1	1.5	0.8	1.2	0.8	1.1	0.9	0.5	0.2	0
9:54	351	347	1.7	1.4	1.6	1.5	1.4	1.5	1.6	1.4	0.6	0.8	0.4	0.4
9:55	343	337	2.3	2.5	2	2.3	1.9	2	1.6	1.6	0.9	0.9	0.4	0.5
9:56	317	332	3.2	3.1	3	2.5	2.9	2	1.9	1.6	1.4	1.4	1.1	0.9
9:57	354	346	2.2	2.3	1.8	1.6	1.8	1.3	0.5	0.8	0.5	0.5	0.2	0.2
9:58	331	334	2.1	2.2	1.3	1.6	1.2	1.5	1	1.5	0.6	1.2	0.4	0.9
9:59	343	337	3.9	2.2	3.1	1.5	2.6	1.2	2.4	1.1	1.2	0.6	0.6	0.1
10:00	300	346	1.8	2.1	1.8	1.6	1.8	1.6	1.2	1.3	0.9	1	0.7	0.7
10:01	320	336	3.2	3	3.2	2.7	2.9	2.5	2.4	2.1	1.2	1.4	0.9	1.1
10:02	309	338	2.7	2.7	2.6	2.2	2.2	2.1	2.5	2	2.3	1.7	1.9	1.2
10:03	331	334	1.6	2.2	1.4	1.8	1.2	1.6	1.1	1.3	0.7	0.9	0.3	0.5
10:04	334	337	2	2.2	1.8	1.8	1.7	1.5	1.5	1.1	1.3	1	0.7	0.5
10:05	343	337	3.3	2.9	3	2.3	2.7	2.2	1.8	1.9	0.7	1.3	0.5	1
10:06	326	328	2.2	2.5	2.3	2.2	1.8	1.9	2.6	1.9	2.3	1.4	1.3	0.8
10:07	326	338	2.5	2.8	2.2	2.4	2.1	2	1.8	1.7	1.2	1	1	0.6
10:08	329	344	2.8	3.1	2.2	2	1.9	1.6	1	1.4	0.7	1.2	0.6	0.9
10:09	340	329	2.4	2.7	2.2	2.3	2.5	1.8	1.5	1.4	0.6	0.8	0.4	0.5
10:10	312	327	2.1	2.4	1.8	2.1	1.6	1.6	0.6	1.1	0	0.4	0.1	0.1
10:11	329	342	3.3	2.5	2.2	1.9	1.8	1.6	1.4	1.6	1.2	1.4	0.7	1
10:12	320	336	2.3	1.8	1.8	1.3	1.3	1	1.2	0.8	0.6	0.5	0.2	0.1
10:13	329	335	1.8	2.7	2.1	2.4	2.1	2.1	2.5	1.8	1.1	1	0.6	0.5
10:14	306	326	3	3.1	2.4	2.7	2.2	2.4	2.1	2.2	2	1.4	1.7	0.9
10:15	326	334	4.4	2.5	3.7	2.2	3.7	2	3.2	1.7	2	1.2	1.4	0.8
10:16	340	335	2.5	3	2	2.3	1.8	1.9	1.4	1.8	1.1	1.4	0.6	0.7
10:17	320	330	2.6	2.3	1.7	1.6	1	1.2	1	1	0.6	0.6	0.2	0.3
10:18	25	340	2.2	2.6	2.2	2	1.8	1.5	1.3	1.3	0.9	0.9	0.5	0.6
10:19	345	334	3.5	3.1	3	2.5	1.8	1.9	1.6	1.6	1	1.3	0.8	0.9
10:20	331	336	2	2.3	1.2	1.9	1	1.6	0.8	1.3	0.7	1	0.3	0.7
10:21	329	330	2.3	2.6	1.5	1.9	1.4	1.8	1.3	1.6	0.7	1.1	0.5	0.7
10:22	11	333	3.4	2.8	2.4	2.2	1.4	1.6	1.3	1.4	0.8	1.1	0.7	0.7
10:23	298	327	2.9	2.1	2.9	1.7	2.5	1.5	2.2	1.2	1.9	0.8	0.9	0.4
10:24	317	335	2.1	2.3	1.4	1.8	1.4	1.5	1	1.1	0.2	0.7	0.2	0.5
10:25	340	331	1.3	2.3	0.9	1.7	1	1.4	0.9	1.3	0.7	0.8	0.2	0.6
10:26	351	336	3	3.1	2	2.7	2	2.3	2.1	1.8	1.1	1.3	0.9	0.9
10:27	334	346	3.8	2.1	3.3	1.7	2.3	1.4	1.2	1	0.7	0.6	0.5	0.5
10:28	306	329	2.8	2.5	2.5	2.2	2.6	2.2	1.5	1.9	1.6	1.6	1.1	1.1
10:29	343	322	2.4	2.7	2	2.2	2.1	2	1.7	1.7	1.3	1.2	0.7	0.8
10:30	345	334	1.8	2	0.9	1.2	0.4	0.7	0	0.5	0.2	0.5	0.1	0.3
10:31	320	329	1.9	2.4	2.5	2.2	1.8	1.7	2.3	1.6	1.8	1.2	0.9	0.7
10:32	357	328	2.8	2.6	2.6	2	1.8	1.9	1.8	1.8	1.2	1.5	0.8	0.9
10:33	317	326	3.2	2.5	3	2.1	3	1.8	1.5	1.5	0.5	1	0.2	0.6
10:34	351	343	2.9	2.7	2.6	2.1	1.7	1.7	1.2	1.3	0.5	0.8	0.3	0.5
10:35	334	325	2.4	2.3	1.4	1.8	1.4	1.8	1.6	1.8	1.5	1.5	1	0.9
10:36	334	327	2	2	1.9	1.8	1.9	1.6	1.8	1.6	1.2	1.2	0.7	0.8
10:37	320	330	3.1	2.7	2.9	2	3	1.8	2.5	1.4	1.9	1	1	0.7
10:38	320	329	1.8	1.7	2	1.3	1.5	1	1.2	0.8	1.1	0.7	0.7	0.3
10:39	334	335	1.9	2	1.2	1.7	1.4	1.6	1.8	1.4	1.2	0.9	0.5	0.4
10:40	284	314	1.3	1.8	1.3	1.5	1	1.2	0.4	0.8	0.2	0.6	0.1	0.2
10:41	303	324	2	2.1	1.6	1.8	1.2	1.7	1.3	1.4	1	1.3	0.7	0.9
10:42	343	326	2.6	2.6	2.6	2.3	2.3	2.1	1.8	2.1	2	1.8	1.4	1.1
10:43	22	333	1.6	2	1.6	1.8	1	1.3	0.6	1.1	0.3	0.7	0.1	0.6
10:44	326	330	2.3	2.5	1.9	2.1	2.4	1.6	1.5	1.2	0.6	0.8	0.2	0.6
10:45	343	345	1.9	1.7	0.9	1.4	0.7	1	0.3	0.5	0.2	0.1	0	0
10:46	334	337	2.7	3	2.6	2.4	2.6	2.1	2.3	1.6	2.2	1.1	1.7	0.6
10:47	351	330	1.9	2.3	1.8	2	2.1	1.9	1.8	1.6	1.4	1.1	1.1	0.7
10:48	343	343	1.8	2	1.7	1.9	1.6	1.6	1.5	1.3	1.4	1	1	0.6
10:49	317	329	2.1	1.4	1.9	1.2	1.1	0.9	0.8	0.6	0.8	0.4	0.3	0.2
10:50	0	331	3.4	3.3	3.2	2.9	3	2.7	2.9	2.4	2.3	1.7	1.8	1.3
10:51	300	325	1.7	1.8	1.1	1.4	1.1	1.4	1.2	1.3	0.5	0.7	0.2	0.4
10:52	312	335	1.7	2	1.3	1.6	0.8	1.2	0.6	1	0.7	0.7	0.6	0.4
10:53	329	321	4	2.2	3.6	1.9	2.7	1.4	1.7	1.2	0.9	1	0.3	0.6
10:54	354	327	2	2.1	1.8	1.6	2	1.5	1.3	1.2	1.1	0.9	1	0.7
10:55	331	336	3.2	2.8	2.5	2.3	2	2.1	2	2	1.7	1.4	1.1	1.1
10:56	337	332	2.5	2.2	2.5	2.1	2.2	1.8	1.7	1.3	1.4	1.1	1.4	0.8
10:57	306	331	1.3	2	1	1.7	1	1.5	1	1.2	1	1	0.5	0.6
10:58	320	327	2.4	2.5	1.8	2.1	1.5	2	1.5	1.6	1.3	1.2	0.9	0.7
10:59	345	335	3.7	2.8	2.8	1.9	2.5	2	2.1	1.5	1.3	1	0.5	0.7
11:00	11	346	1.9	2.6	2.4	2.1	1.7	1.7	1.3	1.5	0.6	1	0.6	0.7
11:01	286	326	3.1	2.1	2.1	1.4	1.6	1.1	1.1	1	0.6	0.7	0.4	0.6
11:02	331	335	2.5	2	2.1	1.5	1.7	1.4	1.1	1.4	1	1.1	0.6	0.5
11:03	320	337	2.6	2.6	2.1	2	1.8	1.8	1.8	1.1	0.7	0.5	0.4	0.2
11:04	331	337	3.6	2.4	2.7	2	2.7	1.9	1.9	1.5	1.4	1.2	1.2	0.8
11:05	14	335	4.1	2.3	2.5	1.8	2.3	1.9	1.6	1.5	1	1.2	0.6	0.8
11:06	343	333	2.1	2.3	1.3	2.1	1.5	2.2	1.3	1.9	1.2	1.6	0.7	1.2
11:07	306	321	2.9	2.4	2.3	1.8	1.8	1.4	1.5	1.2	1.1	0.7	0.5	0.4
11:08	264	320	2	1.8	0.9	1.3	0.6	1.1	0.3	1	0	0.6	0	0.4
11:09	298	316	2.6	2.6	2.2	2.2	2	1.7	2.2	1.7	1.7	1.4	1.7	0.9
11:10	331	335	2.4	2.3	2.1	2	2.3	1.9	1.8	1.7	1.8	1.4	1.8	1.1
11:11	2	339	1.7	2.1	1.3	1.9	1.5	1.9	1.1	1.6	0.7	1.4	0.7	1
11:12	320	327	1.9	1.8	1.2	1.4	1.6	1.4	1.5	1.3	0.7	0.7	0.4	0.5
11:13	345	327	1.4	1.8	1.4	1.5	1.2	1.3	0.6	1.1	0.4	0.7	0.1	0.3
11:14	340	336	2	2.3	1.6	1.9	1.7	2	1.6	2	1.4	1.8	0.8	1.1
11:15	323	333	2	1.9	0.7	1.5	0.5	1.4	0.7	1.3	0.8	1.2	0.4	0.8
11:16	314	323	2.8	2.3	2.8	2	2.7	1.7	1.7	1.3	0.9	0.8	0.6	0.6
11:17	331	325	2.8	2.6	2.2	2.1	2	1.9	2.1	1.8	1.3	1.1	0.8	0.7
11:18	334	327	1.2	2.2	1.3	1.9	1.1	1.6	1	1.5	0.7	0.9	0.4	0.7
11:19	11	328	2.4	2.2	1.8	1.5	1.3	1.1	0.9	0.9	0.5	0.6	0.2	0.4
11:20	300	318	1.6	2.1	1.8	1.9	1.4	1.7	1.4	1.4	0.6	0.9	0.5	0.7
11:21	298	326	1.9	2	1.4	1.6	1	1.3	0.7	1	0.5	0.7	0.2	0.2
11:22	345	331	3.2	2.7	2.1	2.2	1.8	2.1	2.1	1.8	1.1	1.1	0.3	0.6
11:23	309	321	2.1	2.1	1.8	1.7	1.8	1.5	1.5	1.3	0.9	0.8	0.6	0.5
11:24	345	332	1.9	2.2	1.5	2	1.6	1.8	1.4	1.5	1.2	1.1	0.8	0.6
11:25	309	321	1.7	2.1	1.5	1.9	1.6	1.8	1.5	1.7	1.3	1.3	0.8	0.9
11:26	306	330	1.8	1.9	1.6	1.5	1.5	1.4	1.1	0.9	0.6	0.7	0.2	0.2
11:27	354	334	1.1	1.9	1	1.5	1.1	1.2	0.7	0.8	0.5	0.4	0.1	0.1
11:28	343	327	3	2.6	2.3	1.9	2.4	1.5	1.5	1	1.4	0.6	0.5	0.2
11:29	354	325	2.1	2.4	1.3	2	1.4	1.7	1	1.4	0.8	1.2	0.9	0.9
11:30	320	318	2.8	2.4	2.2	1.9	1.9	1.7	1.4	1.4	0.8	0.8	0.5	0.5
11:31	312	314	2.5	2.4	1.9	1.7	0.7	1.3	0.9	1.2	0.6	0.6	0.1	0.3
11:32	284	315	3.3	2.8	3.1	2.4	2.6	2	2	1.7	1.5	1.4	1.1	0.9
11:33	331	323	2.9	2.6	1.7	2.1	1.2	1.8	1.2	1.5	1.1	1.3	0.5	0.8
11:34	329	325	2.2	2	2.1	1.9	1.7	2	1.6	1.7	1.7	1.1	0.9	0.6
11:35	320	320	2.3	2.5	1.8	2	1.5	1.7	1.1	1.1	0.6	0.6	0	0.1
11:36	357	329	1.8	1.9	1.7	1.3	1.4	1.1	1.1	0.8	0.4	0.5	0.3	0.2
11:37	2	327	2.8	2	1.8	1.7	1.4	1.6	1.3	1.5	0.9	1	0.5	0.6
11:38	320	333	1.9	1.9	1.8	1.7	1.7	1.6	1.5	1.5	0.8	1.1	0.7	0.8
11:39	351	324	2.4	2.2	1.4	1.6	1.1	1.2	0.7	0.9	0.3	0.4	0	0.1
11:40	292	326	0.9	1.5	1	1.4	0.9	1.3	1.1	1	0.5	0.6	0	0.2
11:41	320	328	2	1.9	1.9	1.8	1.5	1.8	1.4	1.7	1.2	1.2	0.5	0.7
11:42	312	323	1.9	2	1.8	1.9	1.9	1.5	1.7	1.1	0.2	0.5	0.1	0.3
11:43	317	329	1.8	2.2	1.6	1.9	1.5	1.8	1.3	1.3	1.1	0.8	0.7	0.5
11:44	351	336	2	2.5	1.8	2	1.7	1.8	1.4	1.7	1.1	1.2	1	0.9
11:45	343	332	2.2	1.9	1.5	1.5	1.2	1.3	1.1	1	0.7	0.5	0.4	0.3
11:46	326	333	2.5	1.9	2	1.2	0.9	0.9	0.7	0.7	0	0.2	0	0.1
11:47	303	332	1.8	2.2	1.5	1.6	1.8	1.5	1.3	1.1	1	0.5	0.1	0.1
11:48	340	320	2.8	1.7	2.7	1.4	2	1.1	1.7	0.8	0.7	0.4	0.2	0.1
11:49	329	326	2.3	2.1	1.8	1.7	1	1.3	1.3	1.3	0.8	0.9	0.5	0.6
11:50	340	315	2.1	1.5	2	1.2	1.6	1	0.6	0.5	0.3	0.5	0.1	0.2
11:51	298	311	1.8	1.7	1.6	1.4	1.4	1.2	1.3	1.1	0.6	0.8	0.2	0.6
11:52	343	320	1.2	1.5	1.1	1.3	1	1.2	1.5	1.1	1.2	0.9	0.9	0.6
11:53	329	321	1.6	1.9	1.4	1.7	1.4	1.6	1.4	1.4	1	1	0.7	0.6
11:54	351	333	1.6	2	1.4	1.7	1.1	1.5	1.2	1.4	0.8	1.1	0.6	0.7
11:55	357	342	1.5	1.6	1.2	1.5	0.9	1.3	0.8	1	0.4	0.4	0.2	0.2
11:56	320	330	1.5	1.9	1.2	1.5	1.2	1.3	0.6	0.9	0.3	0.6	0	0.2
11:57	5	344	1	1.8	0.8	1.5	0.8	1.5	0.8	1.4	0.7	0.8	0.5	0.3
11:58	351	334	1.5	1.5	1.3	1.1	1.1	0.9	1.2	0.8	1	0.6	0.7	0.2
11:59	337	335	1.3	1.3	1.3	1.1	1	0.9	0.5	0.8	0.3	0.5	0	0.3
12:00	306	320	1.3	1.6	1.1	1.4	1.1	1.3	0.8	0.9	0.5	0.5	0.3	0.4
12:01	329	333	1.2	1.1	0.3	0.7	0.5	0.7	0.6	0.6	0.1	0.1	0	0
12:02	345	335	2.1	2.1	1.3	1.5	1.4	1.3	1.3	1	0.6	0.5	0.1	0.2
12:03	357	340	1.4	1.7	1.1	1.2	0.9	1.1	0.6	1	0.6	0.8	0.6	0.5
12:04	241	329	0.8	0.9	0.4	0.6	0.3	0.5	0.1	0.2	0	0.1	0	0
12:05	329	325	2.1	1.8	1.8	1.6	1.5	1.3	1.3	0.7	0.7	0.3	0.5	0.1
12:06	317	323	1	2	0.9	1.8	1.1	1.7	0.8	1.2	0.7	1	0.5	0.6
12:07	317	331	1.9	2.2	1.8	1.8	1.2	1.4	0.9	1.3	1	1.1	0.8	0.7
12:08	317	330	2.3	2.3	2	1.8	1.5	1.3	0.8	0.9	0.6	0.6	0.3	0.2
12:09	312	330	2	2	1.3	1.6	1.2	1.4	1.2	1.1	1.5	0.7	0.7	0.3
12:10	331	322	1.4	1.8	1.4	1.5	1.3	1.4	1.1	1.3	0.8	1	0.7	0.6
12:11	326	331	2.8	2.2	2.2	1.9	1.9	1.6	1.5	1.3	0.8	0.8	0.6	0.5
12:12	22	343	0.5	1.1	0.4	0.9	0.4	0.9	0.7	0.9	0.3	0.6	0.1	0.3
12:13	14	327	1.4	1.5	1.2	1.2	1.2	1.1	1.2	1	0.8	0.7	0.6	0.5
12:14	334	326	1.8	1.6	1.6	1.1	1.7	0.9	1	0.7	0.1	0.3	0	0.1
12:15	306	319	1.6	1.5	1.3	1.4	0.9	1.2	0.9	1	0.8	0.8	0.6	0.5
12:16	320	321	1.7	2.1	1.8	1.8	1.8	1.5	1.4	1.3	1.4	1.1	1.4	0.9
12:17	317	323	0.9	1.5	0.6	1.2	0.3	1	0.4	0.9	0.3	0.7	0	0.5
12:18	312	329	1	1.3	0.7	0.8	0.3	0.4	0	0	0	0	0	0
12:19	343	329	2	1.4	1.6	1.1	1	0.8	0.6	0.5	0.4	0.1	0	0
12:20	331	331	1.6	1.3	1.5	1	1.2	0.9	0.7	0.6	0	0.2	0	0
12:21	292	320	1	1	0.7	0.6	0.4	0.5	0.2	0.3	0	0	0	0
12:22	329	319	0.9	1	0.7	0.5	0.2	0.3	0.2	0.3	0.5	0.3	0.3	0.1
12:23	331	324	1	1.1	0.8	0.8	0.8	0.7	0.6	0.6	0.3	0.5	0.2	0.1
12:24	14	327	0.8	1.1	0.2	0.7	0.4	0.6	0.2	0.4	0	0.1	0	0
12:25	284	312	1.7	1.7	1.2	1.3	0.9	1	0.7	0.6	0.2	0.3	0	0
12:26	329	318	1.7	1.6	1.1	1.2	1	1.1	1.2	1	0.5	0.5	0.1	0.2
12:27	309	310	1.8	1.5	1.4	1.1	1.3	1	1.1	0.9	0.5	0.5	0.3	0.3
12:28	329	311	1.4	1.5	1.7	1.3	1.1	1.2	0.9	1	0.8	0.6	0	0
12:29	331	314	1.6	1.5	1.2	1.4	1.2	1.3	1.1	1.2	0.6	0.8	0.2	0
12:30	317	310	1.6	1.7	1.8	1.6	1.3	1.4	1.7	1.3	0.5	0.7	0.1	0.3
12:31	326	313	1.6	1.6	1.7	1.4	1.5	1.4	1.3	1.2	0.7	0.7	0.1	0.2
12:32	317	316	2.3	1.8	1.9	1.6	1.8	1.4	1.3	1.2	0.7	0.7	0.3	0.2
12:33	329	316	1.9	1.9	1.8	1.6	1.2	1.4	0.9	1.2	0.7	0.8	0.5	0.5
12:34	317	320	1.8	1.7	1.3	1.5	1.3	1.3	1	1.1	0.7	0.7	0.2	0.3
12:35	329	324	1.9	1.9	1.8	1.5	1.3	1.1	1.2	0.9	0.8	0.5	0.1	0.1
12:36	334	327	1.9	1.7	1.3	1.4	1.1	1.2	1	0.9	0.5	0.5	0	0
12:37	351	334	1	1.4	0.7	1	0.5	0.7	0.5	0.5	0.4	0.3	0	0
12:38	320	339	2.5	1.3	1.2	0.8	0.8	0.6	0.8	0.5	0.3	0.2	0	0
12:39	329	338	1.2	1.1	0.7	0.8	0.4	0.6	0.3	0.5	0.3	0.3	0	0
12:40	334	344	1.2	1.5	1.1	1.2	0.9	0.9	0.6	0.5	0.6	0.3	0.3	0.1
12:41	351	340	1.9	1.7	1.2	1.2	1.2	0.7	0.7	0.6	0.3	0.3	0	0
12:42	351	340	1.6	1.5	0.9	1	0.7	0.6	0.5	0.5	0.4	0.3	0	0
12:43	334	336	1	1.2	0.6	0.7	0.5	0.6	0.6	0.6	0.4	0.4	0.2	0.2
12:44	351	346	0.7	0.9	0.7	0.7	0.6	0.6	0.3	0.5	0.2	0.2	0	0
12:45	340	348	2	1.5	1.8	1.2	1.4	0.9	1.1	0.7	0.4	0.3	0	0
12:46	314	339	0.9	1.5	0.8	1.2	0.8	1	0.7	0.9	0.3	0.4	0.2	0.2
12:47	345	347	1.2	1.3	1.2	0.9	0.9	0.7	1	0.7	0.2	0.3	0	0
12:48	309	331	0.9	1.2	0.5	0.8	0.2	0.6	0.3	0.5	0	0.1	0	0
12:49	345	334	2	2	1.8	1.7	1	1.2	0.7	0.9	0.3	0.5	0.1	0.1
12:50	326	343	1.3	1.2	1.2	0.9	1.1	0.7	1	0.7	0.6	0.3	0	0
12:51	343	346	2.2	1.9	2.1	1.6	1.6	1.1	0.8	0.7	0.3	0.3	0	0
12:52	348	346	1.3	1.3	1.1	1.1	1.1	1	0.8	0.9	0.6	0.6	0.3	0.3
12:53	14	341	1.7	1.5	0.8	0.9	0.9	0.8	0.8	0.7	0.8	0.6	0.5	0.3
12:54	5	340	1.9	1.7	1.4	1.2	1	1	0.6	0.8	0.3	0.5	0	0
12:55	340	342	2.3	2	2	1.6	1.7	1.3	1.1	0.7	0.3	0.1	0	0
12:56	312	332	1.3	1.5	0.8	0.9	0.4	0.4	0	0.1	0	0	0	0
12:57	345	332	1.6	1.7	1.4	1.5	1.7	1.3	1.2	0.9	0	0	0	0
12:58	329	323	1.8	1.8	1.6	1.6	1.8	1.6	1.4	1.2	1	0.8	0.2	0.2
12:59	351	325	1.4	1.7	1.3	1.2	0.7	0.8	0.3	0.6	0.2	0.3	0	0
13:00	320	335	1.7	1.7	1	1.3	1	1	0.8	0.6	0.4	0.2	0	0
13:01	351	328	1.5	1.4	1.1	1.1	0.4	0.9	0.9	0.6	0	0.1	0	0
13:02	314	322	1.3	1.5	0.9	1.1	0.6	0.6	0.6	0.3	0.2	0.3	0	0
13:03	300	307	2	1.7	1.3	1.3	0.8	0.8	0.6	0.7	0.2	0.2	0	0
13:04	343	315	1.8	1.6	0.8	0.9	0.5	0.8	0.4	0.7	0	0.3	0	0
13:05	300	309	1.5	1.5	0.9	1.1	0.8	0.9	0.7	0.7	0.3	0.2	0	0
13:06	326	314	1.4	1.3	0.9	1.1	0.6	0.9	0.6	0.7	0.3	0.3	0	0
13:07	331	315	1.6	1.3	1.5	1.1	1.2	0.8	1.1	0.7	0.5	0.3	0	0
13:08	312	310	1.8	1.8	1.5	1.4	1.3	1.3	1.3	1.1	0.9	0.7	0.3	0.1
13:09	298	308	1.6	1.5	1.2	1.2	1	1.1	0.8	0.9	0.6	0.5	0	0
13:10	300	315	1.3	1.6	1.4	1.4	1.4	1.4	0.9	1.1	0.6	0.6	0	0
13:11	306	309	1.7	1.6	1.2	1.2	1.4	1.2	0.9	1.1	0.8	0.7	0	0
13:12	312	304	2.1	1.7	1.4	1.4	1.2	1.2	1.3	1.2	1	0.9	0	0
13:13	295	294	1.1	1.2	1.3	1.1	1.3	1.2	1.4	1.4	0.9	0.8	0	0
13:14	286	289	1.5	1.2	1.5	1.2	1.5	1.3	1.2	1.3	0.9	0.8	0	0
13:15	292	295	1.8	1.4	1.3	1.2	1.1	1.1	1.1	1	0.5	0.5	0	0
13:16	284	295	1.3	1.4	1.4	1.3	1.2	1.2	1	1.1	0.7	0.7	0	0
13:17	281	289	1.4	1.4	1.2	1.2	1.1	1	1	1	0.8	0.7	0	0
13:18	286	284	1.3	1.3	1	1	1	0.9	0.8	0.8	0.7	0.7	0	0
13:19	261	267	1	1	0.8	0.8	0.7	0.8	0.7	0.7	0.7	0.7	0	0
13:20	258	258	0.9	1	0.7	0.7	0.7	0.6	0.7	0.6	0.8	0.7	0	0
13:21	261	260	1.1	1.1	0.9	0.8	0.7	0.7	0.8	0.8	0.8	0.8	0	0
13:22	253	251	1.1	1.2	1	1	0.9	0.9	0.8	0.8	0.6	0.7	0	0.1
13:23	247	258	1.2	1.2	1.2	1.2	1.2	1.2	1.3	1.2	0.8	0.6	0	0
13:24	264	258	1.8	1.4	1.4	1.2	1	1.1	0.9	1.1	0.6	0.6	0	0
13:25	278	265	1.6	1.7	1.7	1.5	1.2	1.2	0.9	0.9	0.5	0.6	0	0
13:26	241	258	1.2	1.3	1	1.1	0.9	0.9	0.8	0.7	0.7	0.5	0	0
13:27	253	258	1.6	1.6	1.5	1.3	1.1	1	0.9	0.6	0.3	0.2	0	0
13:28	250	258	0.8	1	0.8	0.8	0.7	0.6	0.5	0.5	0.5	0.3	0	0
13:29	267	264	1.2	1.2	0.9	0.9	0.7	0.6	0.3	0.3	0	0	0	0
13:30	275	272	1.3	1.2	1.3	1.2	1.3	0.9	1.1	0.6	0.5	0	0	0
13:31	286	289	1.5	0.9	0.7	0.6	0.4	0.6	0.3	0.4	0	0	0	0
13:32	300	294	0.6	0.8	0.5	0.6	0.4	0.4	0.3	0.2	0	0	0	0
13:33	295	287	1.1	0.9	0.8	0.7	0.6	0.4	0.3	0.2	0	0	0	0
13:34	306	302	0.7	0.8	0.5	0.5	0.3	0.4	0.4	0.3	0	0	0	0
13:35	292	306	0.4	0.4	0.1	0.2	0.1	0.1	0	0	0	0	0	0
13:36	306	309	0.4	0.3	0.3	0.2	0	0	0	0	0	0	0	0
13:37	320	303	0.4	0.6	0.6	0.4	0	0	0	0	0	0	0	0
13:38	295	291	0.3	0.3	0	0.1	0	0	0	0	0	0	0	0
13:39	292	285	0.5	0.3	0.1	0.1	0	0	0	0	0	0	0	0
13:40	320	284	0.3	0.2	0.1	0	0	0	0	0	0	0	0	0
13:41	284	281	0.2	0.1	0	0	0	0	0	0	0	0	0	0
13:42	275	271	0.5	0.2	0	0	0	0	0	0	0	0	0	0
13:43	284	271	0.4	0.4	0.3	0.2	0	0	0	0	0	0	0	0
13:44	261	277	0.7	0.6	0.5	0.2	0	0	0	0	0	0	0	0
13:45	261	274	0.6	0.4	0	0	0.3	0	0	0	0	0	0	0
13:46	292	274	0.2	0.3	0.1	0.2	0.1	0.2	0	0	0	0	0	0
13:47	261	276	1.1	0.7	0.9	0.6	0.6	0.4	0.2	0.2	0	0	0	0
13:48	275	282	1.5	1.5	1.1	1.1	0.8	0.8	0.2	0.5	0	0.1	0	0
13:49	275	278	1.4	1.3	1.3	1.1	1.2	1.1	1	0.8	0.6	0.3	0.1	0.1
13:50	295	286	1.8	1.7	1.5	1.4	1	1.1	0.9	0.9	0.4	0.4	0.1	0.2
13:51	289	279	1.8	1.7	1.5	1.5	1.5	1.4	1.3	1.2	0.8	0.8	0.5	0.6
13:52	275	285	1.9	1.8	1.6	1.5	1.4	1.3	1	1	0.4	0.6	0.2	0.3
13:53	281	290	1.5	1.3	1.2	0.9	1.2	0.8	1	0.7	0.7	0.4	0	0
13:54	306	288	1.2	1.4	0.9	1.2	1	1.1	0.8	0.8	0.4	0.4	0.1	0
13:55	286	284	1.3	1.4	1.2	1.1	1.1	0.9	0.7	0.7	0.5	0.4	0	0
13:56	281	283	1.8	1.8	1.6	1.4	1.5	1.2	1.1	0.7	0.5	0.2	0	0
13:57	270	284	2.4	1.8	1.7	1.2	1.1	0.9	0.8	0.8	0.7	0.5	0.5	0.2
13:58	275	277	1.8	1.7	1.7	1.4	1.6	1.2	1.2	1.1	0.8	0.6	0.7	0.3
13:59	272	283	1.5	1.6	1.1	1.4	0.8	1.1	0.7	0.9	0.2	0.4	0.2	0.3
14:00	298	286	1.6	1.6	1.3	1.2	1	0.9	0.7	0.5	0.4	0.1	0	0
14:01	292	290	1.3	1.2	1	0.8	0.5	0.7	0.6	0.6	0.2	0.3	0	0.2
14:02	261	275	1.4	1.5	1.1	1.2	1	0.9	0.7	0.7	0.3	0.4	0.1	0.2
14:03	275	278	1.1	1.5	0.9	1.2	1	1.1	0.8	0.8	0.1	0.4	0.1	0.3
14:04	281	284	1.4	1.5	1.4	1.3	1.5	1.3	1.1	0.9	0.5	0.4	0.1	0.1
14:05	284	269	1.3	1.4	1.3	1.3	1.1	1.2	0.9	1.1	0.7	0.7	0.3	0.2
14:06	284	273	2	1.3	1.7	1.3	1.4	1.1	1.4	1.1	0.8	0.8	0	0
14:07	286	271	1.3	1	0.7	0.8	0.7	0.8	0.4	0.7	0.2	0.5	0	0
14:08	267	266	1.5	1.3	1.2	1	1.1	0.8	1.1	0.7	0.6	0.4	0	0
14:09	272	264	2.4	2	2	1.6	2.3	1.6	2.2	1.5	2.2	1.2	0.1	0
14:10	239	264	1.9	1.7	1.2	1.3	1.2	1.2	1.5	1.2	1.2	0.9	0	0.2
14:11	261	261	1.3	1.6	1.1	1.4	1.2	1.4	1.4	1.5	1	0.9	0	0
14:12	250	253	0.9	1.2	0.7	1	1.1	1.1	1	1	0.6	0.7	0	0
14:13	244	250	0.9	1.1	1.1	1.1	1.2	1.1	0.9	1	0.5	0.7	0	0
14:14	241	249	1.8	1.5	1.7	1.4	1.6	1.5	1.4	1.4	1.1	1	0	0
14:15	253	249	2.2	2	1.9	1.7	1.5	1.5	1.4	1.3	1.1	1	0	0
14:16	244	245	2	2.1	1.8	1.9	1.8	1.8	1.9	1.8	1.5	1.2	0.3	0.1
14:17	261	245	2.2	2.2	2.1	1.9	2.3	1.9	2.2	1.8	2	1.2	0	0
14:18	253	246	1.2	1.7	1.1	1.6	1	1.5	0.8	1.4	0.8	1.1	0	0
14:19	250	257	1.6	1.9	1.5	1.9	1.6	2	1.7	1.7	1.4	1.2	0	0
14:20	281	255	1.6	1.7	1.7	1.6	1.7	1.6	1.7	1.2	1.2	0.9	0	0
14:21	253	257	3.2	2.2	2.7	2	2.4	1.9	1.6	1.7	1.2	1.3	0	0
14:22	261	260	1.2	1.9	1	1.7	1	1.7	1	1.5	0.6	1	0.3	0.3
14:23	284	267	1.5	1.7	1.4	1.4	1.5	1.4	1	1.1	0.4	0.6	0.3	0.3
14:24	267	268	2.8	2	2.3	1.9	2.5	1.8	2	1.5	1.8	0.9	0	0.3
14:25	281	260	3	2.3	2	2	1.6	1.9	1.7	1.7	1.5	1.1	0.3	0.3
14:26	267	273	2.1	2.2	1.9	2	1.8	1.9	1.8	1.8	1.5	1.1	1	0.6
14:27	281	273	2.4	2.3	2.1	2	1.7	1.8	1.5	1.7	0.7	1	0.5	0.5
14:28	244	259	2.5	2.3	1.8	2	1.5	1.9	1.7	1.8	1.1	1.2	0.3	0.8
14:29	264	259	3.5	2.8	3.1	2.3	2.7	2.3	2.6	2.1	1.3	1.1	0.3	0.5
14:30	261	275	2.3	2.6	2.3	2.3	2.7	2.2	2.6	1.8	1	1.1	0.9	0.8
14:31	258	268	2.8	2.9	2.3	2.4	2.3	2.2	2.3	1.8	0.9	1.1	0.7	0.5
14:32	281	272	4.3	3.3	3.9	2.8	3.4	2.4	3.1	2.1	1.8	1.2	1.2	0.6
14:33	264	271	2.1	2.6	1.9	2.4	2.1	2.4	2	2.3	2	1.8	1.7	0.9
14:34	261	271	2.7	2.7	2.7	2.4	2.5	2.2	2.3	2.1	1.5	1.3	1.1	1
14:35	272	276	2.5	3	2.4	2.7	2.6	2.6	2.3	2.2	1.7	1.5	0.7	1
14:36	239	271	1.9	2.7	1.8	2.2	1.8	2.1	1.7	2	0.8	1.1	0.7	0.9
14:37	250	270	2.9	2.7	2.4	2.4	2.1	2.3	2	2.3	1.8	1.5	1.4	1
14:38	241	264	1.8	2.2	1.8	2	1.9	1.9	1.8	1.7	1	1.1	0.3	0.6
14:39	286	267	2.1	2.4	2.2	2.1	2.1	2	1.5	1.8	1.3	1.1	0.3	0.6
14:40	255	265	3.1	2.8	2	2.4	1.6	2.2	1.3	2	1.3	1.4	1.3	1.2
14:41	292	277	2.1	3	1.9	2.5	1.8	2.4	1.9	2.2	1.6	1.6	1	1
14:42	261	266	2.2	2.6	2	2.3	2	2.3	1.8	2	1.2	1.4	0.6	0.4
14:43	267	276	3.2	2.9	2.9	2.7	3.1	2.8	3.1	2.6	2.3	2	2.4	1.4
14:44	261	275	3.5	2.7	2.6	2.3	2.1	2.1	1.9	2	1	1.2	0.8	0.9
14:45	281	271	2.4	2.4	2.2	2.1	2.2	1.9	1.6	1.8	1.1	1.1	1	1
14:46	286	292	3.1	2.9	2.7	2.7	2.5	2.6	2.6	2.3	2.5	1.5	1.4	1
14:47	286	294	3.1	2.7	2.4	2.4	2.2	2.3	1.8	2	1.4	1.5	1.4	1.3
14:48	284	293	3	2.7	2.2	2.3	2.6	2.2	1.9	2	2.1	1.4	1.2	0.9
14:49	284	291	3.4	3.8	2.8	3.2	2.3	2.9	2.1	2.7	1.9	2	1.9	1.5
14:50	300	298	4.2	3.5	2.5	2.9	2.1	2.7	1.6	2.5	1.5	2	1.2	1.3
14:51	295	293	4.1	4.2	3.6	3.6	3.3	3.3	3.2	3.1	2.3	2.3	1.9	1.8
14:52	286	282	3.6	3.9	3.4	3.6	3.5	3.5	3.4	3.3	2.3	2.5	1.3	1.8
14:53	309	294	3.3	3.5	2.9	3.2	2.6	3.3	2.8	3.3	2.6	2.6	2.1	1.8
14:54	300	296	3.3	3.7	3.5	3.2	2.8	3	2.8	2.9	2	2.3	2	1.8
14:55	267	278	3.5	4.5	3.3	4	3.6	3.8	3	3.4	1.8	2.2	2	1.8
14:56	298	290	4.4	4.6	4.2	4.1	4	3.7	4.1	3.4	3.1	2.3	2.4	1.6
14:57	284	286	5.7	5.3	5	4.6	5.1	4.2	4.5	3.7	3	2.9	2.1	2.3
14:58	298	295	4.6	4.1	4	3.7	3.9	3.6	3.6	3.4	3.4	2.7	2.3	2.2
14:59	306	297	3.9	3.7	3	3.1	3	2.9	3.2	2.7	3.2	2.1	2.6	1.5
15:00	267	281	4.7	3.9	4.1	3.4	4.4	3.4	4.3	3.3	2.3	2.2	1.8	1.7
15:01	284	285	3.5	4	3.6	3.6	3.2	3.4	2.8	3	2.1	2.2	1.8	1.7
15:02	298	293	6.2	5.4	5.1	4.8	5.2	4.7	4.6	4.3	3.5	3.4	3.5	2.8
15:03	292	292	3.5	4.1	3.6	3.7	4	3.7	2.7	3.5	2	2.7	1.7	2.2
15:04	284	285	3.7	4.2	3.5	3.9	3	3.8	2.5	3.6	1.7	3.1	1.8	2.5
15:05	284	297	4.1	3.7	3.7	3.3	3.8	3.1	3.4	2.7	2.1	1.9	1.2	1.4
15:06	267	285	4.6	4.2	4.5	3.9	4.1	3.3	4.2	2.9	3.3	2	1.8	1.5
15:07	300	289	3.6	3.8	3	3.3	2.6	3.3	2.2	3	1.8	2.2	1.8	1.9
15:08	295	285	4.5	4.7	4.3	4	4.3	3.8	4.1	3.3	3.3	2.4	3.2	1.9
15:09	300	291	3.6	4.2	3.2	3.7	2.9	3.6	2.7	3.3	2.9	2.8	2.4	2.2
15:10	267	297	4.1	3.2	3.1	2.6	2.2	2.5	1.9	2.3	1.5	1.8	0.8	1.4
15:11	320	308	3.2	3.4	3.1	2.9	2.8	2.9	2.8	2.8	2.5	2.2	1.8	1.7
15:12	317	300	3.2	3.2	3.1	2.8	2.8	2.7	2.8	2.6	2	2	1.4	1.7
15:13	275	291	2.4	2.9	2	2.7	2.4	2.9	2.2	2.9	2.2	1.9	1.2	1.4
15:14	275	294	4.6	4.3	3.5	3.6	3.4	3.4	3.3	3.2	1.9	2.2	1	1.5
15:15	312	291	3.3	3.9	2.9	3.4	3.2	3	3	2.8	2.2	2	2.1	1.4
15:16	295	293	3.5	3.2	2.8	2.9	2.7	2.6	2.9	2.4	2.9	1.9	2.2	1.4
15:17	306	298	4.6	4.7	3.5	4.1	3.6	3.9	3.8	3.6	4	3.1	2.9	2.3
15:18	298	297	4	3.9	3.5	3.4	3.2	3.3	2.6	3	1.9	2.6	2	2.2
15:19	281	295	2.7	2.9	2.6	2.7	3.2	2.7	3	2.5	2.2	1.8	1.1	1.3
15:20	295	290	4	3.9	3.8	3.3	3.6	2.9	2.8	2.5	1.8	1.9	0.9	1.4
15:21	292	290	4.5	4.8	4.2	4.3	4.2	3.9	3.1	3.3	2.7	2.6	2.9	2
15:22	281	294	4.3	4.6	4.1	3.9	4.5	3.5	4.8	3.3	4.2	2.6	3.6	1.9
15:23	289	287	4.1	4.2	3.3	3.6	3.1	3.3	2.9	3.1	2.7	2.5	1.8	1.9
15:24	317	301	2.4	3.7	2	3.1	2.2	3.1	2.7	3	1.8	2.3	1.7	1.8
15:25	292	293	2.7	3.5	2.7	3.2	3.4	3.3	3.4	3.2	3.2	2.4	1.2	1.7
15:26	267	289	3.2	3.8	2.9	3.3	3	2.9	2.7	2.7	1.6	2.1	1.2	1.8
15:27	286	290	3	3.5	2.4	3.1	2.8	2.9	2.9	2.8	2.3	2.1	1.8	1.5
15:28	317	297	2.9	3.1	1.8	2.7	2	2.4	1.8	2.1	1.4	1.5	1.3	1
15:29	309	298	2.3	2.7	2.2	2.5	2.5	2.4	2.3	2	1.9	1.6	0.8	1.1
15:30	298	296	3.4	2.9	2.1	2.6	2.3	2.4	2.4	2.3	2.1	1.8	1.6	1.2
15:31	309	298	2.5	2.5	2.1	2.2	1.8	1.9	1.7	1.8	1.2	1.4	0.8	1.2
15:32	306	301	3.9	3.5	2.8	2.9	3.5	2.7	3.9	2.5	2.2	2.2	1.8	1.6
15:33	295	296	5.1	4.2	4.4	3.8	3.8	3.5	4	3.2	2.8	2.3	2.5	2
15:34	300	303	5	4.3	4.3	3.8	4.4	3.6	4.2	3.1	3.4	2.3	3	1.7
15:35	284	295	3.4	3.5	3	3.2	2.4	3.1	2.7	3	2.7	2.6	2	1.8
15:36	286	298	3.5	4.3	3.2	3.8	3.4	3.9	3.3	3.6	2.3	2.5	2	2
15:37	306	299	3.5	4	2.9	3.5	2.7	3.5	2.8	3.3	2.6	2.7	2.4	2.1
15:38	320	300	5.6	5.8	5	5.3	5.4	5.2	5.1	4.8	4.8	3.9	4	2.8
15:39	264	290	3.4	4.5	3	4.1	3.1	4.2	3.1	3.9	2	3	1.5	2.3
15:40	298	283	4.6	4.6	4	4.1	3.7	3.7	3.9	3.5	2	2.5	1.8	1.8
15:41	278	283	4	4.8	2.7	4.2	2.7	4.2	2.9	3.9	2.9	3.2	1.8	2.2
15:42	292	288	3.1	4.6	2.7	4.1	2.5	3.8	2.3	3.4	1.7	2.6	1.3	2.2
15:43	312	290	5.9	6.1	5.5	5.4	5.2	5.1	5	4.8	4.5	4.1	3.9	3
15:44	281	299	5.9	5.1	5.6	4.4	4.7	4.2	4.1	3.9	3.2	2.9	2.5	2.1
15:45	292	296	3.8	5.1	3.6	4.6	3.2	4.5	3.1	4.3	2	3.6	1.4	2.9
15:46	286	295	5.6	4.5	4.1	3.9	2.8	3.6	2.4	3.1	1.8	2.4	1.8	1.9
15:47	275	290	5.5	5	5.7	4.5	4.9	4.3	4.2	3.9	2.8	3.1	2.6	2.3
15:48	267	290	7.9	6.7	5.9	5.9	5.5	5.6	5.4	5.2	3.6	4	2.6	3
15:49	284	295	3.9	3.9	3.5	3.3	2.3	3.1	2	2.9	2	2.1	1.3	1.7
15:50	292	295	5.2	5.6	4.8	4.9	3.9	4.3	3.4	4	3.8	3.5	3.8	2.8
15:51	281	287	4.6	4.1	3.7	3.5	4.1	3.4	3.6	3.2	2.9	2.7	2.3	2.1
15:52	286	284	6.7	5.6	5.6	4.9	5.1	4.6	4.7	4.1	3.4	3.1	1.8	2.4
15:53	292	298	4	4	2.8	3.6	2.7	3.4	2.3	3	2	2.3	1.5	1.7
15:54	317	302	4	3.5	3.1	2.9	2.7	2.7	2.3	2.5	1.9	2.1	1.6	1.6
15:55	298	296	8.4	6.8	7.2	6	5.4	5.6	5	5.2	4.1	4.1	3.6	3.4
15:56	312	298	6.4	6.1	6.2	5.7	4.5	5	3.9	4.3	2.8	3.1	2.1	2.4
15:57	314	293	9	7	7.9	6.3	6.9	5.7	5.7	5.1	3.5	3.9	2.2	2.7
15:58	281	288	5.2	5.6	4.4	4.8	4.5	4.6	3.2	4.1	2.7	3.2	2.5	2.5
15:59	298	285	5	5.1	4.5	4.7	4.7	4.4	4.1	3.9	4.2	2.9	3.8	2
16:00	289	292	7	7.1	6.3	6.2	6.3	5.8	6.1	5.3	3.8	3.9	2.7	2.8
16:01	295	296	5.2	5.8	3.9	5.2	3.9	5.1	3.6	5	3.8	4.2	3.1	3.7
16:02	306	298	4	4.2	3.4	3.7	3.3	3.7	2.9	3.4	2.2	2.8	1.6	2.2
16:03	298	298	5.1	5.5	4	4.8	4.3	4.8	3.3	4.4	2.2	3.3	1.8	2.7
16:04	286	301	5.3	6.9	5.2	5.9	5.4	5.5	5.3	5	4.2	3.8	3.7	2.8
16:05	295	290	7.2	5	5.6	4.3	4.1	4	4.1	3.8	3	2.9	2.2	2.3
16:06	270	287	5.4	4.7	4.8	4.1	4.9	3.8	4.2	3.5	2.1	2.5	2.3	2.1
16:07	264	279	3.6	4.8	3.3	4.1	3	3.9	2.2	3.2	1.6	2.4	1.4	2
16:08	286	289	3.9	4.1	3.4	3.8	2.8	3.5	2.6	3.2	2.4	2.4	2.1	2.3
16:09	300	290	4.7	4.7	4.3	4.1	4.1	4	3.9	3.5	2.5	2.5	1.7	1.9
16:10	284	290	3.6	4.4	3.5	4	3.3	4	2.9	3.7	2.3	3	1.8	2.3
16:11	309	292	3.5	3.7	3.4	3.4	2.9	3.3	3.3	3.2	2.6	2.3	2	1.7
16:12	306	304	4.1	3.9	3.4	3.5	3.5	3.1	1.9	2.6	1.8	2.1	1.4	1.6
16:13	326	308	4.3	4.1	4.6	3.9	4.6	3.7	3.7	3.4	2.9	2.4	2.4	1.9
16:14	292	298	5.6	4.6	4.2	4.1	4.4	3.9	3.9	3.6	2.8	2.9	1.8	1.9
16:15	306	303	4.7	5.1	4.2	4.5	3.9	4.5	3.6	4.2	2.6	3.3	2	2.6
16:16	312	308	2.7	3.5	2.3	3.2	2.3	3.2	2.2	3.1	1.8	2.6	1.7	2.1
16:17	306	300	5.5	5.1	4.6	4.5	3.6	4.2	3.7	3.8	3.7	3	2.6	2.2
16:18	326	305	6.4	5.7	6.1	5	5.5	4.5	5.3	4.1	3.9	3.3	3.1	2.5
16:19	309	307	6.3	5.7	4.1	5.1	3.3	4.6	3	4.3	2.6	3.5	1.8	2.7
16:20	300	302	7.1	5.9	6.2	5	5.5	4.8	4.3	4.3	4.3	3.5	3.6	2.8
16:21	295	307	3.8	4	3.4	3.5	3.7	3.4	3.6	3	2.3	2.1	1.2	1.6
16:22	281	310	4.5	4.4	4.2	4	3.6	3.8	3.3	3.4	2.6	2.7	2	2.1
16:23	286	302	6.3	4.7	5.5	4.3	5.4	4.2	4.1	3.7	3.1	2.9	2.7	2.2
16:24	286	291	4.7	5.6	4.9	5	5.5	5	5.1	4.5	4.2	3.4	1.8	2.4
16:25	306	302	3.7	5	3.6	4.6	3.4	4.4	2.8	4.2	3.2	3.7	2.9	2.7
16:26	306	302	3.1	3.6	2.9	3.2	2.8	3.2	2.5	2.9	2.3	2.4	1.9	1.9
16:27	281	288	4.3	4.5	3.8	4.2	4.2	4.2	3.9	3.6	2.7	2.7	1.7	1.9
16:28	309	292	3.3	3.9	3.1	3.6	3	3.5	3.2	3.3	2.6	2.8	2	2
16:29	312	319	1.7	2.6	0.9	2.2	1.2	2.3	1.5	2.3	1.8	2	1.7	1.6
16:30	317	308	4.8	4.1	3.4	3.5	2.9	3.5	3.1	3.4	2.5	2.8	1.7	2.1
16:31	312	305	3.3	4.8	3	4.3	2.9	4.1	3	3.8	1.9	3.2	1.7	2.3
16:32	326	308	4	4.7	4.1	4.2	3.1	3.9	2.8	3.7	2.7	3	1.6	2.2
16:33	306	311	4.4	4.6	4.1	4.1	3.9	3.8	3.6	3.7	3.3	3	2.1	2.3
16:34	289	308	5.1	4.6	4.2	4.1	3.4	3.5	2.6	3	1.8	2.3	1.2	1.6
16:35	329	308	3.5	4.3	3.6	3.9	3.7	3.7	3.5	3.5	2.3	2.8	1.7	2.1
16:36	300	307	5.8	5.3	5.3	4.8	4.8	4.5	4.6	4.3	3.5	3.5	2.6	2.4
16:37	292	306	6.3	5.4	5.8	4.9	5.4	4.4	5	4.1	4.6	3.3	3.1	2.6
16:38	298	303	3.4	4.5	2.8	4.1	3.1	3.8	2.9	3.3	1.8	2.7	1.4	2.1
16:39	317	309	3.7	4.2	2.4	3.9	2.4	3.8	2.6	3.6	1.9	2.7	1.8	1.9
16:40	286	293	3.7	4.5	2.8	3.8	2.8	3.6	2	3.2	2.1	2.7	1.7	2.1
16:41	275	288	3.1	4.4	2.8	3.8	2.5	3.6	2.4	3.4	1.8	2.6	1.6	1.9
16:42	320	290	4.2	5.1	3.7	4.6	3.8	4.6	3.6	4	2.5	2.7	1.8	1.9
16:43	284	291	4	4.4	3.6	3.8	3.7	3.7	3.4	3.6	3.1	2.8	2.6	2.1
16:44	306	291	4.1	5.8	5	5.3	5.2	5.2	4.3	4.8	2.5	3.3	2.6	2.7
16:45	286	290	5	5.5	4.9	5.1	4.9	4.8	4.8	4.2	4.4	3.1	3.2	2.5
16:46	284	290	3	4	2.7	3.6	2.6	3.3	2.1	2.8	1.3	2.4	1	1.5
16:47	329	296	2.7	3.3	2.3	3	2	3	3	3.1	2.6	2.4	1.9	2
16:48	286	295	5.9	4.1	4.6	3.7	4.5	3.6	4.3	3.4	3.1	2.6	1.5	1.7
16:49	317	302	5.5	5.8	4.7	5.3	4.4	5.3	5	5.1	3.9	3.8	3.4	2.9
16:50	298	299	5.6	5.7	5.6	5.2	4.8	4.9	4.1	4.8	3.3	3.8	2.4	3
16:51	298	300	5.4	4.4	4.4	3.8	3	3.5	2.8	3.3	2.1	2.5	1.8	2.2
16:52	292	298	4.2	5.5	3.7	4.9	3.5	4.3	2.8	3.9	2.3	3.2	1.9	2.6
16:53	295	303	3.8	4	3.5	3.4	3.6	3.3	3.9	3.2	3.5	2.4	1.6	1.6
16:54	298	291	4.4	4.9	3.9	4.4	4.2	4.2	4.6	4	3.6	3.2	2.8	2.4
16:55	298	294	5.8	4.9	5.4	4.1	4.8	3.7	4.3	3.3	3.6	2.7	2.8	2
16:56	275	301	4.7	5	3.6	4.4	3.7	4.1	5.6	3.9	5.6	3.3	3.9	2.3
16:57	286	294	4.2	5.4	4.2	4.9	4.8	4.6	5.4	4.4	4	3.2	2.2	2.2
16:58	312	302	7	5	6.2	4.6	5.7	4.3	4.4	3.8	2.6	2.8	2.3	2.2
16:59	284	296	3.7	3.7	3.7	3.4	4.1	3.3	4.2	3.3	3.1	2.5	1.9	1.8
17:00	292	291	7.2	5.6	7	5	7	4.8	5.5	4.3	4	3.5	3.8	2.8
17:01	292	296	4.3	4.2	4.2	3.8	3.6	3.8	3.7	3.6	3	2.8	2.2	2.3
17:02	329	296	3.6	4.1	3.3	3.6	3.1	3.4	3.1	3.2	3.2	2.6	2.2	2
17:03	312	307	4.4	4.4	4	4	4.1	3.9	3.8	3.5	3.1	2.8	1.5	1.9
17:04	292	293	5.7	5.3	5	4.7	5	4.6	4.6	4.2	4.6	3.2	3.1	2.2
17:05	295	295	5.3	4.6	4.6	4.2	4.7	4.1	4.4	3.7	3.7	2.6	2.6	2
17:06	298	287	3.8	4	3	3.7	2.9	3.6	3.2	3.4	2.7	2.6	2	2.1
17:07	298	299	5.5	3.6	4.1	3.1	3	2.8	2.4	2.6	2.5	1.9	1.5	1.4
17:08	275	300	6	5.3	5.5	4.8	5.1	4.6	3.3	4.1	1.8	3	1.3	2.5
17:09	306	276	3.5	4	3.2	3.4	2.7	3.3	2.3	2.9	2.1	2.2	1.8	1.6
17:10	253	262	5	4.2	4.6	3.7	4.1	3.2	3.6	2.6	2.4	1.8	0.2	0.5
17:11	286	288	5.5	4.9	4.9	4.3	4.9	4.1	4.4	3.8	3.6	2.8	1.8	1.9
17:12	292	283	3.6	3.7	3.1	3.4	3.6	3.3	3	2.9	1.8	2.1	1.1	1.7
17:13	300	292	4	5.1	4.2	4.6	3.6	4.4	3.8	4.3	3.7	3.6	3.2	2.8
17:14	258	288	3.4	3.8	3.4	3.6	3.4	3.9	3	3.7	3.3	3	3.1	2.4
17:15	264	282	6.1	5.3	4.8	4.7	4.2	4.5	4.5	4.3	3.4	3.1	3	2.5
17:16	284	289	5.3	5.4	4.9	4.8	4.6	4.6	3.9	4.2	4.2	3.4	3.6	2.6
17:17	320	301	4.1	3.5	3.6	2.9	2.9	2.7	1.7	2.4	1.2	1.7	0.9	1.3
17:18	298	293	6	6.2	6.1	5.4	6.2	5.1	5.7	4.4	5.2	3.1	5.4	2.4
17:19	292	298	5	6.4	4.9	5.6	4.6	5.4	5.4	5.1	4.4	4.2	3.3	3.1
17:20	292	298	3.4	5	2.8	4.6	3	4.4	2.9	4.1	2.3	3.3	2	2.6
17:21	334	299	3.2	3.8	3.7	3.5	4	3.5	3.1	3.2	2.5	2.4	2.3	2.1
17:22	275	298	8.8	7.3	8	6.6	5.9	6.2	4.9	5.5	4.1	4.8	2.4	3.6
17:23	272	285	6.3	5.8	6	5.2	5.9	5.1	4.5	4.8	3.8	3.6	2.5	2.9
17:24	298	290	7.2	6.3	6.1	5.4	5.5	5.2	4	4.6	3.7	3.6	3.6	2.9
17:25	275	286	5.7	4.9	5.3	4.6	5.2	4.2	5.3	3.8	3.5	2.7	3.6	2.1
17:26	298	290	4.9	5.3	3.9	4.7	4.2	4.5	4.1	4.2	3.4	3.3	2.2	2.6
17:27	267	274	5.1	4.7	4.6	4.1	4.1	3.9	3.1	3.4	2	2.2	1.4	1.7
17:28	286	281	4.2	5.2	4	4.6	3.9	4.4	3.5	4	2.8	2.7	2.7	2.2
17:29	300	303	5.9	6.5	5.7	6	5.8	5.5	5.8	5.1	5.4	3.9	3.6	3
17:30	292	297	4.8	5.6	5.2	5	4.1	4.6	3.4	4	3.1	3.2	3.6	2.6
17:31	298	301	6.4	5.2	5.2	4.7	5.1	4.5	3.9	3.9	1.8	2.6	1	2
17:32	284	299	5.2	6.9	6	6.5	6.3	6.5	6.3	6.1	5.4	5.2	5.1	3.9
17:33	286	286	6.8	6.6	5.9	5.9	6.1	5.3	5.6	4.6	4	3.5	4.2	2.7
17:34	284	280	4.6	4.9	3.9	4.5	3.5	4.3	3.3	3.9	2.5	2.9	1.9	2.3
17:35	286	286	7.1	6.3	6.3	5.5	6.1	5.2	5.6	4.8	5.1	3.9	4	2.9
17:36	298	286	6	5.2	5.7	4.5	6.1	4.3	5.5	3.8	4.2	2.7	3.2	2
17:37	284	287	6.3	6.3	4.2	5.3	3.6	4.7	3.2	4.3	2.2	3	2.1	2.5
17:38	309	289	5.1	5.4	3.3	4.7	3	4.4	2.2	3.9	2.1	2.8	2.1	2.2
17:39	300	302	6	5.2	5.9	4.6	5.4	4.2	3.9	3.7	2.8	2.9	2.2	2.3
17:40	278	291	6.4	5.9	5.5	5	5.3	4.5	3.7	4	3.5	3	2.5	2.2
17:41	292	289	5.6	5.3	5.1	4.6	4.4	4.1	2.7	3.7	2.3	3.1	2.2	2.8
17:42	312	287	5	6	5.1	5.4	5.3	5.1	5	4.7	4.9	3.6	4.6	2.6
17:43	295	289	5.4	5.2	4.2	4.5	4	4.2	3.9	3.8	3.6	2.8	2.8	2.1
17:44	295	278	4.3	3.9	3.7	3.4	4.1	3.3	4	3.2	1.8	2.1	1.3	1.5
17:45	255	271	4.4	3.4	3.3	3.2	2.9	3.1	2.8	2.6	3.4	2	0	1
17:46	224	266	3.8	3.6	3.6	3.5	3	3.4	3.3	3.3	2.9	2.6	2.2	1.8
17:47	267	276	6.8	5.5	5.8	5	5	4.7	4.1	4.3	2.7	3.2	2.1	2.6
17:48	281	273	4.1	4.9	2.6	4.2	2.8	4	2.6	3.6	1.7	2.6	1.1	2.2
17:49	284	278	4.3	4.4	3.9	3.9	3.6	3.5	3.6	3.1	2.4	2.3	2.3	1.8
17:50	317	275	4.4	4.1	4.2	3.6	3.8	3.4	4	3	1.6	2	1.7	1.6
17:51	309	290	3.2	3.5	2.6	3.1	2.5	3	2.7	2.8	2.6	2.1	2	1.6
17:52	275	284	6.6	5.1	6	4.7	5.9	4.4	5.7	3.9	5.1	2.8	4.1	2
17:53	267	276	5.2	5	5.1	4.5	4.1	4.2	3.7	4.1	3.2	2.9	2.8	2.5
17:54	284	290	3.9	4.3	3.5	3.9	3.6	3.7	3.3	3.4	3.3	2.4	2.6	1.9
17:55	286	286	7.1	4.2	5.5	3.6	5.2	3.3	4.7	2.9	2.7	2	2.8	1.5
17:56	300	295	5.1	5.4	4.2	4.7	3.4	4.2	3	4	2.5	3.5	2.3	3.1
17:57	292	296	5.3	4.9	4.5	4.1	3.9	3.6	3	3.2	2.5	2.7	1.9	2.1
17:58	312	290	5	4.9	4.7	4.3	4.6	3.8	4.7	3.4	2.9	2.4	3.2	1.9
17:59	275	276	4.5	5	4.1	4.7	3.9	4.4	3.7	4	2.9	2.9	1.5	1.5
18:00	272	269	3.9	3.8	3.7	3.3	3.5	3.2	3	2.8	1.9	2.1	0.8	1.5
18:01	272	284	3.2	3.7	2.6	3.2	1.8	3	1.8	2.7	1.6	1.9	0.9	1.4
18:02	292	290	5.4	5.3	5	4.7	4.7	4.5	4.3	4.1	4.2	3.4	3.5	2.7
18:03	295	279	4.4	4.6	4.2	3.9	4.5	3.7	3.6	3.3	2.7	2.9	2	2.2
18:04	317	289	5.4	4.7	5.3	4.3	4.6	3.8	3.6	3.3	3.3	2.7	2.2	2.1
18:05	286	287	7.6	5.2	6.8	4.5	6.3	4.2	4.9	3.7	3.6	2.5	2.8	2
18:06	306	296	6.1	5.7	4.9	5.3	5	5.1	6.1	4.8	3.6	3.8	3.6	2.8
18:07	284	294	6.1	6.2	6	5.5	6.5	5.3	6.6	4.9	5.5	3.5	4	2.9
18:08	286	290	7.2	5.2	5.1	4.3	3.6	4	4.5	3.7	3.5	2.9	2.3	2.2
18:09	295	294	5.2	5.8	4.7	5.2	4	4.8	3.9	4.4	3	3.5	2.6	2.6
18:10	309	295	3.8	5.1	3.5	4.3	2.9	4	2.8	3.7	2.3	2.8	2.4	2.3
18:11	298	279	4.8	5.4	3.9	5.1	3.6	5	3.7	4.7	3.4	3.1	1.4	2.6
18:12	292	286	5	5.3	5.4	4.8	5.2	4.5	5.3	4.3	4.2	3.1	3.5	1.9
18:13	300	286	6.7	5.2	5.6	4.7	5.6	4.4	5.2	4.2	3.6	2.9	2.3	1.8
18:14	281	280	4.7	4.9	4.2	4.3	3.7	4.1	3.1	3.6	2.6	2.8	1.1	2.1
18:15	281	286	5.9	4.6	4.6	3.9	4.2	3.6	3.3	3.2	1.9	2.1	1.8	1.7
18:16	306	289	4.7	4.9	4.2	4.5	4.1	4.4	3.4	4	3.5	3.1	3	2.4
18:17	275	274	5.6	5.8	4.7	5	4.2	4.8	3.8	4.6	3.6	3.8	1.9	3.1
18:18	292	281	2.7	3.9	2.8	3.6	2.8	3.5	2.2	3.2	1.5	2.2	1.4	1.9
18:19	270	269	4.2	3.7	4	3.4	3.9	3.2	4.2	2.8	3.5	1.9	1.1	1.1
18:20	272	281	2.9	4	2.3	3.6	2.3	3.6	2.3	3.3	2.4	2.8	1.8	1.9
18:21	275	275	5.3	5.2	4.9	4.7	4.4	4.4	4.1	4.2	4	2.9	4.6	2.2
18:22	272	276	4.4	4.2	3.9	3.7	3.6	3.6	3	3.3	2.2	2.3	2.2	1.8
18:23	275	281	6.4	4.7	6.1	4.2	5.7	3.8	5.5	3.3	3.8	2.2	3.1	1.4
18:24	292	293	6.4	5.8	5.6	5.2	5.5	5.2	4.9	4.9	2.2	3.7	2.2	3
18:25	264	280	4.9	4.7	4.5	4.1	3.8	3.8	3.6	3.5	1.8	2.3	1.2	1.8
18:26	258	272	3.5	4.3	3.5	4	3.3	3.8	3.1	3.5	2.6	2.4	1.9	2
18:27	309	295	3.5	4	3.4	3.7	2.8	3.4	2.2	3.1	1.9	2.6	1.7	2.1
18:28	261	279	4.3	4	4.1	3.6	3.8	3.5	3.3	3.3	3.3	2.6	2.9	1.8
18:29	298	287	6.4	4.8	5.5	4	5.5	3.8	4.2	3.3	2.9	2.4	2.1	1.6
18:30	275	275	7.3	5.2	6.7	4.6	6.3	4.2	5.7	3.7	3.5	2.4	2.7	1.6
18:31	275	275	5.6	6	5.7	5.4	4.5	5	3.8	4.6	3.3	3.3	3.1	2.5
18:32	264	275	5.5	5.1	4	4.5	3.7	4.1	4.1	3.6	1.6	2.4	1.4	2.1
18:33	303	285	5.5	5.3	5.3	4.4	4.6	4.1	3.6	3.8	2.2	2.6	2.9	2.1
18:34	286	291	4.6	4.2	3.9	3.7	3.5	3.4	3.5	3.1	2.7	2.3	2.1	1.7
18:35	295	280	5.6	4.6	4.3	4	4.2	3.7	4	3.2	2.4	2.2	2.4	1.7
18:36	298	295	6	4.8	5.4	4.4	5	4.2	4.4	3.8	3.2	2.7	2.7	2.1
18:37	261	295	4.2	5.1	3.8	4.7	4.1	4.4	4.3	4	3.7	3.5	3.1	2.5
18:38	292	295	6.3	4.9	6	4.5	6.2	4.3	6.1	4	3.9	3.2	2.8	2.4
18:39	326	308	4.1	3.8	3.9	3.4	3.6	3.3	3.1	3.1	2.5	2.4	2.2	1.9
18:40	295	301	6	4.5	5.5	4.3	5.4	4.1	5	3.8	3.5	3.1	2.1	2.2
18:41	261	287	5.6	5.4	5.3	4.9	5.3	4.5	4	4	2.8	3	2.1	2.3
18:42	329	291	5.7	4.6	5.1	4.1	4.5	3.9	3.8	3.6	2	2.6	1.7	1.9
18:43	317	301	6.2	4.3	5.9	4	4.8	3.8	3.2	3.4	1.9	2.8	1.6	2.3
18:44	298	302	3.7	4.4	3.4	3.8	3.1	3.6	3	3.2	2.7	2.8	2.5	2
18:45	306	300	3.1	3.7	2.7	3.4	2.1	3.3	2.3	3.2	1.8	2.7	1.6	2
18:46	286	286	4.2	5.2	3.5	4.6	3.3	4.5	2.8	4.1	2.8	3.5	2.5	3
18:47	255	278	5.4	3.5	4.6	3.2	4	2.7	3.9	2.6	2.7	1.9	1.4	1.2
18:48	261	268	4.3	4.8	4.1	4.4	4	4.1	3.6	3.6	3.3	2.6	0.8	0.7
18:49	278	271	4.9	4.3	4	3.8	2.5	3.6	2.6	3.4	1.6	2.3	0.6	1.4
18:50	284	287	5.5	4.5	4.5	4	4.5	3.7	4.4	3.4	2.1	2.2	1.8	1.6
18:51	306	293	1.7	3.3	1.8	3.2	2.2	3.3	2.2	3.2	1.2	2.1	0.7	1.5
18:52	275	277	6	4.4	5.2	3.9	5	3.6	4.3	3.4	2.1	2.6	1.1	1.9
18:53	253	256	6.4	4.9	6.2	4.3	5.4	4	4.9	3.6	2	2.4	0.9	1.4
18:54	275	250	4.4	5	3.9	4.7	3.9	4.4	2.9	3.7	3.1	2.7	0.2	0.3
18:55	261	263	4.4	5.7	4.1	5.1	3.9	5	3.4	4.5	2.4	3.3	2.7	1.8
18:56	275	274	4.3	4.1	3.6	3.9	3.7	3.9	3.4	3.6	2.9	2.5	1.6	1
18:57	272	288	3	3.2	2.6	2.8	2.5	2.7	2.4	2.5	1.8	1.8	1.4	1.3
18:58	253	262	4.5	5	4.6	4.7	4.7	4.4	4	4	3.5	3	0.2	1
18:59	284	272	6.5	6	5.7	5	5.9	4.6	5.4	4.2	4.5	3	3.4	1.1
19:00	258	263	4.9	6.4	4.3	6	4.3	5.6	4.2	5.2	3.1	3.7	2	2.5
19:01	281	255	4.5	5	4.3	4.6	4.4	4.5	4.1	4.3	3.5	3.1	0	0.7
19:02	244	247	5.7	5.7	5.5	5.5	5.6	5.3	4.9	4.8	3.4	3.7	0.1	0.5
19:03	255	257	3.4	5	2.9	4.7	3.6	4.5	2.7	4.2	1.7	3.2	1.3	0.6
19:04	253	266	5.1	4.6	3.9	4.3	3.7	4.2	3.1	3.9	3.2	2.8	0.7	1.4
19:05	253	268	3.8	3.8	3.2	3.4	3.2	3	2.5	2.9	1.6	2	0.7	1.3
19:06	286	272	4.5	4	4.5	3.5	4.3	3.4	3.9	3	2.5	2.1	2.4	1.3
19:07	284	281	7.3	6.2	6.5	5.6	6.1	5.4	6	4.9	5.2	3.5	3.6	2.6
19:08	300	284	4.6	5.2	3.8	4.7	3.5	4.6	3.1	4.3	3.1	3.5	2.1	2.6
19:09	286	282	3.9	4.9	3.6	4.5	3.5	4.1	3.3	3.7	1.3	2.3	1.3	2.1
19:10	272	285	4.1	4.2	3.8	3.8	3.9	3.9	4.2	3.7	3.2	2.6	2.8	2.2
19:11	298	296	4.4	4.6	3.4	3.8	3.2	3.6	2.9	3.2	2.2	2.6	1.8	2.1
19:12	275	288	4.9	4.8	3.5	4.2	3.6	4	2.9	3.6	2.6	3.1	1.8	2.4
19:13	275	282	5.6	4.7	4.9	4.2	4.5	4.1	4.1	3.6	1.8	2.5	2.1	2.4
19:14	261	270	2.8	3.4	3	3.1	2.1	2.8	1.8	2.5	1.8	1.7	0.7	1.3
19:15	253	252	4.7	3.1	4.1	2.9	3.2	2.6	2.4	2.1	1.8	1.5	0.4	0.3
19:16	286	288	4.3	3.6	4	3.2	3.9	3.2	3.6	3	2.4	2.5	2.7	1.9
19:17	253	261	3.8	3.4	3.5	3	3.3	2.8	2.9	2.3	1	1.5	0.6	0.8
19:18	272	265	3.8	4.5	3.6	3.9	3.6	3.7	3.7	3.3	2.3	2.3	2	0.9
19:19	255	267	4.9	4.7	4.1	4.2	3.8	3.9	4	3.7	3.4	2.9	3.6	2.2
19:20	272	269	4	3.9	3.7	3.6	3.8	3.4	3.9	3.1	2.3	2.1	0.3	0.8
19:21	281	275	3.9	3.7	3	3.3	3.1	3.3	2.7	3.3	1.5	2.5	0.9	1.5
19:22	286	280	4.8	4.9	4.5	4.4	4.4	4.3	4.5	4.1	3.8	3	2.8	2.2
19:23	284	280	5	5.1	4.1	4.6	3.6	4.4	3.1	4	2.2	2.8	1.5	2.1
19:24	253	261	5.7	4.7	5.5	4.1	5.7	3.8	4.4	3.6	2.7	2.4	1.8	1.3
19:25	250	251	5.8	5.7	5	5	3.6	4.6	3.4	4.1	2.1	3	0.8	1.3
19:26	250	265	2.9	3.4	3.2	3	2.7	2.8	2.6	2.9	1.8	2.1	0.2	0.8
19:27	275	255	3.3	3.4	3.1	3.2	3.3	3.2	2.8	2.9	2	1.9	0.9	0.6
19:28	241	243	4.3	3.7	3.8	3.2	3.7	3.1	3.3	2.7	3.5	2.1	0.1	0.4
19:29	261	257	5.8	5.1	5.4	4.6	4.6	4.4	4.2	3.9	3.9	2.8	1.1	1.3
19:30	239	247	3.6	3.8	3.7	3.4	3.4	3.3	2.3	3.1	1.9	2.3	0.5	0.7
19:31	250	259	4.7	4.3	4.2	3.9	4.1	3.7	3.9	3.3	2.7	2.2	0.5	0.6
19:32	284	281	5.1	5.3	4.6	4.8	4.2	4.5	4.2	4.1	3	2.9	2.5	2.2
19:33	284	289	4.4	4.9	3.9	4.3	3.6	4	3.6	3.9	2.6	2.9	1.8	2.2
19:34	303	283	3.3	3.4	2.4	3	2.1	2.8	2.2	2.5	2.2	1.9	2.5	1.4
19:35	286	287	5.8	4.1	5.4	3.7	5.4	3.5	5.2	3.2	3.6	2.4	2.5	1.7
19:36	267	274	8.6	5.1	7.9	4.6	7.2	4.7	7.2	4.6	5.3	3.4	3.1	2
19:37	264	267	6.7	6	5.7	5.5	5.3	5	4.3	4.4	2.7	3.3	3.1	2.2
19:38	281	279	6.7	6.7	5.8	5.9	5.1	5.3	3.6	4.8	3.7	3.7	2.7	2.9
19:39	272	280	5.3	6.4	4.4	5.7	4.2	5.3	4.2	4.8	3.9	3.7	3.1	3
19:40	272	278	5.1	5.2	4.7	4.6	4.5	4.5	4.1	4.2	1.8	3.1	2.3	2.4
19:41	275	285	5.2	5.8	5.2	5.2	5.5	4.9	4.3	4.4	3	3.2	3	2.6
19:42	275	281	8.1	6.7	7.3	5.7	6.1	5.2	4.1	4.6	3.4	3.6	2.2	2.9
19:43	289	279	4.5	5.6	3.4	4.9	2.6	4.6	2.5	4.2	2.4	3.1	1.8	2.6
19:44	261	284	6.1	6.1	6.1	5.7	4	5.2	4.1	4.9	3.2	4	2.8	3.1
19:45	261	277	4.6	3.8	4.1	3.3	3.2	3	2.1	2.6	1.9	2	1.1	1.4
19:46	284	283	2.8	3.5	2.4	3.1	2.2	3.1	2	2.9	1.5	2.2	0.9	1.6
19:47	298	282	3.3	4.3	3.6	3.8	3.9	3.6	3	2.9	1.3	2	1.1	1.4
19:48	230	255	5.7	3.6	6.1	3.4	6.1	3.4	5.4	2.8	4.9	2.5	0.1	0.5
19:49	247	251	4.9	5.3	4.8	5.1	4.5	5.1	4.5	4.9	3.1	4	2	1.1
19:50	306	271	2.9	3.6	2.8	3.3	2.7	3.2	2.1	3	1.5	2.1	0.9	1.4
19:51	261	252	3.1	3.4	2.3	3.1	1.8	3	2	2.8	1.8	2.1	1.1	1.2
19:52	281	272	2.9	2.3	2.4	2.3	1.8	2.3	1.5	2.3	1.3	1.6	1.1	1.1
19:53	253	262	4.9	3.6	4.2	3.3	4.1	3	3.5	2.5	2	1.6	0.9	1.1
19:54	267	266	4.2	5.4	3.9	4.8	3.6	4.6	3.2	4.3	2.6	3	2	2.2
19:55	250	274	5.7	5.5	5.3	5	4.9	4.5	5.5	4.1	2.8	3	1.2	2.3
19:56	298	290	8	7.1	7.5	6	7.6	5.4	7.2	4.8	6.8	3.5	4.1	2.9
19:57	300	288	3.8	5.1	3.5	4.5	3.6	4.2	3.1	3.9	2.3	3.1	1.3	2.4
19:58	255	263	5.9	5.4	6.3	5	6.2	4.5	6	4	4.9	2.8	0.1	0.7
19:59	272	275	6.7	5.1	6.5	4.8	5.4	4.6	4	4.3	2.8	3	1.1	1.2
20:00	284	280	7	6.1	5.9	5.4	6.3	5	6.4	4.7	3.6	3.5	2.6	2.6
20:01	286	285	5.5	5.7	4.8	5	4.5	4.8	4.5	4.2	3.6	3.1	3.2	2.4
20:02	298	281	6	5.9	5.4	5.4	6	5.1	5.5	4.4	3.6	3.3	2.7	2.5
20:03	267	273	5.8	5.4	5.4	4.9	5.3	4.4	4.4	4	2.4	2.9	1.6	2.1
20:04	236	263	3.4	3.9	3.2	3.5	3	3.3	2.9	2.9	1.7	2.1	1.1	1.7
20:05	261	255	4.7	4.8	5.2	4.6	5.2	4.4	4.5	3.8	2.1	2.3	0.6	1.1
20:06	253	255	3.6	4	3.8	3.7	3.6	3.5	3.3	3.4	2.9	2.6	0.7	0.7
20:07	286	277	2.4	2.9	2.1	2.4	2.4	2.3	1.8	2	0.6	1.2	0.7	0.7
20:08	286	270	3.8	3.3	3.2	2.9	3.4	2.8	2.8	2.2	2	1.6	0.7	0.6
20:09	298	269	3.3	3.2	2.7	2.9	2.2	2.7	2.2	2.4	1.5	1.6	1	1
20:10	267	278	3.9	3.4	4.2	3.1	4.2	3.1	4.1	2.9	3.8	2	2.4	1
20:11	264	257	2.5	3.4	2.5	3.1	2.7	3.1	2	2.8	1.3	2	1.1	0.9
20:12	298	287	4.1	5.2	4	4.7	4.3	4.5	4.3	4.1	4.1	3.4	3.4	2.4
20:13	300	293	4.7	5	3.7	4.6	3.6	4.3	2.6	3.7	2.4	3	2	2.3
20:14	306	286	3.4	5	3	4.5	3	4.1	3.6	3.8	2.7	2.9	2.3	2.3
20:15	270	257	5.6	5	5.3	4.4	5.3	4.1	4.7	3.5	3.4	2.5	0.4	0.7
20:16	275	272	3.8	4.7	3.3	4.1	3.1	3.8	2.7	3.3	1.7	2.3	1.2	1
20:17	284	285	3.9	3.8	3.1	3.3	3	3	2.7	2.7	2	2	1.4	1.3
20:18	270	263	7.4	7	6.5	6.3	5.5	6	4.7	5.7	3.3	4.1	2.2	2.1
20:19	255	263	3.2	4	2.2	3.5	2.5	3.4	1.6	3	1.1	2.2	1.1	1.2
20:20	241	257	3.3	3.2	3.5	3.1	3.1	2.9	2.9	2.6	1.3	1.7	0.4	1
20:21	213	248	3.7	4.3	2.9	3.7	2.8	3.5	2.7	3.2	1.9	2.1	0.9	1.4
20:22	255	258	3.9	4.6	2.8	4.2	3.1	4	3	3.8	2.6	3	1.6	0.9
20:23	253	259	4.6	4.8	4.3	4.5	3.5	4.1	2.9	3.6	3	2.4	1.6	1.6
20:24	272	282	5.9	5.4	5.6	4.7	4.5	4.4	3.9	3.9	2.8	2.7	1.4	1.6
20:25	275	276	3.8	4.6	3.3	4.1	3.2	3.9	2.9	3.6	2.4	2.8	1.4	1.4
20:26	244	251	4.5	4.3	3.9	3.7	4	3.5	3.6	3.3	3.1	2.5	0.5	1
20:27	253	252	4.3	4.6	4.1	3.9	4.8	3.8	4.1	3.5	2.5	2.3	2	1.1
20:28	292	285	5.2	4.2	4.6	3.7	3.8	3.6	3.6	3.4	2.4	2.7	1.8	2
20:29	298	270	4.4	4	3.9	3.6	3.6	3.3	3.6	3	2.5	2.3	1.1	1.6
20:30	292	290	4.6	4.4	3.7	3.8	3.6	3.6	3.6	3.5	3.6	2.7	2.3	1.7
20:31	261	274	3.3	3.7	3.3	3.2	2.7	3	2.4	2.7	1.5	2	0.6	1.3
20:32	261	256	4.5	4.6	3.9	4.3	3.1	4	3.3	3.8	3	2.9	0.1	0.7
20:33	275	253	2.9	3.2	2.3	2.9	2.3	2.8	2.3	2.8	1.8	2.2	0.2	0.5
20:34	275	269	2.7	2.3	2.7	2.1	2.9	2	2.5	2.1	1.9	1.7	1.7	0.7
20:35	250	258	2.8	3.3	2.9	3	3	2.8	1.9	2.3	1.4	1.8	0.4	0.8
20:36	255	250	2.7	3	2.8	2.9	2.8	2.8	2.4	2.5	1.4	1.9	0	0.1
20:37	261	260	5.7	4.8	5.2	4.3	5.2	3.9	5.1	3.5	3.6	2.4	2.2	1.1
20:38	230	241	4.4	4.5	3.9	4	3.6	3.8	2.8	3.3	2.1	2.2	0.2	0.5
20:39	219	240	4.4	4.4	3.6	3.9	3.3	3.6	3	3.1	2.1	2.1	1.7	0.9
20:40	219	238	2.4	3.8	2.2	3.5	2.6	3.6	2.2	3.1	1.6	2.2	1	0.5
20:41	298	274	3.9	3.8	3.1	3.4	3	3.3	3	3	2.7	2.2	2.5	1.4
20:42	278	283	3.6	4	3.6	3.6	3.5	3.4	2.9	3.2	1.8	2.5	1.9	2.2
20:43	272	279	3.7	4.4	3.5	3.9	3.1	3.7	3.1	3.5	2.3	2.8	1.4	2.1
20:44	275	284	3.8	3.8	2.6	3.2	2.1	3	1.7	2.7	1.2	2.1	1	1.4
20:45	281	274	3.3	3.3	2.8	2.9	2.7	2.7	1.8	2.3	1.3	1.7	1.3	1.4
20:46	253	273	3.8	4.3	3.8	3.9	3.7	3.8	3.6	3.4	2.5	2.4	1.3	1.8
20:47	239	247	3.4	2.8	2.4	2.4	2	2.2	2.4	1.9	1.7	1.3	0	0.4
20:48	292	283	1.6	2.4	1.7	2.2	2.1	2.2	1.3	1.9	0.9	1.2	1	0.7
20:49	239	255	2.3	2.5	2.1	2.1	2.1	2	2.2	1.8	1.8	1.5	0	0.2
20:50	227	233	8.1	5.6	7.1	5.1	7.2	5	7	4.4	5.2	3.3	0.2	0.2
20:51	239	233	6.6	6	6	5.5	5.7	5.1	5.4	4.3	2.7	3.4	0	0.4
20:52	230	232	6.6	5.8	6.6	5.5	6.2	5.2	4.5	4.3	2.9	3.3	0	0.1
20:53	230	229	3.5	4.6	3.5	4.2	3.5	4.1	3.2	3.9	2.3	3	0.4	0.2
20:54	230	229	5.5	4.5	4.9	4	4.3	3.7	3.6	3.5	2.3	2.5	1.2	0.2
20:55	284	263	4.5	4.2	3.5	3.8	3.1	3.3	2.4	2.8	1.8	2	0.5	0.6
20:56	284	284	3.6	3.5	2.9	3	2.4	2.8	2.4	2.4	1.7	2.2	1.8	1.7
20:57	241	261	4.7	3.7	3.5	3.4	3.6	3.2	3	3	1.8	2.1	0.6	0.7
20:58	230	243	3.3	3.7	2.7	3.2	2.6	3.1	2.5	2.7	1.8	2.3	0	0.1
20:59	250	245	4.9	4.2	4.3	3.8	3.6	3.5	3.3	3.3	2	2.3	0.3	0.2
21:00	244	249	3.8	5.1	3.6	4.9	3.6	4.8	2.7	4.5	2.2	3.4	0.9	0.7
21:01	244	255	4.5	4.3	3.7	4	3	3.7	3.1	3.5	3.3	2.3	0.1	0.9
21:02	261	254	4.6	5.3	4.2	4.8	3.3	4.3	3.1	3.9	3.9	2.9	3.5	1.6
21:03	261	257	5.6	6	5	5.4	4.1	5.1	4	4.5	3.5	3.4	0.7	1
21:04	295	261	3.3	4	2.6	3.4	2.2	3.1	2.1	2.9	1.5	2.2	1.4	0.8
21:05	202	234	6.3	6.8	5.8	6.3	5	5.8	4	5.7	3.7	4.4	0.3	1.8
21:06	250	249	5.5	5.8	5.2	5.2	5.3	4.9	4	4.4	2.9	3.4	0.3	0.6
21:07	227	240	7.5	7.1	6	6.4	5.1	5.9	5.4	5.6	3.3	4.1	1.6	1.2
21:08	272	252	4.4	6	4.2	5.2	4.1	5	3.9	4.5	3	3.4	1.1	0.7
21:09	239	247	4.2	5.2	4.7	4.9	4.6	4.6	4.2	4.2	2.1	3	0.8	1
21:10	255	247	5.2	5.3	5.4	5	4.5	4.7	4.1	4.4	3	3.2	1.1	0.7
21:11	244	249	4.7	5.4	3.7	5	3.6	4.7	3.3	4.5	3.2	3.2	1.9	1.6
21:12	255	260	4.9	4.8	5	4.3	4.6	4.1	4.1	3.5	1.9	2.2	1.2	1.1
21:13	255	247	5.5	4.6	5.6	4.4	5.3	4.2	4.6	3.7	3.4	2.9	0.3	0.8
21:14	244	244	5.8	5.6	5.4	5.2	5.2	4.9	4.8	4.3	3.5	3.2	1.2	0.7
21:15	286	261	7.5	5.9	6.4	5.4	5.7	4.9	5.8	4.6	3.6	2.8	2.1	1.2
21:16	264	270	8.6	7.2	7.8	6.4	7.3	5.8	6.6	5.4	4.4	3.7	1.4	2
21:17	255	265	6.9	6.4	5.8	5.8	6	5.5	5.9	5	5.3	3.2	3.3	2.1
21:18	267	263	5.6	5.9	5.5	5.4	5.4	5	5	4.5	2.5	2.9	1.6	1.4
21:19	272	259	3.3	3.9	3.4	3.8	3.4	3.9	3.2	3.6	2.2	2.2	0.9	0.9
21:20	261	267	3.7	3.7	3.5	3.3	3.4	3	3.3	2.7	2.3	1.9	0.7	0.5
21:21	227	239	5.6	5	5.6	4.8	5.5	4.6	5.5	4.3	3.4	3.3	0.5	0.4
21:22	230	231	6.3	5.2	5.2	4.5	4.3	4	3.5	3.7	4	3.1	0.4	0.4
21:23	241	236	5.5	5.8	5.3	5.4	4.9	5	4.2	4.7	2.4	3.3	0.2	0.2
21:24	219	231	7.8	5.6	6.2	4.8	5.7	4.3	4.2	4	2.8	3	1.2	0.5
21:25	205	214	7.5	7.2	5.8	6.2	6.1	5.8	5.2	4.9	3.5	3.6	0	0.8
21:26	208	213	5	5.3	3.9	4.4	3.9	4.2	3.5	3.6	2.6	2.9	0.4	0.4
21:27	216	222	6	5.8	5.7	5	5.1	4.6	4.1	4.1	2.9	3.2	0.5	0.2
21:28	236	235	7.3	5.8	5.6	5	4.9	4.7	3.8	4.2	2.4	3.2	0.5	0.7
21:29	267	245	4.6	6.1	4.2	5.6	3.6	5.1	3.1	4.6	2.4	3.8	0.3	0.3
21:30	253	248	5.7	5.2	5.4	4.8	5.3	4.5	4.3	4	2.9	2.8	1.4	0.9
21:31	230	227	4.5	4.9	3.2	4.5	2.7	4.2	2.7	3.7	1.5	3	0.3	0.5
21:32	205	217	4.1	4.8	4.2	4.2	3.5	3.9	2.9	3.5	3.2	2.9	0.1	0.3
21:33	236	236	4	4.5	3.8	4	3.7	3.6	3	3.2	2.6	2.6	0.6	0.3
21:34	239	246	4.1	5	3.8	4.7	3.3	4.4	2.8	3.8	2.5	2.9	0.4	0.3
21:35	241	241	7.3	5.1	6.3	4.6	5.6	4.1	2.9	3.5	2.5	2.7	0.2	0.2
21:36	219	230	8.3	7.1	7	6.4	6.4	6.2	6.4	5.7	4.6	4.4	0.3	0.3
21:37	227	233	4.3	4.8	3.9	4.4	3.6	4.2	3.4	3.8	2.1	2.8	0	0.1
21:38	239	230	5.1	4.6	5.2	4.2	5.3	4.2	5.4	3.7	3.6	2.7	0.4	0.2
21:39	236	235	5.1	5.3	5.1	5	5.2	5	5	4.4	4.1	3.4	0.2	0.5
21:40	224	237	4.4	4.9	4.6	4.7	4.1	4.3	4	4	2.4	3.1	0.2	0.2
21:41	267	246	4.3	4.1	4.3	3.9	4.1	3.5	3.6	3	1.6	2.3	0.9	0.1
21:42	241	249	5.8	5.6	5.6	5.1	5.6	4.9	4.3	4.4	2.7	3	2.3	1.3
21:43	255	251	4.8	6	4.7	5.7	4.8	5.5	5	5.3	3.5	4.1	0.2	0.9
21:44	272	257	2.4	3.8	2.1	3.2	2.2	3.1	2.4	3.1	1.8	2.1	0.5	0.9
21:45	230	238	4.7	4.2	4.5	3.8	4	3.6	3.8	3.4	2.9	2.8	0.1	0.5
21:46	236	226	3.7	4.5	3.4	4.1	3.4	3.6	2.4	2.8	2.1	2.2	0.3	0.4
21:47	230	234	5.1	6.4	5.3	6	5.1	5.9	5	5.4	4.2	4.2	0.3	0.5
21:48	230	236	5.3	6.1	4.9	5.8	5	5.5	5.2	5.2	3.7	3.9	1.3	0.4
21:49	239	239	4.5	5	5	4.7	4.8	4.5	4.2	4	2.7	3.1	0	0.2
21:50	230	232	5.6	5	4	4.4	4.2	4.2	3.7	3.8	2.1	2.8	0	0.1
21:51	224	224	6.8	6.4	6	5.7	5.6	5.4	5.2	4.9	2.5	3.4	1	0.3
21:52	227	226	4.6	4.8	4.2	4.2	4	4	3.5	3.6	3.1	2.6	0	0.3
21:53	236	232	4	4.7	4	4.5	3.8	4.2	3.4	4	2.9	3	0	0.2
21:54	210	215	6.6	5.2	6.9	5.1	7.7	5	5.3	4.4	4.6	3.1	1.6	0.9
21:55	210	213	7.6	5.9	5.6	5.1	5.2	4.8	4.7	4.5	3.7	3.1	1	1
21:56	224	216	3.8	4.8	3.2	4.3	3.3	4	3.1	3.5	2.8	2.5	0	0.2
21:57	216	211	7.9	5	6.6	4.4	6.4	4.4	5.9	3.9	4.1	2.9	2.3	0.4
21:58	194	218	3.5	4.3	3	3.8	3.1	3.6	2.2	3.1	1.8	2.6	0.1	0.2
21:59	216	211	4.9	4.8	4.2	4.4	3.1	4	3.6	3.5	3.4	2.9	0	0.5
22:00	233	236	4.3	4.6	4.2	4.4	3.6	3.9	2.7	3.4	2.6	2.9	0.1	0.3
22:01	244	241	4.7	4.4	4.5	3.9	4.6	3.7	4.4	3.3	1.9	2.3	0.1	0
22:02	233	238	5.4	4.9	4.9	4.7	4.7	4.6	4.3	4.2	3.8	3	0	0.3
22:03	230	244	5.4	3.9	5.3	3.7	4.2	3.5	3.2	3.1	3.2	2.6	1.2	0.6
22:04	264	258	8	5.9	6.8	5.3	6.8	5.2	6.2	4.5	4.4	3	1.8	1.3
22:05	244	261	8.2	8	7.2	7.3	7.1	6.9	6.8	6.1	4	4	4	2.9
22:06	253	248	5.3	6.3	5.4	6.1	5	5.6	4.5	5.1	3.8	3.6	1	1.2
22:07	241	238	6	5.4	5.5	4.9	4.5	4.4	3.4	4	2.9	3.2	0.1	0.5
22:08	244	235	5	5.3	4.7	4.9	4.1	4.4	3.4	4	2.8	3.1	0.2	0.2
22:09	255	245	5.1	4.9	3.8	4.3	3.3	4	3	3.8	2.6	3.1	0.2	0.5
22:10	236	246	4	4.5	3.7	4	4	3.5	3.9	3.2	2.7	2.2	1.4	0.8
22:11	239	233	5.7	5.9	5.4	5.2	5.1	4.6	4	4	3.1	3	0.3	0.3
22:12	239	239	6	6.6	5.6	6.2	5.5	5.8	5.5	5.3	4.8	4	0	0.4
22:13	255	257	6.1	6.2	6.1	5.7	6.1	5.4	5.7	4.8	3.6	3.3	3	1.3
22:14	253	263	5.3	6.2	4.6	5.4	4.7	5.2	4.3	4.7	3.5	3.4	2.6	2.1
22:15	272	271	8.2	5.9	7.5	5.3	5.5	5	4.3	4.3	2.2	2.7	1.6	1.3
22:16	295	283	5.3	5.6	4.5	5	4.8	4.6	5.4	4.4	3.3	3.3	2.2	2.6
22:17	278	284	6.7	5.4	5.5	4.8	4.4	4.3	4.3	3.8	3.4	2.8	2.4	2.3
22:18	250	257	4.7	4.3	4.3	4	4.2	3.9	3.6	3.4	3.5	2.4	0.3	0.7
22:19	253	256	5.1	4.3	4.8	4	4.7	3.9	4.6	3.6	3.5	2.2	2.3	1.3
22:20	253	256	2.9	3.1	2.8	2.7	2.4	2.4	1.8	2.1	1.1	1.5	0.2	0.5
22:21	253	249	5.3	4.3	3.7	4	3.1	3.7	2.7	3.4	2.4	2.3	1	0.9
22:22	272	252	2.8	3.3	2.2	3	2.1	3	1.9	2.8	1.6	2.1	0.2	0.3
22:23	244	243	5.2	4.7	4.2	4.2	3.9	3.9	3.7	3.3	3.6	2.7	0.1	0.2
22:24	253	242	5.7	6	4.6	5.4	3.1	4.9	2.9	4.2	1.8	3.1	0.1	0.2
22:25	244	243	7.7	5.1	6.6	4.8	5.1	4.4	4.1	4	3.6	3.2	1.8	0.4
22:26	261	248	4.8	5.8	4	5.5	3.6	5.2	3.6	4.7	2.4	3.4	1.3	1.2
22:27	241	250	6.9	5.1	5.7	4.4	5.2	4.1	4.1	3.8	4	2.4	1.6	0.9
22:28	250	256	5.4	5.6	5.3	5.1	5.4	4.6	3.9	4.3	2.5	2.9	1.1	1.5
22:29	244	253	7	5.6	6.5	5.3	5.9	4.9	5.9	4.5	4.2	2.9	1.1	1.3
22:30	275	249	3.9	4.6	3.7	4.2	3.9	3.9	3.7	3.6	2.6	2.5	0.4	0.3
22:31	239	242	6.3	6	6.1	5.4	5.9	5	6.4	4.5	4.1	3.2	0.4	0.3
22:32	253	256	6.6	5.6	6.1	5.2	6.2	4.9	5.1	4.6	2.6	3	1.7	1.4
22:33	253	254	7.4	6.5	7.2	6	6.8	5.8	6.2	5.2	3.6	3.8	1	0.9
22:34	230	237	6.4	5.8	6.3	5.2	5.7	4.9	4.8	4.4	3.8	3.4	0	0.5
22:35	253	244	6	5.6	5.4	5.2	4.9	4.8	5.1	4.5	4	3.6	1.6	0.4
22:36	241	243	4.9	4.9	3.9	4.4	3.7	4.3	3.2	3.9	2.4	2.8	0.8	0.9
22:37	224	233	5.4	4.9	5.4	4.6	5.2	4.4	5.2	4.1	4.4	2.9	0.6	0.5
22:38	224	232	4.6	4.1	4.1	3.6	3.7	3.4	3.4	2.9	3.5	2	0.3	0.1
22:39	272	251	3.1	4	2.7	3.7	2.5	3.6	2.8	3.4	2.4	2.5	1.4	0.9
22:40	236	253	4.7	4.4	4.2	3.9	4.3	3.5	3.3	3.3	1.8	2.4	1.7	1.2
22:41	255	247	4.5	4.2	5	4	4.7	3.9	3.8	3.6	2.8	2.7	0	0.2
22:42	230	234	3.8	3.6	3.6	3.4	3.6	3.4	3.4	2.9	3	2.3	0.5	0.3
22:43	227	232	5.4	4.7	5.3	4.5	4.2	4.2	3.6	3.8	2.3	3	0.4	0.5
22:44	261	243	4.3	4.7	4.2	4.4	4.1	4	3.6	3.8	3	2.8	0.7	0.4
22:45	253	245	3.6	4.6	2.8	4.1	3.1	3.9	3.6	3.6	2.7	2.6	0.2	0.4
22:46	253	247	6.6	6.3	5.5	5.8	4.6	5.4	3.9	4.8	2.7	3.5	0.1	1.4
22:47	264	251	4.5	4.3	3.9	4	3.5	4	3.7	3.8	2.4	2.7	0.4	0.5
22:48	241	243	5	4.8	5.4	4.4	5.1	4	4.7	3.6	3.2	2.4	0.5	0.8
22:49	250	254	5.6	4	5.6	3.5	4.6	3.2	2.8	2.8	1.8	1.9	0	0.3
22:50	253	247	3.6	5	2.9	4.4	4.5	4.4	4.8	3.8	2.3	2.3	1.8	0.8
22:51	267	266	5.3	4.7	5.2	4.3	5.5	4.1	5	3.6	3.2	2.7	2	2
22:52	286	280	5.7	6	5.7	5.4	6	5	5.7	4.5	3.9	3.5	3.2	2.7
22:53	255	262	5.9	7	5.5	6.5	5.4	6.1	5.7	5.5	4.6	3.8	1	2.2
22:54	261	262	6.2	5.6	5.8	5	4.6	4.6	3.2	4	2	2.9	2.1	2
22:55	236	254	5.2	5.3	4.2	4.8	3.3	4.5	3	4.1	2.3	3.2	1.2	1.2
22:56	236	240	6.6	5.2	5	4.6	3.9	4.1	3.3	3.8	2.2	3.1	0	0.3
22:57	236	247	4.9	4.7	4.5	4.3	4.1	4	3.9	3.7	2.4	2.6	0.9	0.8
22:58	227	228	6.1	5.5	6.3	5	6.3	4.5	3.9	3.7	1.8	2.5	0.8	0.4
22:59	239	244	5.9	5.8	5.4	5.3	5.7	5.2	5.7	4.9	2.5	3.7	0.9	0.4
23:00	253	249	6.2	5.5	6.4	5.1	5.6	4.8	3.8	4.4	2.4	3.1	1.4	0.7
23:01	250	249	5.2	5	5.5	4.8	5.8	4.5	4.5	4	2.7	2.8	1.3	0.9
23:02	241	247	5	5	4.9	4.9	4.6	4.7	4.2	4.4	3.3	3.1	0.7	0.5
23:03	253	242	4.6	5.2	3.7	4.7	3.6	4.5	3.8	4	3.5	3.2	0.6	0.6
23:04	247	253	4.9	4.4	4	4.3	4.1	4.2	3.3	3.7	2.6	2.7	0.5	1
23:05	264	255	3.8	3.7	2.8	3.2	2.5	3.1	2	2.7	1.3	2	0.8	0.4
23:06	272	266	4.1	4.3	4.1	3.9	3.9	3.9	3.7	3.6	2.5	2.4	3.3	1.8
23:07	275	269	4.7	6.2	3.9	5.6	3.5	5.3	3.4	4.7	1.9	3.1	1.8	2.3
23:08	272	276	4.2	4.5	3.9	4	2.9	3.8	3.1	3.8	1.8	2.7	1.8	2.1
23:09	250	257	5.4	4.9	4.9	4.5	4.3	4.3	3.5	4.1	2.4	3.2	1.8	1
23:10	286	278	7.4	5.3	6.5	4.7	5.8	4.7	4.2	4.1	3.2	3	2.6	2.2
23:11	272	277	7	6.5	6.4	5.8	6.4	5.7	6.6	5.2	4.8	4.3	4.1	3.3
23:12	255	264	6	5.6	4.6	5.1	5.1	5.1	5.1	4.6	4.6	3.4	2	2.4
23:13	264	258	6.2	6.1	5.9	5.5	5.5	5	5.1	4.6	3	2.9	1.4	1.5
23:14	272	264	3	4	2.8	3.5	2.7	3.3	2	2.8	1.4	1.9	0.6	1.1
23:15	300	261	4.9	5	4.6	4.5	4.5	4.3	3.8	3.9	2.4	2.5	1.4	1.4
23:16	253	261	7.1	5.7	6.7	5.3	5.9	5	5.2	4.8	3.5	3.4	1.7	1.1
23:17	244	250	4.6	6.4	4.6	5.9	4.5	5.7	4.4	5.3	3.1	4.1	1.1	1
23:18	261	253	4.7	5.3	4.1	4.8	4.5	4.5	4	4	2.4	2.8	2.2	0.8
23:19	227	246	3.3	4	2.5	3.6	2.5	3.4	2.2	3.1	1.5	2.2	0.5	0.6
23:20	250	249	3.7	3.9	3.6	3.5	3.8	3.3	3.5	3.1	2.3	2.3	0.7	0.7
23:21	258	269	5.6	3.7	5.1	3.3	4.7	3.1	4.1	2.9	3.3	1.8	2	1
23:22	292	283	3.5	3.4	3	3	2.6	2.8	1.8	2.6	1.7	2.1	0.9	1.3
23:23	261	267	4	4.1	3.9	3.8	3.8	3.6	4.1	3.3	3.3	2.3	1.2	0.9
23:24	227	244	4.3	4.1	3.9	3.7	3.6	3.5	3.2	3.2	1.9	2.1	0.9	0.6
23:25	239	242	4.1	4.7	3.7	4.3	3.6	4	3.6	3.7	3.6	3.2	0	0.2
23:26	224	240	4.4	4.6	4.7	4.5	4.2	4.3	3.6	3.9	3.3	3.2	0	0.4
23:27	239	231	4.2	4.5	4.3	4.3	4.3	4	4.1	3.6	3.6	2.8	0.1	0.1
23:28	230	221	5.6	5.4	4.8	4.7	4.2	4.3	3.5	3.9	3.5	3.1	0.6	0.8
23:29	241	239	3.9	4.2	3.6	3.8	3.6	3.7	3.1	3.4	2.1	2.6	0.2	0.3
23:30	219	229	4.5	4.4	4.2	3.9	3.8	3.8	3.4	3.6	3	2.9	0.2	0.2
23:31	239	231	7.1	6.6	6.5	5.9	6.4	5.5	5.5	4.9	4.1	3.8	0.3	0.3
23:32	227	249	6.3	5.7	6	5.4	5.9	5.2	6	4.9	3.2	3.2	1.4	1.1
23:33	239	240	6.3	6.2	6.1	5.9	5.9	5.6	4.7	4.9	3.1	3.6	1.6	0.6
23:34	255	244	4.2	4.9	3.7	4.8	3.4	4.6	3.6	4.2	3.1	3	1	0.7
23:35	239	239	5	4.1	4	3.7	3	3.4	2.4	3.1	3.1	2.6	0.3	0.4
23:36	253	249	4.7	4.4	4.7	4.2	4.2	3.9	4	3.5	3.1	2.3	0.2	0.5
23:37	261	249	3	3.3	2.6	3	2.6	2.7	2.4	2.6	2.2	1.9	0.8	0.5
23:38	272	262	4.5	3.6	4.9	3.3	4.1	3	3.5	2.7	2.7	2	0.5	0.8
23:39	270	251	4.3	4.7	4.1	4.4	3.5	4.1	3.2	3.7	2.1	2.7	0.4	1
23:40	244	245	3.2	3.1	3.1	2.6	2.9	2.5	2.3	2.3	1.3	1.6	0.2	0.4
23:41	239	228	3.6	3.2	3.1	2.8	2.9	2.6	2.3	2.4	1.8	1.8	0	0.1
23:42	224	227	4.7	4.6	4.4	4.5	4.4	4.3	4.6	3.9	4	2.9	0	0.3
23:43	239	240	4.6	4.1	4.1	3.8	3.7	3.4	3.6	3.1	2.8	2.6	0	0.2
23:44	236	235	4.1	3.6	3.6	3	3	2.7	2.4	2.4	1.8	1.8	0	0.3
23:45	250	231	2.9	4	2.9	3.6	2.6	3.3	2.9	3.1	3.3	2.5	0.3	0.3
23:46	244	258	4.6	3.8	3.6	3.2	3.4	3.2	3.1	3	1.8	1.9	1.2	1.1
23:47	216	223	4.5	5.7	4.7	5.3	4.2	5	3.5	4.5	2.9	3.5	0.2	0.6
23:48	230	223	4.1	5.2	3.8	4.7	3.6	4.7	3.4	4.2	3.4	3.1	0.4	0.4
23:49	230	224	7.3	6	6.8	5.4	6.5	5.4	5.8	4.7	5.1	3.7	1.3	0.3
23:50	227	227	6.7	6.3	6.1	5.8	5.6	5.6	6.1	5.2	4.8	4.3	0.2	0.4
23:51	239	230	5.4	5.2	4.9	4.8	4.6	4.5	4.4	4.1	3.6	3.1	0	0.1
23:52	210	231	3.1	3.7	2.9	3.5	2.4	3.2	2.9	2.9	1.6	2.2	0.1	0.1
23:53	241	236	3.5	3.7	3.2	3.4	3	3.2	3	2.8	2.2	1.9	0.1	0.2
23:54	208	207	3.9	3	3.4	2.6	3.4	2.5	1.9	2.3	1.5	1.8	0	0.2
23:55	224	222	4.4	4.3	3.7	4	4	3.8	3.4	3.2	2.4	2.5	0.3	0.2
23:56	216	225	4.2	4.2	3.5	3.8	3.2	3.7	2.4	3.4	2.3	3.1	0.1	0.2
23:57	230	233	5.3	4.7	4.7	4.3	4.4	4.2	3.9	3.9	3.7	3.2	0.1	0.2
23:58	236	232	3.3	4.4	3.5	3.9	3.7	3.9	3.3	3.5	2.4	2.5	0.6	0.4
23:59	241	237	4.2	4.4	4.1	4.2	3.8	3.9	3.8	3.4	3.1	2.5	0.1	0.1

## Sheet: Apparent roughness data
Time	Wind speed 1		Wind speed 2		Wind speed 3		Wind speed 1		Wind speed 5		Wind speed 6
	Instantaneous value	2min average	Instantaneous value	2min average	Instantaneous value	2min average	Instantaneous value	2min average	Instantaneous value	2min average	Instantaneous value	2min average
22:05	8.2	8	7.2	7.3	7.1	6.9	6.8	6.1	4	4	4	2.9
0:01	8.6	7.8	7.9	7	7.2	6.5	6.3	5.9	4.5	4.8	3.6	3.4
0:45	7.9	7.6	8	7.1	7.7	6.7	8	6.3	7.1	4.7	5.9	3.7
17:22	8.8	7.3	8	6.6	5.9	6.2	4.9	5.5	4.1	4.8	2.4	3.6
21:16	8.6	7.2	7.8	6.4	7.3	5.8	6.6	5.4	4.4	3.7	1.4	2
21:25	7.5	7.2	5.8	6.2	6.1	5.8	5.2	4.9	3.5	3.6	0	0.8
16:00	7	7.1	6.3	6.2	6.3	5.8	6.1	5.3	3.8	3.9	2.7	2.8
19:56	8	7.1	7.5	6	7.6	5.4	7.2	4.8	6.8	3.5	4.1	2.9
21:07	7.5	7.1	6	6.4	5.1	5.9	5.4	5.6	3.3	4.1	1.6	1.2
21:36	8.3	7.1	7	6.4	6.4	6.2	6.4	5.7	4.6	4.4	0.3	0.3
15:57	9	7	7.9	6.3	6.9	5.7	5.7	5.1	3.5	3.9	2.2	2.7
20:18	7.4	7	6.5	6.3	5.5	6	4.7	5.7	3.3	4.1	2.2	2.1
22:53	5.9	7	5.5	6.5	5.4	6.1	5.7	5.5	4.6	3.8	1	2.2
16:04	5.3	6.9	5.2	5.9	5.4	5.5	5.3	5	4.2	3.8	3.7	2.8
17:32	5.2	6.9	6	6.5	6.3	6.5	6.3	6.1	5.4	5.2	5.1	3.9
15:55	8.4	6.8	7.2	6	5.4	5.6	5	5.2	4.1	4.1	3.6	3.4
21:05	6.3	6.8	5.8	6.3	5	5.8	4	5.7	3.7	4.4	0.3	1.8
15:48	7.9	6.7	5.9	5.9	5.5	5.6	5.4	5.2	3.6	4	2.6	3
19:38	6.7	6.7	5.8	5.9	5.1	5.3	3.6	4.8	3.7	3.7	2.7	2.9
19:42	8.1	6.7	7.3	5.7	6.1	5.2	4.1	4.6	3.4	3.6	2.2	2.9
17:33	6.8	6.6	5.9	5.9	6.1	5.3	5.6	4.6	4	3.5	4.2	2.7
22:12	6	6.6	5.6	6.2	5.5	5.8	5.5	5.3	4.8	4	0	0.4
23:31	7.1	6.6	6.5	5.9	6.4	5.5	5.5	4.9	4.1	3.8	0.3	0.3
0:19	7.5	6.5	7.4	5.8	6.6	5.3	5.3	4.8	3	3.6	2.1	2.7
17:29	5.9	6.5	5.7	6	5.8	5.5	5.8	5.1	5.4	3.9	3.6	3
22:33	7.4	6.5	7.2	6	6.8	5.8	6.2	5.2	3.6	3.8	1	0.9
23:11	7	6.5	6.4	5.8	6.4	5.7	6.6	5.2	4.8	4.3	4.1	3.3
17:19	5	6.4	4.9	5.6	4.6	5.4	5.4	5.1	4.4	4.2	3.3	3.1
19:00	4.9	6.4	4.3	6	4.3	5.6	4.2	5.2	3.1	3.7	2	2.5
19:39	5.3	6.4	4.4	5.7	4.2	5.3	4.2	4.8	3.9	3.7	3.1	3
21:17	6.9	6.4	5.8	5.8	6	5.5	5.9	5	5.3	3.2	3.3	2.1
21:47	5.1	6.4	5.3	6	5.1	5.9	5	5.4	4.2	4.2	0.3	0.5
21:51	6.8	6.4	6	5.7	5.6	5.4	5.2	4.9	2.5	3.4	1	0.3
23:17	4.6	6.4	4.6	5.9	4.5	5.7	4.4	5.3	3.1	4.1	1.1	1
0:48	6.1	6.3	5.9	5.6	5.9	5.2	5.9	4.8	5.3	3.9	4.3	3
0:52	8.7	6.3	7.9	5.7	7.2	5.3	7	4.5	5.5	3.3	2.2	2.5
17:24	7.2	6.3	6.1	5.4	5.5	5.2	4	4.6	3.7	3.6	3.6	2.9
17:35	7.1	6.3	6.3	5.5	6.1	5.2	5.6	4.8	5.1	3.9	4	2.9
17:37	6.3	6.3	4.2	5.3	3.6	4.7	3.2	4.3	2.2	3	2.1	2.5
22:06	5.3	6.3	5.4	6.1	5	5.6	4.5	5.1	3.8	3.6	1	1.2
22:46	6.6	6.3	5.5	5.8	4.6	5.4	3.9	4.8	2.7	3.5	0.1	1.4
23:50	6.7	6.3	6.1	5.8	5.6	5.6	6.1	5.2	4.8	4.3	0.2	0.4
0:49	6.4	6.2	5.8	5.5	5.7	5.4	5.2	5	3.4	4.1	3.1	3.2
1:47	6	6.2	6	5.4	4.9	4.9	3.9	4.2	4.1	3.2	2.3	2.1
17:18	6	6.2	6.1	5.4	6.2	5.1	5.7	4.4	5.2	3.1	5.4	2.4
18:07	6.1	6.2	6	5.5	6.5	5.3	6.6	4.9	5.5	3.5	4	2.9
19:07	7.3	6.2	6.5	5.6	6.1	5.4	6	4.9	5.2	3.5	3.6	2.6
22:13	6.1	6.2	6.1	5.7	6.1	5.4	5.7	4.8	3.6	3.3	3	1.3
22:14	5.3	6.2	4.6	5.4	4.7	5.2	4.3	4.7	3.5	3.4	2.6	2.1
23:07	4.7	6.2	3.9	5.6	3.5	5.3	3.4	4.7	1.9	3.1	1.8	2.3
23:33	6.3	6.2	6.1	5.9	5.9	5.6	4.7	4.9	3.1	3.6	1.6	0.6
2:28	7.8	6.1	8.5	5.9	7.7	5.3	5.7	4.7	3.6	3.7	2.1	2.6
15:43	5.9	6.1	5.5	5.4	5.2	5.1	5	4.8	4.5	4.1	3.9	3
15:56	6.4	6.1	6.2	5.7	4.5	5	3.9	4.3	2.8	3.1	2.1	2.4
19:44	6.1	6.1	6.1	5.7	4	5.2	4.1	4.9	3.2	4	2.8	3.1
20:00	7	6.1	5.9	5.4	6.3	5	6.4	4.7	3.6	3.5	2.6	2.6
21:29	4.6	6.1	4.2	5.6	3.6	5.1	3.1	4.6	2.4	3.8	0.3	0.3
21:48	5.3	6.1	4.9	5.8	5	5.5	5.2	5.2	3.7	3.9	1.3	0.4
23:13	6.2	6.1	5.9	5.5	5.5	5	5.1	4.6	3	2.9	1.4	1.5
0:04	6.5	6	5.9	5.4	6.1	5	6	4.4	4.3	3.3	2.4	2.4
1:03	5.2	6	5.4	5.4	6	5.1	5.1	4.6	4	3.6	2.5	2.5
17:42	5	6	5.1	5.4	5.3	5.1	5	4.7	4.9	3.6	4.6	2.6
18:31	5.6	6	5.7	5.4	4.5	5	3.8	4.6	3.3	3.3	3.1	2.5
18:59	6.5	6	5.7	5	5.9	4.6	5.4	4.2	4.5	3	3.4	1.1
19:37	6.7	6	5.7	5.5	5.3	5	4.3	4.4	2.7	3.3	3.1	2.2
20:51	6.6	6	6	5.5	5.7	5.1	5.4	4.3	2.7	3.4	0	0.4
21:03	5.6	6	5	5.4	4.1	5.1	4	4.5	3.5	3.4	0.7	1
21:08	4.4	6	4.2	5.2	4.1	5	3.9	4.5	3	3.4	1.1	0.7
21:43	4.8	6	4.7	5.7	4.8	5.5	5	5.3	3.5	4.1	0.2	0.9
22:24	5.7	6	4.6	5.4	3.1	4.9	2.9	4.2	1.8	3.1	0.1	0.2
22:31	6.3	6	6.1	5.4	5.9	5	6.4	4.5	4.1	3.2	0.4	0.3
22:52	5.7	6	5.7	5.4	6	5	5.7	4.5	3.9	3.5	3.2	2.7
23:49	7.3	6	6.8	5.4	6.5	5.4	5.8	4.7	5.1	3.7	1.3	0.3
1:26	4.6	5.9	5.4	5.1	4.9	4.4	5.9	4.5	5.5	3.5	4	2.4
1:56	3.6	5.9	3.6	5	3.8	4.9	4.4	4.6	3.6	3.6	2.4	2.7
16:20	7.1	5.9	6.2	5	5.5	4.8	4.3	4.3	4.3	3.5	3.6	2.8
17:40	6.4	5.9	5.5	5	5.3	4.5	3.7	4	3.5	3	2.5	2.2
20:02	6	5.9	5.4	5.4	6	5.1	5.5	4.4	3.6	3.3	2.7	2.5
21:15	7.5	5.9	6.4	5.4	5.7	4.9	5.8	4.6	3.6	2.8	2.1	1.2
21:18	5.6	5.9	5.5	5.4	5.4	5	5	4.5	2.5	2.9	1.6	1.4
21:55	7.6	5.9	5.6	5.1	5.2	4.8	4.7	4.5	3.7	3.1	1	1
22:04	8	5.9	6.8	5.3	6.8	5.2	6.2	4.5	4.4	3	1.8	1.3
22:11	5.7	5.9	5.4	5.2	5.1	4.6	4	4	3.1	3	0.3	0.3
22:15	8.2	5.9	7.5	5.3	5.5	5	4.3	4.3	2.2	2.7	1.6	1.3
0:20	4.5	5.8	5.5	5.4	5.6	5.4	5.3	4.9	5.3	4	4	2.6
0:27	5.2	5.8	5	5.2	5.5	4.8	4.6	4.1	4.1	3.1	3.4	2.4
0:50	5.1	5.8	5.2	5.3	4.7	5.2	5.1	4.7	3.8	3.5	3.4	2.5
1:23	5.3	5.8	4.3	5.3	4.6	5	3.6	4.2	3	3.6	2.4	2.8
15:38	5.6	5.8	5	5.3	5.4	5.2	5.1	4.8	4.8	3.9	4	2.8
16:01	5.2	5.8	3.9	5.2	3.9	5.1	3.6	5	3.8	4.2	3.1	3.7
16:44	4.1	5.8	5	5.3	5.2	5.2	4.3	4.8	2.5	3.3	2.6	2.7
16:49	5.5	5.8	4.7	5.3	4.4	5.3	5	5.1	3.9	3.8	3.4	2.9
17:23	6.3	5.8	6	5.2	5.9	5.1	4.5	4.8	3.8	3.6	2.5	2.9
18:09	5.2	5.8	4.7	5.2	4	4.8	3.9	4.4	3	3.5	2.6	2.6
18:17	5.6	5.8	4.7	5	4.2	4.8	3.8	4.6	3.6	3.8	1.9	3.1
18:24	6.4	5.8	5.6	5.2	5.5	5.2	4.9	4.9	2.2	3.7	2.2	3
19:41	5.2	5.8	5.2	5.2	5.5	4.9	4.3	4.4	3	3.2	3	2.6
20:52	6.6	5.8	6.6	5.5	6.2	5.2	4.5	4.3	2.9	3.3	0	0.1
21:06	5.5	5.8	5.2	5.2	5.3	4.9	4	4.4	2.9	3.4	0.3	0.6
21:23	5.5	5.8	5.3	5.4	4.9	5	4.2	4.7	2.4	3.3	0.2	0.2
21:27	6	5.8	5.7	5	5.1	4.6	4.1	4.1	2.9	3.2	0.5	0.2
21:28	7.3	5.8	5.6	5	4.9	4.7	3.8	4.2	2.4	3.2	0.5	0.7
22:26	4.8	5.8	4	5.5	3.6	5.2	3.6	4.7	2.4	3.4	1.3	1.2
22:34	6.4	5.8	6.3	5.2	5.7	4.9	4.8	4.4	3.8	3.4	0	0.5
22:59	5.9	5.8	5.4	5.3	5.7	5.2	5.7	4.9	2.5	3.7	0.9	0.4
0:11	7.3	5.7	6.6	5	6.3	4.6	5.4	4.3	4.8	3.4	3.4	2.4
0:57	7.4	5.7	7.1	5.4	7.2	5.1	7.2	4.4	7	3.5	5.2	2.5
1:46	6.3	5.7	3.6	4.7	3.2	4.3	2.5	3.7	1.3	3	1.2	2.2
16:18	6.4	5.7	6.1	5	5.5	4.5	5.3	4.1	3.9	3.3	3.1	2.5
16:19	6.3	5.7	4.1	5.1	3.3	4.6	3	4.3	2.6	3.5	1.8	2.7
16:50	5.6	5.7	5.6	5.2	4.8	4.9	4.1	4.8	3.3	3.8	2.4	3
18:06	6.1	5.7	4.9	5.3	5	5.1	6.1	4.8	3.6	3.8	3.6	2.8
18:55	4.4	5.7	4.1	5.1	3.9	5	3.4	4.5	2.4	3.3	2.7	1.8
19:02	5.7	5.7	5.5	5.5	5.6	5.3	4.9	4.8	3.4	3.7	0.1	0.5
19:25	5.8	5.7	5	5	3.6	4.6	3.4	4.1	2.1	3	0.8	1.3
20:01	5.5	5.7	4.8	5	4.5	4.8	4.5	4.2	3.6	3.1	3.2	2.4
23:16	7.1	5.7	6.7	5.3	5.9	5	5.2	4.8	3.5	3.4	1.7	1.1
23:32	6.3	5.7	6	5.4	5.9	5.2	6	4.9	3.2	3.2	1.4	1.1
23:47	4.5	5.7	4.7	5.3	4.2	5	3.5	4.5	2.9	3.5	0.2	0.6
0:02	5.8	5.6	4.5	4.7	2.6	4	1.8	3.7	1.7	3.1	1.4	2.5
0:03	5.1	5.6	5	5.1	4.4	4.9	3.6	4.4	2.7	3.7	2	2.9
0:15	6.2	5.6	5.4	5	5.9	4.8	5.1	4.2	4.4	3.2	2.5	2.3
2:10	4.9	5.6	4.7	5	4.4	4.6	4.1	4.2	2.5	3.5	2.4	2.6
15:50	5.2	5.6	4.8	4.9	3.9	4.3	3.4	4	3.8	3.5	3.8	2.8
15:52	6.7	5.6	5.6	4.9	5.1	4.6	4.7	4.1	3.4	3.1	1.8	2.4
15:58	5.2	5.6	4.4	4.8	4.5	4.6	3.2	4.1	2.7	3.2	2.5	2.5
16:24	4.7	5.6	4.9	5	5.5	5	5.1	4.5	4.2	3.4	1.8	2.4
17:00	7.2	5.6	7	5	7	4.8	5.5	4.3	4	3.5	3.8	2.8
17:30	4.8	5.6	5.2	5	4.1	4.6	3.4	4	3.1	3.2	3.6	2.6
19:43	4.5	5.6	3.4	4.9	2.6	4.6	2.5	4.2	2.4	3.1	1.8	2.6
20:50	8.1	5.6	7.1	5.1	7.2	5	7	4.4	5.2	3.3	0.2	0.2
21:14	5.8	5.6	5.4	5.2	5.2	4.9	4.8	4.3	3.5	3.2	1.2	0.7
21:24	7.8	5.6	6.2	4.8	5.7	4.3	4.2	4	2.8	3	1.2	0.5
21:42	5.8	5.6	5.6	5.1	5.6	4.9	4.3	4.4	2.7	3	2.3	1.3
22:16	5.3	5.6	4.5	5	4.8	4.6	5.4	4.4	3.3	3.3	2.2	2.6
22:28	5.4	5.6	5.3	5.1	5.4	4.6	3.9	4.3	2.5	2.9	1.1	1.5
22:29	7	5.6	6.5	5.3	5.9	4.9	5.9	4.5	4.2	2.9	1.1	1.3
22:32	6.6	5.6	6.1	5.2	6.2	4.9	5.1	4.6	2.6	3	1.7	1.4
22:35	6	5.6	5.4	5.2	4.9	4.8	5.1	4.5	4	3.6	1.6	0.4
22:54	6.2	5.6	5.8	5	4.6	4.6	3.2	4	2	2.9	2.1	2
23:12	6	5.6	4.6	5.1	5.1	5.1	5.1	4.6	4.6	3.4	2	2.4
0:10	4.2	5.5	3.5	4.7	3.1	4.2	3.1	3.7	2.6	2.9	1.9	1.9
0:47	4.7	5.5	4.1	4.9	4.2	4.6	3.6	4.3	2.6	3.3	1.9	2.6
0:53	6	5.5	6	5	5.9	4.8	5.8	4.5	5.4	3.4	3.9	2.4
16:03	5.1	5.5	4	4.8	4.3	4.8	3.3	4.4	2.2	3.3	1.8	2.7
16:45	5	5.5	4.9	5.1	4.9	4.8	4.8	4.2	4.4	3.1	3.2	2.5
16:52	4.2	5.5	3.7	4.9	3.5	4.3	2.8	3.9	2.3	3.2	1.9	2.6
17:47	6.8	5.5	5.8	5	5	4.7	4.1	4.3	2.7	3.2	2.1	2.6
19:55	5.7	5.5	5.3	5	4.9	4.5	5.5	4.1	2.8	3	1.2	2.3
22:58	6.1	5.5	6.3	5	6.3	4.5	3.9	3.7	1.8	2.5	0.8	0.4
23:00	6.2	5.5	6.4	5.1	5.6	4.8	3.8	4.4	2.4	3.1	1.4	0.7
0:46	8.2	5.4	7.9	5.1	7.2	5	5.9	4.6	4.1	3.8	3.6	3
1:10	7.3	5.4	6.1	4.8	5.5	4.6	4.1	4.4	3.3	4.1	3	3.4
15:02	6.2	5.4	5.1	4.8	5.2	4.7	4.6	4.3	3.5	3.4	3.5	2.8
16:37	6.3	5.4	5.8	4.9	5.4	4.4	5	4.1	4.6	3.3	3.1	2.6
16:57	4.2	5.4	4.2	4.9	4.8	4.6	5.4	4.4	4	3.2	2.2	2.2
17:16	5.3	5.4	4.9	4.8	4.6	4.6	3.9	4.2	4.2	3.4	3.6	2.6
17:38	5.1	5.4	3.3	4.7	3	4.4	2.2	3.9	2.1	2.8	2.1	2.2
17:56	5.1	5.4	4.2	4.7	3.4	4.2	3	4	2.5	3.5	2.3	3.1
18:11	4.8	5.4	3.9	5.1	3.6	5	3.7	4.7	3.4	3.1	1.4	2.6
18:41	5.6	5.4	5.3	4.9	5.3	4.5	4	4	2.8	3	2.1	2.3
19:54	4.2	5.4	3.9	4.8	3.6	4.6	3.2	4.3	2.6	3	2	2.2
19:58	5.9	5.4	6.3	5	6.2	4.5	6	4	4.9	2.8	0.1	0.7
20:03	5.8	5.4	5.4	4.9	5.3	4.4	4.4	4	2.4	2.9	1.6	2.1
20:24	5.9	5.4	5.6	4.7	4.5	4.4	3.9	3.9	2.8	2.7	1.4	1.6
21:11	4.7	5.4	3.7	5	3.6	4.7	3.3	4.5	3.2	3.2	1.9	1.6
22:07	6	5.4	5.5	4.9	4.5	4.4	3.4	4	2.9	3.2	0.1	0.5
22:17	6.7	5.4	5.5	4.8	4.4	4.3	4.3	3.8	3.4	2.8	2.4	2.3
23:28	5.6	5.4	4.8	4.7	4.2	4.3	3.5	3.9	3.5	3.1	0.6	0.8
0:17	3.6	5.3	3.2	4.8	2.9	4.5	3.2	4.2	2.9	3.5	1.6	2.5
1:53	6.2	5.3	5.7	4.6	4	4	2.6	3.5	2.3	2.9	2	1.9
2:16	4.2	5.3	4.2	4.7	3.6	4.3	3.1	3.9	2.9	3.3	1.7	2.3
14:57	5.7	5.3	5	4.6	5.1	4.2	4.5	3.7	3	2.9	2.1	2.3
16:36	5.8	5.3	5.3	4.8	4.8	4.5	4.6	4.3	3.5	3.5	2.6	2.4
17:04	5.7	5.3	5	4.7	5	4.6	4.6	4.2	4.6	3.2	3.1	2.2
17:08	6	5.3	5.5	4.8	5.1	4.6	3.3	4.1	1.8	3	1.3	2.5
17:15	6.1	5.3	4.8	4.7	4.2	4.5	4.5	4.3	3.4	3.1	3	2.5
17:26	4.9	5.3	3.9	4.7	4.2	4.5	4.1	4.2	3.4	3.3	2.2	2.6
17:41	5.6	5.3	5.1	4.6	4.4	4.1	2.7	3.7	2.3	3.1	2.2	2.8
18:02	5.4	5.3	5	4.7	4.7	4.5	4.3	4.1	4.2	3.4	3.5	2.7
18:12	5	5.3	5.4	4.8	5.2	4.5	5.3	4.3	4.2	3.1	3.5	1.9
18:33	5.5	5.3	5.3	4.4	4.6	4.1	3.6	3.8	2.2	2.6	2.9	2.1
19:32	5.1	5.3	4.6	4.8	4.2	4.5	4.2	4.1	3	2.9	2.5	2.2
19:49	4.9	5.3	4.8	5.1	4.5	5.1	4.5	4.9	3.1	4	2	1.1
21:02	4.6	5.3	4.2	4.8	3.3	4.3	3.1	3.9	3.9	2.9	3.5	1.6
21:10	5.2	5.3	5.4	5	4.5	4.7	4.1	4.4	3	3.2	1.1	0.7
21:26	5	5.3	3.9	4.4	3.9	4.2	3.5	3.6	2.6	2.9	0.4	0.4
21:39	5.1	5.3	5.1	5	5.2	5	5	4.4	4.1	3.4	0.2	0.5
22:08	5	5.3	4.7	4.9	4.1	4.4	3.4	4	2.8	3.1	0.2	0.2
22:55	5.2	5.3	4.2	4.8	3.3	4.5	3	4.1	2.3	3.2	1.2	1.2
23:10	7.4	5.3	6.5	4.7	5.8	4.7	4.2	4.1	3.2	3	2.6	2.2
23:18	4.7	5.3	4.1	4.8	4.5	4.5	4	4	2.4	2.8	2.2	0.8
0:29	5	5.2	4.6	4.7	3.8	4	3.6	3.6	3.3	2.8	2.2	2
0:44	5.4	5.2	4.9	4.6	4.3	4.4	4.4	4.3	3.1	3.2	1.9	2.2
0:58	7.3	5.2	6	4.4	5.9	4	5.3	3.6	4	2.9	2.4	2
1:02	3.9	5.2	3.8	4.9	3.5	4.3	3.2	3.9	2.8	3.3	2.3	2.5
1:05	5.3	5.2	4.7	4.8	4.8	4.7	4.1	4.2	3.2	3.5	3	2.9
2:09	7.3	5.2	6.3	4.4	4.3	3.9	3.6	3.8	3.5	3.4	2.5	2.7
2:15	5.2	5.2	5	4.5	5	4.4	5.3	4	4.3	3.1	3.1	2.2
17:28	4.2	5.2	4	4.6	3.9	4.4	3.5	4	2.8	2.7	2.7	2.2
17:31	6.4	5.2	5.2	4.7	5.1	4.5	3.9	3.9	1.8	2.6	1	2
17:36	6	5.2	5.7	4.5	6.1	4.3	5.5	3.8	4.2	2.7	3.2	2
17:39	6	5.2	5.9	4.6	5.4	4.2	3.9	3.7	2.8	2.9	2.2	2.3
17:43	5.4	5.2	4.2	4.5	4	4.2	3.9	3.8	3.6	2.8	2.8	2.1
18:05	7.6	5.2	6.8	4.5	6.3	4.2	4.9	3.7	3.6	2.5	2.8	2
18:08	7.2	5.2	5.1	4.3	3.6	4	4.5	3.7	3.5	2.9	2.3	2.2
18:13	6.7	5.2	5.6	4.7	5.6	4.4	5.2	4.2	3.6	2.9	2.3	1.8
18:21	5.3	5.2	4.9	4.7	4.4	4.4	4.1	4.2	4	2.9	4.6	2.2
18:30	7.3	5.2	6.7	4.6	6.3	4.2	5.7	3.7	3.5	2.4	2.7	1.6
18:46	4.2	5.2	3.5	4.6	3.3	4.5	2.8	4.1	2.8	3.5	2.5	3
19:08	4.6	5.2	3.8	4.7	3.5	4.6	3.1	4.3	3.1	3.5	2.1	2.6
19:40	5.1	5.2	4.7	4.6	4.5	4.5	4.1	4.2	1.8	3.1	2.3	2.4
20:12	4.1	5.2	4	4.7	4.3	4.5	4.3	4.1	4.1	3.4	3.4	2.4
21:09	4.2	5.2	4.7	4.9	4.6	4.6	4.2	4.2	2.1	3	0.8	1
21:22	6.3	5.2	5.2	4.5	4.3	4	3.5	3.7	4	3.1	0.4	0.4
21:30	5.7	5.2	5.4	4.8	5.3	4.5	4.3	4	2.9	2.8	1.4	0.9
21:54	6.6	5.2	6.9	5.1	7.7	5	5.3	4.4	4.6	3.1	1.6	0.9
22:56	6.6	5.2	5	4.6	3.9	4.1	3.3	3.8	2.2	3.1	0	0.3
23:03	4.6	5.2	3.7	4.7	3.6	4.5	3.8	4	3.5	3.2	0.6	0.6
23:48	4.1	5.2	3.8	4.7	3.6	4.7	3.4	4.2	3.4	3.1	0.4	0.4
23:51	5.4	5.2	4.9	4.8	4.6	4.5	4.4	4.1	3.6	3.1	0	0.1
0:13	6	5.1	5.1	4.3	5.5	4	5.1	3.9	4.2	3	3.5	2.2
0:23	5	5.1	4	4.6	3.4	4.2	3.6	3.9	3	3.1	2.6	2.4
1:07	5.3	5.1	4.6	4.4	3.6	3.8	3	3.3	2.1	2.9	1.8	2.3
1:24	5.2	5.1	3.9	4.9	3.4	4.5	3.6	4.2	2.6	3.7	1.8	2.8
1:43	4.8	5.1	3.9	4.5	3.6	4.3	3.5	3.9	2.2	2.9	2.1	2.3
1:48	4.8	5.1	4.6	4.5	4.6	4.4	4	3.9	2.8	3.2	2	2.3
1:58	7.1	5.1	5.4	4.3	4	3.9	3.8	3.6	2.7	3	2.3	2.2
15:44	5.9	5.1	5.6	4.4	4.7	4.2	4.1	3.9	3.2	2.9	2.5	2.1
15:45	3.8	5.1	3.6	4.6	3.2	4.5	3.1	4.3	2	3.6	1.4	2.9
15:59	5	5.1	4.5	4.7	4.7	4.4	4.1	3.9	4.2	2.9	3.8	2
16:15	4.7	5.1	4.2	4.5	3.9	4.5	3.6	4.2	2.6	3.3	2	2.6
16:17	5.5	5.1	4.6	4.5	3.6	4.2	3.7	3.8	3.7	3	2.6	2.2
16:42	4.2	5.1	3.7	4.6	3.8	4.6	3.6	4	2.5	2.7	1.8	1.9
17:13	4	5.1	4.2	4.6	3.6	4.4	3.8	4.3	3.7	3.6	3.2	2.8
17:52	6.6	5.1	6	4.7	5.9	4.4	5.7	3.9	5.1	2.8	4.1	2
18:10	3.8	5.1	3.5	4.3	2.9	4	2.8	3.7	2.3	2.8	2.4	2.3
18:32	5.5	5.1	4	4.5	3.7	4.1	4.1	3.6	1.6	2.4	1.4	2.1
18:37	4.2	5.1	3.8	4.7	4.1	4.4	4.3	4	3.7	3.5	3.1	2.5
19:23	5	5.1	4.1	4.6	3.6	4.4	3.1	4	2.2	2.8	1.5	2.1
19:29	5.8	5.1	5.4	4.6	4.6	4.4	4.2	3.9	3.9	2.8	1.1	1.3
19:36	8.6	5.1	7.9	4.6	7.2	4.7	7.2	4.6	5.3	3.4	3.1	2
19:57	3.8	5.1	3.5	4.5	3.6	4.2	3.1	3.9	2.3	3.1	1.3	2.4
19:59	6.7	5.1	6.5	4.8	5.4	4.6	4	4.3	2.8	3	1.1	1.2
21:00	3.8	5.1	3.6	4.9	3.6	4.8	2.7	4.5	2.2	3.4	0.9	0.7
21:35	7.3	5.1	6.3	4.6	5.6	4.1	2.9	3.5	2.5	2.7	0.2	0.2
22:25	7.7	5.1	6.6	4.8	5.1	4.4	4.1	4	3.6	3.2	1.8	0.4
22:27	6.9	5.1	5.7	4.4	5.2	4.1	4.1	3.8	4	2.4	1.6	0.9
0:05	6.9	5	6.4	4.6	6.2	4.4	5	4	4.7	3.4	3.1	2.5
0:06	5.7	5	4.9	4.7	3.8	4.3	3.7	4.2	3.2	3.7	3.2	2.8
0:16	4.1	5	2.9	4.3	3.3	4.1	3.2	3.8	2.3	3	1.5	2.2
0:36	3.4	5	2.7	4.5	2.8	4.1	2.7	3.6	2.5	2.9	2	2.1
1:34	4.6	5	3.9	4.7	4.3	4.7	3.7	4.4	1.9	3.4	1.8	2.6
1:36	4.7	5	4.6	4.5	3.7	4.1	3	3.8	2.7	3.1	2.2	2.2
15:47	5.5	5	5.7	4.5	4.9	4.3	4.2	3.9	2.8	3.1	2.6	2.3
16:05	7.2	5	5.6	4.3	4.1	4	4.1	3.8	3	2.9	2.2	2.3
16:25	3.7	5	3.6	4.6	3.4	4.4	2.8	4.2	3.2	3.7	2.9	2.7
16:56	4.7	5	3.6	4.4	3.7	4.1	5.6	3.9	5.6	3.3	3.9	2.3
16:58	7	5	6.2	4.6	5.7	4.3	4.4	3.8	2.6	2.8	2.3	2.2
17:20	3.4	5	2.8	4.6	3	4.4	2.9	4.1	2.3	3.3	2	2.6
17:53	5.2	5	5.1	4.5	4.1	4.2	3.7	4.1	3.2	2.9	2.8	2.5
17:59	4.5	5	4.1	4.7	3.9	4.4	3.7	4	2.9	2.9	1.5	1.5
18:54	4.4	5	3.9	4.7	3.9	4.4	2.9	3.7	3.1	2.7	0.2	0.3
18:58	4.5	5	4.6	4.7	4.7	4.4	4	4	3.5	3	0.2	1
19:01	4.5	5	4.3	4.6	4.4	4.5	4.1	4.3	3.5	3.1	0	0.7
19:03	3.4	5	2.9	4.7	3.6	4.5	2.7	4.2	1.7	3.2	1.3	0.6
20:13	4.7	5	3.7	4.6	3.6	4.3	2.6	3.7	2.4	3	2	2.3
20:14	3.4	5	3	4.5	3	4.1	3.6	3.8	2.7	2.9	2.3	2.3
20:15	5.6	5	5.3	4.4	5.3	4.1	4.7	3.5	3.4	2.5	0.4	0.7
21:21	5.6	5	5.6	4.8	5.5	4.6	5.5	4.3	3.4	3.3	0.5	0.4
21:34	4.1	5	3.8	4.7	3.3	4.4	2.8	3.8	2.5	2.9	0.4	0.3
21:49	4.5	5	5	4.7	4.8	4.5	4.2	4	2.7	3.1	0	0.2
21:50	5.6	5	4	4.4	4.2	4.2	3.7	3.8	2.1	2.8	0	0.1
21:57	7.9	5	6.6	4.4	6.4	4.4	5.9	3.9	4.1	2.9	2.3	0.4
22:50	3.6	5	2.9	4.4	4.5	4.4	4.8	3.8	2.3	2.3	1.8	0.8
23:01	5.2	5	5.5	4.8	5.8	4.5	4.5	4	2.7	2.8	1.3	0.9
23:02	5	5	4.9	4.9	4.6	4.7	4.2	4.4	3.3	3.1	0.7	0.5
23:15	4.9	5	4.6	4.5	4.5	4.3	3.8	3.9	2.4	2.5	1.4	1.4
0:25	5.8	4.9	4.5	4.3	3.8	4	3.5	3.6	2.2	3	1.3	2
1:04	5.6	4.9	4.8	4.3	4.1	4	3.5	3.4	2.3	2.9	1.8	2
16:54	4.4	4.9	3.9	4.4	4.2	4.2	4.6	4	3.6	3.2	2.8	2.4
16:55	5.8	4.9	5.4	4.1	4.8	3.7	4.3	3.3	3.6	2.7	2.8	2
17:11	5.5	4.9	4.9	4.3	4.9	4.1	4.4	3.8	3.6	2.8	1.8	1.9
17:25	5.7	4.9	5.3	4.6	5.2	4.2	5.3	3.8	3.5	2.7	3.6	2.1
17:34	4.6	4.9	3.9	4.5	3.5	4.3	3.3	3.9	2.5	2.9	1.9	2.3
17:48	4.1	4.9	2.6	4.2	2.8	4	2.6	3.6	1.7	2.6	1.1	2.2
17:57	5.3	4.9	4.5	4.1	3.9	3.6	3	3.2	2.5	2.7	1.9	2.1
17:58	5	4.9	4.7	4.3	4.6	3.8	4.7	3.4	2.9	2.4	3.2	1.9
18:14	4.7	4.9	4.2	4.3	3.7	4.1	3.1	3.6	2.6	2.8	1.1	2.1
18:16	4.7	4.9	4.2	4.5	4.1	4.4	3.4	4	3.5	3.1	3	2.4
18:38	6.3	4.9	6	4.5	6.2	4.3	6.1	4	3.9	3.2	2.8	2.4
18:53	6.4	4.9	6.2	4.3	5.4	4	4.9	3.6	2	2.4	0.9	1.4
19:09	3.9	4.9	3.6	4.5	3.5	4.1	3.3	3.7	1.3	2.3	1.3	2.1
19:22	4.8	4.9	4.5	4.4	4.4	4.3	4.5	4.1	3.8	3	2.8	2.2
19:33	4.4	4.9	3.9	4.3	3.6	4	3.6	3.9	2.6	2.9	1.8	2.2
21:31	4.5	4.9	3.2	4.5	2.7	4.2	2.7	3.7	1.5	3	0.3	0.5
21:40	4.4	4.9	4.6	4.7	4.1	4.3	4	4	2.4	3.1	0.2	0.2
22:02	5.4	4.9	4.9	4.7	4.7	4.6	4.3	4.2	3.8	3	0	0.3
22:09	5.1	4.9	3.8	4.3	3.3	4	3	3.8	2.6	3.1	0.2	0.5
22:36	4.9	4.9	3.9	4.4	3.7	4.3	3.2	3.9	2.4	2.8	0.8	0.9
22:37	5.4	4.9	5.4	4.6	5.2	4.4	5.2	4.1	4.4	2.9	0.6	0.5
23:09	5.4	4.9	4.9	4.5	4.3	4.3	3.5	4.1	2.4	3.2	1.8	1
23:34	4.2	4.9	3.7	4.8	3.4	4.6	3.6	4.2	3.1	3	1	0.7
0:37	3.3	4.8	3.1	4.3	2.9	4.1	2	3.7	1.8	3	1.2	2
0:39	5.3	4.8	4.4	4.1	4.1	3.8	4.1	3.4	3.2	2.5	2.2	1.7
0:43	7	4.8	6.2	4.3	7	4.1	5.6	3.2	4.9	2.3	2.3	1.5
0:51	4.7	4.8	4.6	4.5	4.2	4.4	3.9	4.2	2.7	3.4	2.1	2.4
1:20	4.4	4.8	3.9	4.1	3.5	3.6	3.2	3.4	3.3	2.7	2.7	2.2
1:27	4.7	4.8	3.2	3.9	2.2	3.7	2.5	3.3	3.3	2.5	2	1.8
1:35	5.4	4.8	4.4	4.3	3.6	3.9	3.3	3.5	2.8	2.8	1.8	2
1:42	5.3	4.8	3.6	4	2.7	3.6	2	3	2.5	2.4	1.7	1.7
15:21	4.5	4.8	4.2	4.3	4.2	3.9	3.1	3.3	2.7	2.6	2.9	2
15:41	4	4.8	2.7	4.2	2.7	4.2	2.9	3.9	2.9	3.2	1.8	2.2
16:07	3.6	4.8	3.3	4.1	3	3.9	2.2	3.2	1.6	2.4	1.4	2
16:31	3.3	4.8	3	4.3	2.9	4.1	3	3.8	1.9	3.2	1.7	2.3
18:29	6.4	4.8	5.5	4	5.5	3.8	4.2	3.3	2.9	2.4	2.1	1.6
18:36	6	4.8	5.4	4.4	5	4.2	4.4	3.8	3.2	2.7	2.7	2.1
18:48	4.3	4.8	4.1	4.4	4	4.1	3.6	3.6	3.3	2.6	0.8	0.7
19:12	4.9	4.8	3.5	4.2	3.6	4	2.9	3.6	2.6	3.1	1.8	2.4
20:05	4.7	4.8	5.2	4.6	5.2	4.4	4.5	3.8	2.1	2.3	0.6	1.1
20:23	4.6	4.8	4.3	4.5	3.5	4.1	2.9	3.6	3	2.4	1.6	1.6
20:37	5.7	4.8	5.2	4.3	5.2	3.9	5.1	3.5	3.6	2.4	2.2	1.1
21:12	4.9	4.8	5	4.3	4.6	4.1	4.1	3.5	1.9	2.2	1.2	1.1
21:32	4.1	4.8	4.2	4.2	3.5	3.9	2.9	3.5	3.2	2.9	0.1	0.3
21:37	4.3	4.8	3.9	4.4	3.6	4.2	3.4	3.8	2.1	2.8	0	0.1
21:52	4.6	4.8	4.2	4.2	4	4	3.5	3.6	3.1	2.6	0	0.3
21:56	3.8	4.8	3.2	4.3	3.3	4	3.1	3.5	2.8	2.5	0	0.2
21:59	4.9	4.8	4.2	4.4	3.1	4	3.6	3.5	3.4	2.9	0	0.5
22:48	5	4.8	5.4	4.4	5.1	4	4.7	3.6	3.2	2.4	0.5	0.8
0:09	5.2	4.7	5.4	4.5	5.3	4.1	3.1	3.4	2.4	2.4	1.7	1.7
0:22	4.1	4.7	2.2	4.3	2.3	4	2.8	3.8	1.4	3	1.1	2.2
0:56	6.1	4.7	4.8	4.2	3	3.5	2.5	3.2	2.5	2.4	0.9	1.7
0:59	4.1	4.7	4.4	4.2	5	4.1	5	3.9	4.1	3.1	3.4	2.3
1:00	4.4	4.7	4.4	4.1	4.3	3.9	4.1	3.6	2.9	2.8	1.8	2.1
1:59	5.4	4.7	5.8	4.1	5	3.7	3	3.1	1.5	2.5	0.9	1.9
2:05	4.9	4.7	3.3	4.2	2.9	3.8	2.5	3.3	2.3	2.9	1.6	2.1
15:08	4.5	4.7	4.3	4	4.3	3.8	4.1	3.3	3.3	2.4	3.2	1.9
15:17	4.6	4.7	3.5	4.1	3.6	3.9	3.8	3.6	4	3.1	2.9	2.3
16:06	5.4	4.7	4.8	4.1	4.9	3.8	4.2	3.5	2.1	2.5	2.3	2.1
16:09	4.7	4.7	4.3	4.1	4.1	4	3.9	3.5	2.5	2.5	1.7	1.9
16:23	6.3	4.7	5.5	4.3	5.4	4.2	4.1	3.7	3.1	2.9	2.7	2.2
16:32	4	4.7	4.1	4.2	3.1	3.9	2.8	3.7	2.7	3	1.6	2.2
17:27	5.1	4.7	4.6	4.1	4.1	3.9	3.1	3.4	2	2.2	1.4	1.7
18:04	5.4	4.7	5.3	4.3	4.6	3.8	3.6	3.3	3.3	2.7	2.2	2.1
18:23	6.4	4.7	6.1	4.2	5.7	3.8	5.5	3.3	3.8	2.2	3.1	1.4
18:25	4.9	4.7	4.5	4.1	3.8	3.8	3.6	3.5	1.8	2.3	1.2	1.8
19:13	5.6	4.7	4.9	4.2	4.5	4.1	4.1	3.6	1.8	2.5	2.1	2.4
19:19	4.9	4.7	4.1	4.2	3.8	3.9	4	3.7	3.4	2.9	3.6	2.2
19:24	5.7	4.7	5.5	4.1	5.7	3.8	4.4	3.6	2.7	2.4	1.8	1.3
20:16	3.8	4.7	3.3	4.1	3.1	3.8	2.7	3.3	1.7	2.3	1.2	1
21:53	4	4.7	4	4.5	3.8	4.2	3.4	4	2.9	3	0	0.2
22:23	5.2	4.7	4.2	4.2	3.9	3.9	3.7	3.3	3.6	2.7	0.1	0.2
22:43	5.4	4.7	5.3	4.5	4.2	4.2	3.6	3.8	2.3	3	0.4	0.5
22:44	4.3	4.7	4.2	4.4	4.1	4	3.6	3.8	3	2.8	0.7	0.4
22:51	5.3	4.7	5.2	4.3	5.5	4.1	5	3.6	3.2	2.7	2	2
22:57	4.9	4.7	4.5	4.3	4.1	4	3.9	3.7	2.4	2.6	0.9	0.8
23:25	4.1	4.7	3.7	4.3	3.6	4	3.6	3.7	3.6	3.2	0	0.2
23:39	4.3	4.7	4.1	4.4	3.5	4.1	3.2	3.7	2.1	2.7	0.4	1
23:57	5.3	4.7	4.7	4.3	4.4	4.2	3.9	3.9	3.7	3.2	0.1	0.2
0:12	3.6	4.6	2.9	4	2.2	3.3	1.4	2.9	1.2	2.3	0.8	1.8
0:54	5.2	4.6	4.1	4.2	4.3	4.1	3.4	3.7	2.9	3.1	2.2	2.3
0:55	4.3	4.6	4	4.1	3.4	3.8	3.6	3.5	2.4	2.3	1.9	1.6
1:32	5.5	4.6	5	4	2.9	3.3	2.9	3.2	2.4	2.8	1.8	2.1
1:57	6.5	4.6	4.7	3.8	3.8	3.5	2.3	3	1.8	2.4	1.4	1.8
2:01	4.5	4.6	4.5	4.3	4.3	3.9	4.1	3.5	3.8	2.9	3.1	2.3
2:26	7.1	4.6	7.2	4.3	7	3.7	5.9	3.6	5.4	3.2	5.1	2.5
2:39	4.5	4.6	4.1	4.3	4.2	3.9	4.5	3.7	3.8	3.4	3.1	2.4
14:56	4.4	4.6	4.2	4.1	4	3.7	4.1	3.4	3.1	2.3	2.4	1.6
15:22	4.3	4.6	4.1	3.9	4.5	3.5	4.8	3.3	4.2	2.6	3.6	1.9
15:40	4.6	4.6	4	4.1	3.7	3.7	3.9	3.5	2	2.5	1.8	1.8
15:42	3.1	4.6	2.7	4.1	2.5	3.8	2.3	3.4	1.7	2.6	1.3	2.2
16:14	5.6	4.6	4.2	4.1	4.4	3.9	3.9	3.6	2.8	2.9	1.8	1.9
16:33	4.4	4.6	4.1	4.1	3.9	3.8	3.6	3.7	3.3	3	2.1	2.3
16:34	5.1	4.6	4.2	4.1	3.4	3.5	2.6	3	1.8	2.3	1.2	1.6
17:05	5.3	4.6	4.6	4.2	4.7	4.1	4.4	3.7	3.7	2.6	2.6	2
18:03	4.4	4.6	4.2	3.9	4.5	3.7	3.6	3.3	2.7	2.9	2	2.2
18:15	5.9	4.6	4.6	3.9	4.2	3.6	3.3	3.2	1.9	2.1	1.8	1.7
18:35	5.6	4.6	4.3	4	4.2	3.7	4	3.2	2.4	2.2	2.4	1.7
18:42	5.7	4.6	5.1	4.1	4.5	3.9	3.8	3.6	2	2.6	1.7	1.9
19:04	5.1	4.6	3.9	4.3	3.7	4.2	3.1	3.9	3.2	2.8	0.7	1.4
19:11	4.4	4.6	3.4	3.8	3.2	3.6	2.9	3.2	2.2	2.6	1.8	2.1
20:22	3.9	4.6	2.8	4.2	3.1	4	3	3.8	2.6	3	1.6	0.9
20:25	3.8	4.6	3.3	4.1	3.2	3.9	2.9	3.6	2.4	2.8	1.4	1.4
20:27	4.3	4.6	4.1	3.9	4.8	3.8	4.1	3.5	2.5	2.3	2	1.1
20:32	4.5	4.6	3.9	4.3	3.1	4	3.3	3.8	3	2.9	0.1	0.7
20:53	3.5	4.6	3.5	4.2	3.5	4.1	3.2	3.9	2.3	3	0.4	0.2
21:13	5.5	4.6	5.6	4.4	5.3	4.2	4.6	3.7	3.4	2.9	0.3	0.8
21:38	5.1	4.6	5.2	4.2	5.3	4.2	5.4	3.7	3.6	2.7	0.4	0.2
22:00	4.3	4.6	4.2	4.4	3.6	3.9	2.7	3.4	2.6	2.9	0.1	0.3
22:30	3.9	4.6	3.7	4.2	3.9	3.9	3.7	3.6	2.6	2.5	0.4	0.3
22:45	3.6	4.6	2.8	4.1	3.1	3.9	3.6	3.6	2.7	2.6	0.2	0.4
23:26	4.4	4.6	4.7	4.5	4.2	4.3	3.6	3.9	3.3	3.2	0	0.4
23:42	4.7	4.6	4.4	4.5	4.4	4.3	4.6	3.9	4	2.9	0	0.3
3:13	4.1	4.5	3.9	4	3.6	3.6	3.4	3.2	3	2.6	2.5	2
14:55	3.5	4.5	3.3	4	3.6	3.8	3	3.4	1.8	2.2	2	1.8
15:39	3.4	4.5	3	4.1	3.1	4.2	3.1	3.9	2	3	1.5	2.3
15:46	5.6	4.5	4.1	3.9	2.8	3.6	2.4	3.1	1.8	2.4	1.8	1.9
16:27	4.3	4.5	3.8	4.2	4.2	4.2	3.9	3.6	2.7	2.7	1.7	1.9
16:38	3.4	4.5	2.8	4.1	3.1	3.8	2.9	3.3	1.8	2.7	1.4	2.1
16:40	3.7	4.5	2.8	3.8	2.8	3.6	2	3.2	2.1	2.7	1.7	2.1
18:40	6	4.5	5.5	4.3	5.4	4.1	5	3.8	3.5	3.1	2.1	2.2
18:50	5.5	4.5	4.5	4	4.5	3.7	4.4	3.4	2.1	2.2	1.8	1.6
19:18	3.8	4.5	3.6	3.9	3.6	3.7	3.7	3.3	2.3	2.3	2	0.9
20:38	4.4	4.5	3.9	4	3.6	3.8	2.8	3.3	2.1	2.2	0.2	0.5
20:54	5.5	4.5	4.9	4	4.3	3.7	3.6	3.5	2.3	2.5	1.2	0.2
21:33	4	4.5	3.8	4	3.7	3.6	3	3.2	2.6	2.6	0.6	0.3
21:46	3.7	4.5	3.4	4.1	3.4	3.6	2.4	2.8	2.1	2.2	0.3	0.4
22:10	4	4.5	3.7	4	4	3.5	3.9	3.2	2.7	2.2	1.4	0.8
23:08	4.2	4.5	3.9	4	2.9	3.8	3.1	3.8	1.8	2.7	1.8	2.1
23:27	4.2	4.5	4.3	4.3	4.3	4	4.1	3.6	3.6	2.8	0.1	0.1
0:07	5.5	4.4	4.6	3.9	4	3.6	4.4	3.5	3.5	2.5	2.8	2
0:14	3.6	4.4	3.4	3.9	3.4	3.7	2.6	3.4	1.5	2.7	1.1	2
0:26	3.2	4.4	3	4	3	3.7	3	3.4	1.9	2.6	1	1.9
0:35	5.1	4.4	4.3	3.9	4.5	3.6	4.7	3.2	3.2	2.5	2.2	1.9
0:40	3.8	4.4	4.1	4	4	3.8	3.4	3.5	2.7	2.4	1.8	1.7
1:01	7.3	4.4	6.2	3.8	3.5	3.5	1.9	2.8	2.1	2.2	1.1	1.6
1:06	5.1	4.4	4.6	3.8	4.8	3.5	4.5	3.3	4.2	2.6	2.9	1.9
2:03	4.5	4.4	4	3.6	3.9	3.3	3.7	3.1	3.6	2.6	3.2	2
2:06	4.4	4.4	3.8	3.6	3.7	3.3	2.1	2.7	1.3	2.2	0.9	1.6
2:48	2.8	4.4	2.4	4.1	2.1	3.7	2	3.3	1.8	2.8	1.4	2.1
16:10	3.6	4.4	3.5	4	3.3	4	2.9	3.7	2.3	3	1.8	2.3
16:22	4.5	4.4	4.2	4	3.6	3.8	3.3	3.4	2.6	2.7	2	2.1
16:41	3.1	4.4	2.8	3.8	2.5	3.6	2.4	3.4	1.8	2.6	1.6	1.9
16:43	4	4.4	3.6	3.8	3.7	3.7	3.4	3.6	3.1	2.8	2.6	2.1
16:51	5.4	4.4	4.4	3.8	3	3.5	2.8	3.3	2.1	2.5	1.8	2.2
17:03	4.4	4.4	4	4	4.1	3.9	3.8	3.5	3.1	2.8	1.5	1.9
17:49	4.3	4.4	3.9	3.9	3.6	3.5	3.6	3.1	2.4	2.3	2.3	1.8
18:44	3.7	4.4	3.4	3.8	3.1	3.6	3	3.2	2.7	2.8	2.5	2
18:52	6	4.4	5.2	3.9	5	3.6	4.3	3.4	2.1	2.6	1.1	1.9
20:30	4.6	4.4	3.7	3.8	3.6	3.6	3.6	3.5	3.6	2.7	2.3	1.7
20:39	4.4	4.4	3.6	3.9	3.3	3.6	3	3.1	2.1	2.1	1.7	0.9
20:43	3.7	4.4	3.5	3.9	3.1	3.7	3.1	3.5	2.3	2.8	1.4	2.1
22:01	4.7	4.4	4.5	3.9	4.6	3.7	4.4	3.3	1.9	2.3	0.1	0
22:40	4.7	4.4	4.2	3.9	4.3	3.5	3.3	3.3	1.8	2.4	1.7	1.2
23:04	4.9	4.4	4	4.3	4.1	4.2	3.3	3.7	2.6	2.7	0.5	1
23:30	4.5	4.4	4.2	3.9	3.8	3.8	3.4	3.6	3	2.9	0.2	0.2
23:36	4.7	4.4	4.7	4.2	4.2	3.9	4	3.5	3.1	2.3	0.2	0.5
23:58	3.3	4.4	3.5	3.9	3.7	3.9	3.3	3.5	2.4	2.5	0.6	0.4
23:59	4.2	4.4	4.1	4.2	3.8	3.9	3.8	3.4	3.1	2.5	0.1	0.1
0:21	5.8	4.3	4.4	3.7	4.2	3.6	5.1	3.3	3.8	2.5	1.9	1.7
0:30	4.1	4.3	3.8	3.7	3.7	3.3	3.4	3	2.9	2.4	1.8	1.6
0:33	5	4.3	4.2	3.8	4.5	3.3	5.1	3.1	4.2	2.4	3.3	1.6
0:38	4.6	4.3	4	3.7	3.1	3.2	1.8	2.5	1	1.8	1	1.3
1:17	2.5	4.3	2.2	3.7	2.3	3.6	1.6	3.1	1.4	2.1	0.9	1.5
1:22	5.3	4.3	4.8	3.8	4.7	3.7	4.6	3.2	4.5	2.3	2.9	1.8
2:02	4.5	4.3	3.9	3.9	2.9	3.8	2.7	3.5	3.2	2.9	2.2	2
2:45	5	4.3	4.7	3.7	3.8	3.2	2.3	2.7	1.9	2.2	1.8	1.6
15:14	4.6	4.3	3.5	3.6	3.4	3.4	3.3	3.2	1.9	2.2	1	1.5
15:34	5	4.3	4.3	3.8	4.4	3.6	4.2	3.1	3.4	2.3	3	1.7
15:36	3.5	4.3	3.2	3.8	3.4	3.9	3.3	3.6	2.3	2.5	2	2
16:35	3.5	4.3	3.6	3.9	3.7	3.7	3.5	3.5	2.3	2.8	1.7	2.1
17:54	3.9	4.3	3.5	3.9	3.6	3.7	3.3	3.4	3.3	2.4	2.6	1.9
18:26	3.5	4.3	3.5	4	3.3	3.8	3.1	3.5	2.6	2.4	1.9	2
18:43	6.2	4.3	5.9	4	4.8	3.8	3.2	3.4	1.9	2.8	1.6	2.3
18:49	4.9	4.3	4	3.8	2.5	3.6	2.6	3.4	1.6	2.3	0.6	1.4
19:31	4.7	4.3	4.2	3.9	4.1	3.7	3.9	3.3	2.7	2.2	0.5	0.6
19:47	3.3	4.3	3.6	3.8	3.9	3.6	3	2.9	1.3	2	1.1	1.4
20:21	3.7	4.3	2.9	3.7	2.8	3.5	2.7	3.2	1.9	2.1	0.9	1.4
20:26	4.5	4.3	3.9	3.7	4	3.5	3.6	3.3	3.1	2.5	0.5	1
20:46	3.8	4.3	3.8	3.9	3.7	3.8	3.6	3.4	2.5	2.4	1.3	1.8
21:01	4.5	4.3	3.7	4	3	3.7	3.1	3.5	3.3	2.3	0.1	0.9
21:58	3.5	4.3	3	3.8	3.1	3.6	2.2	3.1	1.8	2.6	0.1	0.2
22:18	4.7	4.3	4.3	4	4.2	3.9	3.6	3.4	3.5	2.4	0.3	0.7
22:19	5.1	4.3	4.8	4	4.7	3.9	4.6	3.6	3.5	2.2	2.3	1.3
22:21	5.3	4.3	3.7	4	3.1	3.7	2.7	3.4	2.4	2.3	1	0.9
22:47	4.5	4.3	3.9	4	3.5	4	3.7	3.8	2.4	2.7	0.4	0.5
23:06	4.1	4.3	4.1	3.9	3.9	3.9	3.7	3.6	2.5	2.4	3.3	1.8
23:55	4.4	4.3	3.7	4	4	3.8	3.4	3.2	2.4	2.5	0.3	0.2
0:24	2.3	4.2	2.4	3.8	2.5	3.6	2	3.4	2.2	2.7	1	2.1
1:14	6.2	4.2	5.9	3.7	4.7	3.3	4.2	2.9	3.6	2.2	2.6	1.5
1:18	2.9	4.2	2.6	3.7	2.6	3.4	2.6	2.9	2	2.3	1.6	1.7
1:40	5.4	4.2	4	3.7	3.8	3.3	2.9	2.8	3.2	2.2	2.2	1.4
1:44	5	4.2	3.8	3.5	2	2.9	1.6	2.3	0.9	1.7	1.1	1.4
1:51	3.2	4.2	3.5	4	3.3	3.9	3	3.7	2.6	2.8	1.9	2
2:22	6	4.2	5.2	3.5	4.2	3.1	4	2.9	3.5	2.5	3.2	2
14:51	4.1	4.2	3.6	3.6	3.3	3.3	3.2	3.1	2.3	2.3	1.9	1.8
15:04	3.7	4.2	3.5	3.9	3	3.8	2.5	3.6	1.7	3.1	1.8	2.5
15:06	4.6	4.2	4.5	3.9	4.1	3.3	4.2	2.9	3.3	2	1.8	1.5
15:09	3.6	4.2	3.2	3.7	2.9	3.6	2.7	3.3	2.9	2.8	2.4	2.2
15:23	4.1	4.2	3.3	3.6	3.1	3.3	2.9	3.1	2.7	2.5	1.8	1.9
15:33	5.1	4.2	4.4	3.8	3.8	3.5	4	3.2	2.8	2.3	2.5	2
16:02	4	4.2	3.4	3.7	3.3	3.7	2.9	3.4	2.2	2.8	1.6	2.2
16:39	3.7	4.2	2.4	3.9	2.4	3.8	2.6	3.6	1.9	2.7	1.8	1.9
17:01	4.3	4.2	4.2	3.8	3.6	3.8	3.7	3.6	3	2.8	2.2	2.3
17:10	5	4.2	4.6	3.7	4.1	3.2	3.6	2.6	2.4	1.8	0.2	0.5
17:55	7.1	4.2	5.5	3.6	5.2	3.3	4.7	2.9	2.7	2	2.8	1.5
18:22	4.4	4.2	3.9	3.7	3.6	3.6	3	3.3	2.2	2.3	2.2	1.8
18:34	4.6	4.2	3.9	3.7	3.5	3.4	3.5	3.1	2.7	2.3	2.1	1.7
19:10	4.1	4.2	3.8	3.8	3.9	3.9	4.2	3.7	3.2	2.6	2.8	2.2
20:28	5.2	4.2	4.6	3.7	3.8	3.6	3.6	3.4	2.4	2.7	1.8	2
20:55	4.5	4.2	3.5	3.8	3.1	3.3	2.4	2.8	1.8	2	0.5	0.6
20:59	4.9	4.2	4.3	3.8	3.6	3.5	3.3	3.3	2	2.3	0.3	0.2
21:45	4.7	4.2	4.5	3.8	4	3.6	3.8	3.4	2.9	2.8	0.1	0.5
22:41	4.5	4.2	5	4	4.7	3.9	3.8	3.6	2.8	2.7	0	0.2
23:29	3.9	4.2	3.6	3.8	3.6	3.7	3.1	3.4	2.1	2.6	0.2	0.3
23:56	4.2	4.2	3.5	3.8	3.2	3.7	2.4	3.4	2.3	3.1	0.1	0.2
1:21	2.7	4.1	2	3.4	2.1	3	1.9	2.6	1.8	2.1	1.1	1.5
1:45	5.7	4.1	3.9	3.6	3.4	3.2	2.8	2.9	2.5	2.6	1.6	2
1:52	3.4	4.1	3.1	3.5	2.9	3.3	2.6	3.2	2.7	2.6	1.9	2
2:23	3.1	4.1	2.9	3.7	2.6	3.6	2.6	3.4	1.4	2.7	1.4	2
14:58	4.6	4.1	4	3.7	3.9	3.6	3.6	3.4	3.4	2.7	2.3	2.2
15:03	3.5	4.1	3.6	3.7	4	3.7	2.7	3.5	2	2.7	1.7	2.2
15:51	4.6	4.1	3.7	3.5	4.1	3.4	3.6	3.2	2.9	2.7	2.3	2.1
16:08	3.9	4.1	3.4	3.8	2.8	3.5	2.6	3.2	2.4	2.4	2.1	2.3
16:13	4.3	4.1	4.6	3.9	4.6	3.7	3.7	3.4	2.9	2.4	2.4	1.9
16:30	4.8	4.1	3.4	3.5	2.9	3.5	3.1	3.4	2.5	2.8	1.7	2.1
16:48	5.9	4.1	4.6	3.7	4.5	3.6	4.3	3.4	3.1	2.6	1.5	1.7
17:02	3.6	4.1	3.3	3.6	3.1	3.4	3.1	3.2	3.2	2.6	2.2	2
17:50	4.4	4.1	4.2	3.6	3.8	3.4	4	3	1.6	2	1.7	1.6
18:56	4.3	4.1	3.6	3.9	3.7	3.9	3.4	3.6	2.9	2.5	1.6	1
19:35	5.8	4.1	5.4	3.7	5.4	3.5	5.2	3.2	3.6	2.4	2.5	1.7
21:41	4.3	4.1	4.3	3.9	4.1	3.5	3.6	3	1.6	2.3	0.9	0.1
22:38	4.6	4.1	4.1	3.6	3.7	3.4	3.4	2.9	3.5	2	0.3	0.1
23:23	4	4.1	3.9	3.8	3.8	3.6	4.1	3.3	3.3	2.3	1.2	0.9
23:24	4.3	4.1	3.9	3.7	3.6	3.5	3.2	3.2	1.9	2.1	0.9	0.6
23:35	5	4.1	4	3.7	3	3.4	2.4	3.1	3.1	2.6	0.3	0.4
23:43	4.6	4.1	4.1	3.8	3.7	3.4	3.6	3.1	2.8	2.6	0	0.2
0:08	3.2	4	3.3	3.5	3.5	3.5	3.2	3	2.8	2	2.4	1.5
0:18	2.8	4	2.2	3.3	1.4	2.8	1.1	2.5	0.7	2	0.3	1.5
1:15	3.7	4	2.5	3.6	2.5	3.6	2.5	3.3	2.6	2.9	2.3	2.3
1:31	3.2	4	3.2	3.4	2.8	3.1	2.7	2.7	2.1	2.6	1.6	2
1:49	4.3	4	3.6	3.5	3	3.3	1.8	2.9	1.8	2.5	1.5	1.8
2:17	6.7	4	5.1	3.1	3	2.5	2.7	2.5	2.9	2.4	2	1.8
2:40	2.8	4	3	3.7	3.5	3.3	3.1	3	2.7	2.4	2.3	1.9
15:01	3.5	4	3.6	3.6	3.2	3.4	2.8	3	2.1	2.2	1.8	1.7
15:37	3.5	4	2.9	3.5	2.7	3.5	2.8	3.3	2.6	2.7	2.4	2.1
15:53	4	4	2.8	3.6	2.7	3.4	2.3	3	2	2.3	1.5	1.7
16:21	3.8	4	3.4	3.5	3.7	3.4	3.6	3	2.3	2.1	1.2	1.6
16:46	3	4	2.7	3.6	2.6	3.3	2.1	2.8	1.3	2.4	1	1.5
16:53	3.8	4	3.5	3.4	3.6	3.3	3.9	3.2	3.5	2.4	1.6	1.6
17:06	3.8	4	3	3.7	2.9	3.6	3.2	3.4	2.7	2.6	2	2.1
17:09	3.5	4	3.2	3.4	2.7	3.3	2.3	2.9	2.1	2.2	1.8	1.6
18:20	2.9	4	2.3	3.6	2.3	3.6	2.3	3.3	2.4	2.8	1.8	1.9
18:27	3.5	4	3.4	3.7	2.8	3.4	2.2	3.1	1.9	2.6	1.7	2.1
18:28	4.3	4	4.1	3.6	3.8	3.5	3.3	3.3	3.3	2.6	2.9	1.8
19:06	4.5	4	4.5	3.5	4.3	3.4	3.9	3	2.5	2.1	2.4	1.3
20:06	3.6	4	3.8	3.7	3.6	3.5	3.3	3.4	2.9	2.6	0.7	0.7
20:19	3.2	4	2.2	3.5	2.5	3.4	1.6	3	1.1	2.2	1.1	1.2
20:29	4.4	4	3.9	3.6	3.6	3.3	3.6	3	2.5	2.3	1.1	1.6
20:42	3.6	4	3.6	3.6	3.5	3.4	2.9	3.2	1.8	2.5	1.9	2.2
21:04	3.3	4	2.6	3.4	2.2	3.1	2.1	2.9	1.5	2.2	1.4	0.8
22:39	3.1	4	2.7	3.7	2.5	3.6	2.8	3.4	2.4	2.5	1.4	0.9
22:49	5.6	4	5.6	3.5	4.6	3.2	2.8	2.8	1.8	1.9	0	0.3
23:14	3	4	2.8	3.5	2.7	3.3	2	2.8	1.4	1.9	0.6	1.1
23:19	3.3	4	2.5	3.6	2.5	3.4	2.2	3.1	1.5	2.2	0.5	0.6
23:45	2.9	4	2.9	3.6	2.6	3.3	2.9	3.1	3.3	2.5	0.3	0.3
0:41	3.9	3.9	3.2	3.4	3.6	3.2	2.6	2.7	3.1	2.4	2.3	1.9
0:42	4.6	3.9	4.9	3.1	4.5	2.7	3.6	2.4	2.1	1.8	1.6	1.3
1:09	3	3.9	3.6	3.5	3.3	3.1	2.7	2.9	1.9	2.1	1.1	1.6
1:37	4.1	3.9	4.1	3.5	3.7	3.5	3.2	3.2	2.8	2.6	2	2
2:21	4.3	3.9	3.6	3.5	3.8	3.3	3.5	3	2.9	2.4	1.9	1.9
2:30	6.1	3.9	4.4	3.5	3.6	3.4	3.3	3.2	3.3	2.6	2.4	1.8
2:44	5.3	3.9	4.6	3.4	4.3	2.9	2	2.5	1.7	2.3	1	1.7
3:04	4.8	3.9	4.8	3.6	3.2	3.2	2.8	2.8	2.4	2.5	2.1	1.8
14:52	3.6	3.9	3.4	3.6	3.5	3.5	3.4	3.3	2.3	2.5	1.3	1.8
15:00	4.7	3.9	4.1	3.4	4.4	3.4	4.3	3.3	2.3	2.2	1.8	1.7
15:15	3.3	3.9	2.9	3.4	3.2	3	3	2.8	2.2	2	2.1	1.4
15:18	4	3.9	3.5	3.4	3.2	3.3	2.6	3	1.9	2.6	2	2.2
15:20	4	3.9	3.8	3.3	3.6	2.9	2.8	2.5	1.8	1.9	0.9	1.4
15:49	3.9	3.9	3.5	3.3	2.3	3.1	2	2.9	2	2.1	1.3	1.7
16:12	4.1	3.9	3.4	3.5	3.5	3.1	1.9	2.6	1.8	2.1	1.4	1.6
16:28	3.3	3.9	3.1	3.6	3	3.5	3.2	3.3	2.6	2.8	2	2
17:44	4.3	3.9	3.7	3.4	4.1	3.3	4	3.2	1.8	2.1	1.3	1.5
18:18	2.7	3.9	2.8	3.6	2.8	3.5	2.2	3.2	1.5	2.2	1.4	1.9
19:20	4	3.9	3.7	3.6	3.8	3.4	3.9	3.1	2.3	2.1	0.3	0.8
20:04	3.4	3.9	3.2	3.5	3	3.3	2.9	2.9	1.7	2.1	1.1	1.7
21:19	3.3	3.9	3.4	3.8	3.4	3.9	3.2	3.6	2.2	2.2	0.9	0.9
22:03	5.4	3.9	5.3	3.7	4.2	3.5	3.2	3.1	3.2	2.6	1.2	0.6
23:20	3.7	3.9	3.6	3.5	3.8	3.3	3.5	3.1	2.3	2.3	0.7	0.7
1:16	3.5	3.8	3.3	3.3	2.9	2.9	2.4	2.5	1.7	2	1.4	1.4
1:55	3.8	3.8	3.4	3.4	2.9	3.1	2.7	2.8	1.3	2.1	1.3	1.7
2:11	4.2	3.8	3	3.1	2.7	3	2.8	2.5	2.3	2	1.4	1.4
2:13	3.8	3.8	3.3	3.3	3.3	2.9	3.3	2.6	2.5	2.1	1.8	1.5
2:20	3.5	3.8	3.6	3.5	3.7	3.1	3.7	2.8	3.3	2.1	3	1.7
2:37	2.5	3.8	2.4	3.4	2.2	3	1.8	2.4	1.6	1.8	1.2	1.2
2:49	5	3.8	4.8	3.5	4.9	3.3	4.1	2.9	2.5	2.2	1.9	1.8
2:54	5.2	3.8	4.3	3.4	4.7	3.1	5.1	3	3.7	2.1	2.1	1.4
3:17	4.8	3.8	4.2	3.3	3.7	2.9	2.4	2.3	1.3	1.5	1	1
14:49	3.4	3.8	2.8	3.2	2.3	2.9	2.1	2.7	1.9	2	1.9	1.5
15:07	3.6	3.8	3	3.3	2.6	3.3	2.2	3	1.8	2.2	1.8	1.9
15:26	3.2	3.8	2.9	3.3	3	2.9	2.7	2.7	1.6	2.1	1.2	1.8
17:14	3.4	3.8	3.4	3.6	3.4	3.9	3	3.7	3.3	3	3.1	2.4
17:21	3.2	3.8	3.7	3.5	4	3.5	3.1	3.2	2.5	2.4	2.3	2.1
18:00	3.9	3.8	3.7	3.3	3.5	3.2	3	2.8	1.9	2.1	0.8	1.5
18:39	4.1	3.8	3.9	3.4	3.6	3.3	3.1	3.1	2.5	2.4	2.2	1.9
19:05	3.8	3.8	3.2	3.4	3.2	3	2.5	2.9	1.6	2	0.7	1.3
19:30	3.6	3.8	3.7	3.4	3.4	3.3	2.3	3.1	1.9	2.3	0.5	0.7
19:45	4.6	3.8	4.1	3.3	3.2	3	2.1	2.6	1.9	2	1.1	1.4
20:17	3.9	3.8	3.1	3.3	3	3	2.7	2.7	2	2	1.4	1.3
20:40	2.4	3.8	2.2	3.5	2.6	3.6	2.2	3.1	1.6	2.2	1	0.5
20:41	3.9	3.8	3.1	3.4	3	3.3	3	3	2.7	2.2	2.5	1.4
20:44	3.8	3.8	2.6	3.2	2.1	3	1.7	2.7	1.2	2.1	1	1.4
21:44	2.4	3.8	2.1	3.2	2.2	3.1	2.4	3.1	1.8	2.1	0.5	0.9
23:46	4.6	3.8	3.6	3.2	3.4	3.2	3.1	3	1.8	1.9	1.2	1.1
1:11	4.4	3.7	3.4	3.1	3.3	2.8	2.4	2.6	2.5	2	2.2	1.6
1:28	3.2	3.7	3.6	3.2	3.7	2.9	3	2.7	2.2	2	1.3	1.4
1:41	3.9	3.7	3.7	3.4	4.2	3.2	3.6	3.1	2.5	2.3	1.9	1.7
2:00	3.9	3.7	3.5	3	2.7	2.6	2.9	2.4	1.9	1.8	1	1.3
2:33	4.5	3.7	3.1	3.1	2.3	2.7	1.8	2.4	1.8	2	1.3	1.5
2:51	3	3.7	2.3	3	2	2.6	1.9	2.6	1.6	2.1	1.1	1.5
14:54	3.3	3.7	3.5	3.2	2.8	3	2.8	2.9	2	2.3	2	1.8
14:59	3.9	3.7	3	3.1	3	2.9	3.2	2.7	3.2	2.1	2.6	1.5
15:05	4.1	3.7	3.7	3.3	3.8	3.1	3.4	2.7	2.1	1.9	1.2	1.4
15:24	2.4	3.7	2	3.1	2.2	3.1	2.7	3	1.8	2.3	1.7	1.8
16:11	3.5	3.7	3.4	3.4	2.9	3.3	3.3	3.2	2.6	2.3	2	1.7
16:59	3.7	3.7	3.7	3.4	4.1	3.3	4.2	3.3	3.1	2.5	1.9	1.8
17:12	3.6	3.7	3.1	3.4	3.6	3.3	3	2.9	1.8	2.1	1.1	1.7
18:01	3.2	3.7	2.6	3.2	1.8	3	1.8	2.7	1.6	1.9	0.9	1.4
18:19	4.2	3.7	4	3.4	3.9	3.2	4.2	2.8	3.5	1.9	1.1	1.1
18:45	3.1	3.7	2.7	3.4	2.1	3.3	2.3	3.2	1.8	2.7	1.6	2
19:21	3.9	3.7	3	3.3	3.1	3.3	2.7	3.3	1.5	2.5	0.9	1.5
19:28	4.3	3.7	3.8	3.2	3.7	3.1	3.3	2.7	3.5	2.1	0.1	0.4
20:31	3.3	3.7	3.3	3.2	2.7	3	2.4	2.7	1.5	2	0.6	1.3
20:57	4.7	3.7	3.5	3.4	3.6	3.2	3	3	1.8	2.1	0.6	0.7
20:58	3.3	3.7	2.7	3.2	2.6	3.1	2.5	2.7	1.8	2.3	0	0.1
21:20	3.7	3.7	3.5	3.3	3.4	3	3.3	2.7	2.3	1.9	0.7	0.5
23:05	3.8	3.7	2.8	3.2	2.5	3.1	2	2.7	1.3	2	0.8	0.4
23:21	5.6	3.7	5.1	3.3	4.7	3.1	4.1	2.9	3.3	1.8	2	1
23:52	3.1	3.7	2.9	3.5	2.4	3.2	2.9	2.9	1.6	2.2	0.1	0.1
23:53	3.5	3.7	3.2	3.4	3	3.2	3	2.8	2.2	1.9	0.1	0.2
0:28	4.3	3.6	4.3	3.2	4.1	2.9	3.9	2.6	2.2	1.9	1.9	1.5
0:31	4	3.6	3.7	3.2	3.2	2.9	2.9	2.8	2	2.4	1.3	1.7
0:34	4.7	3.6	3.5	3.1	1.8	2.7	2.2	2.5	2	1.9	1.1	1.4
1:12	2.8	3.6	2.8	3	3	2.9	2.8	2.7	2.6	2.1	1.7	1.5
1:29	3.5	3.6	2.5	3.3	2	3.1	1.9	3.1	1.8	2.6	1.4	2
2:07	3.4	3.6	2.6	3.1	2.5	2.8	2.7	2.4	2.4	2	1.5	1.3
2:29	2.3	3.6	2.4	3.4	2.8	3.5	1.8	3.3	1.9	2.9	1.5	2.2
2:59	2.9	3.6	3.1	3.2	2.5	3	2.6	2.9	2.2	2.2	1.8	1.7
3:01	4.7	3.6	2.1	2.9	2.5	2.7	2.9	2.5	3.3	2	2.7	1.6
3:03	4.2	3.6	3.2	3	3.5	2.8	2.6	2.5	1.9	2	1.4	1.5
3:15	4.5	3.6	4.4	3	2.7	2.3	2	1.9	2	1.5	1.8	1.2
16:26	3.1	3.6	2.9	3.2	2.8	3.2	2.5	2.9	2.3	2.4	1.9	1.9
17:07	5.5	3.6	4.1	3.1	3	2.8	2.4	2.6	2.5	1.9	1.5	1.4
17:46	3.8	3.6	3.6	3.5	3	3.4	3.3	3.3	2.9	2.6	2.2	1.8
19:16	4.3	3.6	4	3.2	3.9	3.2	3.6	3	2.4	2.5	2.7	1.9
19:48	5.7	3.6	6.1	3.4	6.1	3.4	5.4	2.8	4.9	2.5	0.1	0.5
19:50	2.9	3.6	2.8	3.3	2.7	3.2	2.1	3	1.5	2.1	0.9	1.4
19:53	4.9	3.6	4.2	3.3	4.1	3	3.5	2.5	2	1.6	0.9	1.1
22:42	3.8	3.6	3.6	3.4	3.6	3.4	3.4	2.9	3	2.3	0.5	0.3
23:38	4.5	3.6	4.9	3.3	4.1	3	3.5	2.7	2.7	2	0.5	0.8
23:44	4.1	3.6	3.6	3	3	2.7	2.4	2.4	1.8	1.8	0	0.3
2:25	5.2	3.5	4.4	3	2.1	2.8	1	2.4	1.8	2	1.7	1.4
2:27	2.3	3.5	2.7	3	2.3	2.9	2.1	2.9	2.2	2.2	1.3	1.6
2:52	3.1	3.5	2.3	3	2.2	2.7	2.1	2.5	1.8	2.1	1.1	1.5
2:58	3.9	3.5	3.6	3.2	3.5	2.8	3.4	2.6	3.2	2	2.6	1.3
3:12	3.8	3.5	2.4	2.8	3	2.8	3.1	2.2	2	1.8	1.3	1.2
14:50	4.2	3.5	2.5	2.9	2.1	2.7	1.6	2.5	1.5	2	1.2	1.3
14:53	3.3	3.5	2.9	3.2	2.6	3.3	2.8	3.3	2.6	2.6	2.1	1.8
15:25	2.7	3.5	2.7	3.2	3.4	3.3	3.4	3.2	3.2	2.4	1.2	1.7
15:27	3	3.5	2.4	3.1	2.8	2.9	2.9	2.8	2.3	2.1	1.8	1.5
15:32	3.9	3.5	2.8	2.9	3.5	2.7	3.9	2.5	2.2	2.2	1.8	1.6
15:35	3.4	3.5	3	3.2	2.4	3.1	2.7	3	2.7	2.6	2	1.8
15:54	4	3.5	3.1	2.9	2.7	2.7	2.3	2.5	1.9	2.1	1.6	1.6
16:16	2.7	3.5	2.3	3.2	2.3	3.2	2.2	3.1	1.8	2.6	1.7	2.1
17:17	4.1	3.5	3.6	2.9	2.9	2.7	1.7	2.4	1.2	1.7	0.9	1.3
17:51	3.2	3.5	2.6	3.1	2.5	3	2.7	2.8	2.6	2.1	2	1.6
18:47	5.4	3.5	4.6	3.2	4	2.7	3.9	2.6	2.7	1.9	1.4	1.2
19:46	2.8	3.5	2.4	3.1	2.2	3.1	2	2.9	1.5	2.2	0.9	1.6
20:56	3.6	3.5	2.9	3	2.4	2.8	2.4	2.4	1.7	2.2	1.8	1.7
0:32	2.6	3.4	2.3	3	2.2	2.8	1.5	2.3	1	1.7	0.7	1.3
1:19	3.9	3.4	2.4	2.8	2.1	2.8	2.1	2.6	2.1	2.1	1.8	1.6
1:30	2.8	3.4	2.6	3.1	2.8	3.2	2.9	3.1	2.6	2.6	1.8	2
1:33	4.6	3.4	4.3	2.9	4.4	2.9	4.5	2.8	3.7	2.3	3.3	1.7
1:54	3.8	3.4	3.6	3	3.1	3	2.7	3	2.4	2.6	2.2	1.8
2:14	4.2	3.4	2.7	2.7	2.5	2.5	3	2.4	3	1.9	1.3	1.3
2:31	2.3	3.4	2.5	3.3	2.4	3.3	2	3	1.5	2.4	1	1.8
2:41	3.2	3.4	3.1	3.1	2.9	2.8	1.8	2.1	1.7	1.7	0.9	1.1
2:50	3.8	3.4	2.6	3	2.4	2.5	2.3	2.3	1.8	1.8	1.3	1.3
2:53	4.3	3.4	2.8	2.9	2.4	2.7	2.1	2.6	2.2	2.3	2.8	1.8
2:55	3.3	3.4	2.5	3	2	2.6	2.3	2.6	1.8	2.2	1.1	1.5
2:56	3.2	3.4	2.7	3	2.4	2.8	2.4	2.6	2.2	2.2	1.4	1.6
3:05	3.4	3.4	3.1	2.7	2.2	2.4	2.5	2.2	1.9	1.8	1.1	1.4
3:16	4.6	3.4	3.6	2.9	2.6	2.6	1.6	2.2	0.9	1.5	0.5	1
3:36	4.3	3.4	4	3	3.7	2.8	3.2	2.7	3.1	2.2	2.4	1.5
15:11	3.2	3.4	3.1	2.9	2.8	2.9	2.8	2.8	2.5	2.2	1.8	1.7
17:45	4.4	3.4	3.3	3.2	2.9	3.1	2.8	2.6	3.4	2	0	1
19:14	2.8	3.4	3	3.1	2.1	2.8	1.8	2.5	1.8	1.7	0.7	1.3
19:17	3.8	3.4	3.5	3	3.3	2.8	2.9	2.3	1	1.5	0.6	0.8
19:26	2.9	3.4	3.2	3	2.7	2.8	2.6	2.9	1.8	2.1	0.2	0.8
19:27	3.3	3.4	3.1	3.2	3.3	3.2	2.8	2.9	2	1.9	0.9	0.6
19:34	3.3	3.4	2.4	3	2.1	2.8	2.2	2.5	2.2	1.9	2.5	1.4
19:51	3.1	3.4	2.3	3.1	1.8	3	2	2.8	1.8	2.1	1.1	1.2
20:10	3.9	3.4	4.2	3.1	4.2	3.1	4.1	2.9	3.8	2	2.4	1
20:11	2.5	3.4	2.5	3.1	2.7	3.1	2	2.8	1.3	2	1.1	0.9
23:22	3.5	3.4	3	3	2.6	2.8	1.8	2.6	1.7	2.1	0.9	1.3
2:08	3.8	3.3	3.2	2.8	2.5	2.4	1.3	1.9	0.9	1.4	0.5	1
2:24	2	3.3	2.2	3	2.3	2.9	2.3	2.8	1.9	2.2	1.4	1.5
2:46	2.2	3.3	2.3	2.9	2.1	2.5	2.2	2.4	2	2	1.7	1.5
3:07	2.5	3.3	2.3	2.8	2.6	2.7	2.9	2.4	2.1	2	2.1	1.5
3:45	2.9	3.3	3.2	3.1	3	2.8	3.2	2.4	2.3	1.8	2	1.3
10:50	3.4	3.3	3.2	2.9	3	2.7	2.9	2.4	2.3	1.7	1.8	1.3
14:32	4.3	3.3	3.9	2.8	3.4	2.4	3.1	2.1	1.8	1.2	1.2	0.6
16:47	2.7	3.3	2.3	3	2	3	3	3.1	2.6	2.4	1.9	2
18:51	1.7	3.3	1.8	3.2	2.2	3.3	2.2	3.2	1.2	2.1	0.7	1.5
20:08	3.8	3.3	3.2	2.9	3.4	2.8	2.8	2.2	2	1.6	0.7	0.6
20:35	2.8	3.3	2.9	3	3	2.8	1.9	2.3	1.4	1.8	0.4	0.8
20:45	3.3	3.3	2.8	2.9	2.7	2.7	1.8	2.3	1.3	1.7	1.3	1.4
22:22	2.8	3.3	2.2	3	2.1	3	1.9	2.8	1.6	2.1	0.2	0.3
23:37	3	3.3	2.6	3	2.6	2.7	2.4	2.6	2.2	1.9	0.8	0.5
1:08	2.1	3.2	1.8	2.8	2	2.7	2.2	2.5	1.8	1.8	1.4	1.3
1:50	2.6	3.2	2.8	3.1	3.5	3.3	3.3	3.2	2.4	2.6	1.7	1.8
2:04	2.8	3.2	2.7	3	2.5	2.7	2.5	2.5	2	1.9	1.5	1.3
2:38	3.4	3.2	2.3	2.9	2.1	2.8	2.1	2.6	1.9	2.1	1	1.6
2:42	1.9	3.2	2	3.3	2	3.3	2.7	3	2.9	2.4	2.2	1.9
3:00	2.6	3.2	2.5	3.1	2.9	2.9	2.4	2.6	2.1	2.2	1.3	1.7
3:08	3.7	3.2	3.5	2.8	3.3	2.6	3	2.5	2.4	2.1	1.8	1.6
3:18	2.5	3.2	3.1	2.8	3.4	2.5	2.1	2.2	1.7	1.7	1.7	1.4
3:19	2.6	3.2	2.8	2.9	3.1	2.5	1.8	2.1	1.8	1.9	1.7	1.6
3:52	3	3.2	2.2	2.7	1.8	2.3	1.5	1.9	1.4	1.4	1.2	1.2
15:10	4.1	3.2	3.1	2.6	2.2	2.5	1.9	2.3	1.5	1.8	0.8	1.4
15:12	3.2	3.2	3.1	2.8	2.8	2.7	2.8	2.6	2	2	1.4	1.7
15:16	3.5	3.2	2.8	2.9	2.7	2.6	2.9	2.4	2.9	1.9	2.2	1.4
18:57	3	3.2	2.6	2.8	2.5	2.7	2.4	2.5	1.8	1.8	1.4	1.3
20:09	3.3	3.2	2.7	2.9	2.2	2.7	2.2	2.4	1.5	1.6	1	1
20:20	3.3	3.2	3.5	3.1	3.1	2.9	2.9	2.6	1.3	1.7	0.4	1
20:33	2.9	3.2	2.3	2.9	2.3	2.8	2.3	2.8	1.8	2.2	0.2	0.5
23:41	3.6	3.2	3.1	2.8	2.9	2.6	2.3	2.4	1.8	1.8	0	0.1
1:38	1.6	3.1	1.7	2.5	1.8	2.4	1.7	2.3	1.1	1.8	0.5	1.3
2:32	2.7	3.1	2.5	2.8	2.7	2.5	2.9	2.3	2.7	1.8	2	1.2
2:43	2.5	3.1	2.2	2.9	2.4	2.8	2.2	2.6	2	2.4	1.6	1.8
3:02	2	3.1	2.2	2.8	2.3	2.7	2.4	2.5	1.5	2.1	1.4	1.6
3:06	3.4	3.1	2.7	2.6	2.3	2.5	2.5	2.6	2.5	2.1	2	1.5
3:22	2.9	3.1	3	2.7	2.5	2.3	2.7	2	1.8	1.3	1.4	1
9:56	3.2	3.1	3	2.5	2.9	2	1.9	1.6	1.4	1.4	1.1	0.9
10:08	2.8	3.1	2.2	2	1.9	1.6	1	1.4	0.7	1.2	0.6	0.9
10:14	3	3.1	2.4	2.7	2.2	2.4	2.1	2.2	2	1.4	1.7	0.9
10:19	3.5	3.1	3	2.5	1.8	1.9	1.6	1.6	1	1.3	0.8	0.9
10:26	3	3.1	2	2.7	2	2.3	2.1	1.8	1.1	1.3	0.9	0.9
15:28	2.9	3.1	1.8	2.7	2	2.4	1.8	2.1	1.4	1.5	1.3	1
19:15	4.7	3.1	4.1	2.9	3.2	2.6	2.4	2.1	1.8	1.5	0.4	0.3
22:20	2.9	3.1	2.8	2.7	2.4	2.4	1.8	2.1	1.1	1.5	0.2	0.5
23:40	3.2	3.1	3.1	2.6	2.9	2.5	2.3	2.3	1.3	1.6	0.2	0.4
2:19	2.7	3	2	2.3	1.8	1.9	1.6	1.5	0.9	0.9	0.6	0.6
2:35	3.4	3	3.4	2.9	3.6	2.9	3.7	2.7	3.8	2	2.4	1.3
3:25	3.7	3	2.7	2.8	2.7	2.7	2.8	2.5	1.9	1.7	1.2	1.3
3:39	3.1	3	2.7	2.7	2.6	2.2	1.8	2	1.3	1.8	0.9	1.3
3:42	4.1	3	3.4	2.3	2.8	1.9	1.6	1.4	1.1	0.9	0.9	0.7
3:46	2.2	3	1.9	2.6	1.8	2.4	1.8	2.2	1.8	1.6	1.1	1.2
8:32	2.5	3	2.3	2.4	2	2	1.9	1.5	1.1	1	0.7	0.6
10:01	3.2	3	3.2	2.7	2.9	2.5	2.4	2.1	1.2	1.4	0.9	1.1
10:16	2.5	3	2	2.3	1.8	1.9	1.4	1.8	1.1	1.4	0.6	0.7
10:46	2.7	3	2.6	2.4	2.6	2.1	2.3	1.6	2.2	1.1	1.7	0.6
14:35	2.5	3	2.4	2.7	2.6	2.6	2.3	2.2	1.7	1.5	0.7	1
14:41	2.1	3	1.9	2.5	1.8	2.4	1.9	2.2	1.6	1.6	1	1
20:36	2.7	3	2.8	2.9	2.8	2.8	2.4	2.5	1.4	1.9	0	0.1
23:54	3.9	3	3.4	2.6	3.4	2.5	1.9	2.3	1.5	1.8	0	0.2
1:13	2.7	2.9	2.2	2.3	1.9	2	2	1.9	1.6	1.7	1.1	1.2
3:14	2.9	2.9	2.5	2.6	1.8	2.5	1.9	2.3	1.5	1.8	1.5	1.4
3:33	3.8	2.9	3.2	2.6	2.6	2.2	2.5	2.1	2.1	1.6	1.1	0.9
4:00	2.2	2.9	2.1	2.5	1.9	2.2	1.8	2.1	1.6	1.7	1.1	1.3
10:05	3.3	2.9	3	2.3	2.7	2.2	1.8	1.9	0.7	1.3	0.5	1
14:31	2.8	2.9	2.3	2.4	2.3	2.2	2.3	1.8	0.9	1.1	0.7	0.5
14:43	3.2	2.9	2.9	2.7	3.1	2.8	3.1	2.6	2.3	2	2.4	1.4
14:46	3.1	2.9	2.7	2.7	2.5	2.6	2.6	2.3	2.5	1.5	1.4	1
15:13	2.4	2.9	2	2.7	2.4	2.9	2.2	2.9	2.2	1.9	1.2	1.4
15:19	2.7	2.9	2.6	2.7	3.2	2.7	3	2.5	2.2	1.8	1.1	1.3
15:30	3.4	2.9	2.1	2.6	2.3	2.4	2.4	2.3	2.1	1.8	1.6	1.2
20:07	2.4	2.9	2.1	2.4	2.4	2.3	1.8	2	0.6	1.2	0.7	0.7
1:25	2.8	2.8	1.3	2.2	0.8	2	0.5	1.8	0.4	1.3	0.3	0.9
2:12	3.4	2.8	2.6	2.2	1.8	2.2	1.6	2.1	1.2	1.5	0.8	0.9
2:57	3.2	2.8	2.5	2.5	1.5	2.2	1.5	1.9	1.9	1.5	1.1	1
3:29	2	2.8	2	2.4	1.4	2	1.1	1.5	0.9	0.9	0.3	0.5
3:30	2.9	2.8	2.4	2.5	2.2	2.1	1.8	1.9	1.8	1.6	1.3	1.1
3:44	2.5	2.8	2.3	2.1	2.8	2	3.1	1.7	1.7	1.2	1	0.8
3:57	2.7	2.8	2.1	2.3	1.9	1.9	1.4	1.6	0.9	1.1	0.5	0.8
4:03	2.7	2.8	2.6	2.4	2.5	2.1	2.4	1.6	1.5	1	0.5	0.6
8:30	3.4	2.8	2.6	2.4	1.8	2.1	1.7	1.9	1.4	1.3	0.8	0.9
9:51	2.5	2.8	1.7	2.3	1.7	2.1	1.7	1.9	1.7	1.7	1.4	1
10:07	2.5	2.8	2.2	2.4	2.1	2	1.8	1.7	1.2	1	1	0.6
10:22	3.4	2.8	2.4	2.2	1.4	1.6	1.3	1.4	0.8	1.1	0.7	0.7
10:55	3.2	2.8	2.5	2.3	2	2.1	2	2	1.7	1.4	1.1	1.1
10:59	3.7	2.8	2.8	1.9	2.5	2	2.1	1.5	1.3	1	0.5	0.7
11:32	3.3	2.8	3.1	2.4	2.6	2	2	1.7	1.5	1.4	1.1	0.9
14:29	3.5	2.8	3.1	2.3	2.7	2.3	2.6	2.1	1.3	1.1	0.3	0.5
14:40	3.1	2.8	2	2.4	1.6	2.2	1.3	2	1.3	1.4	1.3	1.2
20:47	3.4	2.8	2.4	2.4	2	2.2	2.4	1.9	1.7	1.3	0	0.4
2:47	2.6	2.7	2.6	2.3	2.9	2.1	2.2	1.8	1.7	1.3	0.9	0.7
3:20	1.7	2.7	1.7	2.3	1.8	2.2	1.7	2	1.6	1.7	1	1.2
3:21	3.5	2.7	2.7	2.3	2	1.9	1.7	1.7	1.2	1.4	0.9	1.1
3:28	3	2.7	1.9	2.2	2	1.9	1.6	1.8	1.2	1.6	0.8	1.1
3:40	1.8	2.7	1.2	2.2	1.6	2.1	1.5	1.8	1.3	1.4	1	1.1
4:06	2.3	2.7	2.2	2.2	1.7	1.9	1.6	1.7	1.3	1.3	0.7	0.8
8:34	2.3	2.7	1.7	2.1	1.4	1.7	1.1	1.5	1	1.3	0.8	0.9
9:25	3	2.7	2.5	2.3	2.2	2	1.9	1.4	1.6	0.9	1.1	0.5
10:02	2.7	2.7	2.6	2.2	2.2	2.1	2.5	2	2.3	1.7	1.9	1.2
10:09	2.4	2.7	2.2	2.3	2.5	1.8	1.5	1.4	0.6	0.8	0.4	0.5
10:13	1.8	2.7	2.1	2.4	2.1	2.1	2.5	1.8	1.1	1	0.6	0.5
10:29	2.4	2.7	2	2.2	2.1	2	1.7	1.7	1.3	1.2	0.7	0.8
10:34	2.9	2.7	2.6	2.1	1.7	1.7	1.2	1.3	0.5	0.8	0.3	0.5
10:37	3.1	2.7	2.9	2	3	1.8	2.5	1.4	1.9	1	1	0.7
11:22	3.2	2.7	2.1	2.2	1.8	2.1	2.1	1.8	1.1	1.1	0.3	0.6
14:34	2.7	2.7	2.7	2.4	2.5	2.2	2.3	2.1	1.5	1.3	1.1	1
14:36	1.9	2.7	1.8	2.2	1.8	2.1	1.7	2	0.8	1.1	0.7	0.9
14:37	2.9	2.7	2.4	2.4	2.1	2.3	2	2.3	1.8	1.5	1.4	1
14:44	3.5	2.7	2.6	2.3	2.1	2.1	1.9	2	1	1.2	0.8	0.9
14:47	3.1	2.7	2.4	2.4	2.2	2.3	1.8	2	1.4	1.5	1.4	1.3
14:48	3	2.7	2.2	2.3	2.6	2.2	1.9	2	2.1	1.4	1.2	0.9
15:29	2.3	2.7	2.2	2.5	2.5	2.4	2.3	2	1.9	1.6	0.8	1.1
1:39	2.8	2.6	2.4	2.1	2	1.8	1.8	1.5	1.8	1.2	1.8	0.9
3:26	2	2.6	2	2.1	1.8	1.9	1.6	1.7	1.5	1.4	0.8	1.1
3:27	2.4	2.6	2.1	2.1	1.7	1.8	1.2	1.5	1	1.1	0.8	0.7
3:37	3.3	2.6	1.1	2	1.1	1.9	1.1	1.7	0.8	1.4	0.5	0.9
3:38	2.6	2.6	2.2	2.2	1.8	1.9	2.1	1.7	1.5	1.1	0.6	0.6
3:47	2.8	2.6	2.5	2.4	2.2	2.1	1.6	1.8	1.6	1.6	0.9	1.1
3:51	2.8	2.6	1.8	2.2	1.8	2	1.6	1.6	1.4	1.4	0.7	1
3:59	3.7	2.6	3	2.1	2.2	1.9	1.8	1.7	1.6	1.2	1.5	0.8
4:40	2.4	2.6	2.3	2.2	2.1	1.9	1.7	1.6	1.5	1.2	1	0.8
8:25	2.4	2.6	2	2.3	1.5	1.8	1.7	1.2	1.5	0.8	1.1	0.3
8:31	3.9	2.6	3.3	2.1	2.8	1.9	2.3	1.5	1.3	1	0.9	0.5
9:22	2.9	2.6	1.6	2.1	1.1	1.7	1.2	1.5	1.2	1.2	0.6	0.8
10:18	2.2	2.6	2.2	2	1.8	1.5	1.3	1.3	0.9	0.9	0.5	0.6
10:21	2.3	2.6	1.5	1.9	1.4	1.8	1.3	1.6	0.7	1.1	0.5	0.7
10:32	2.8	2.6	2.6	2	1.8	1.9	1.8	1.8	1.2	1.5	0.8	0.9
10:42	2.6	2.6	2.6	2.3	2.3	2.1	1.8	2.1	2	1.8	1.4	1.1
11:00	1.9	2.6	2.4	2.1	1.7	1.7	1.3	1.5	0.6	1	0.6	0.7
11:03	2.6	2.6	2.1	2	1.8	1.8	1.8	1.1	0.7	0.5	0.4	0.2
11:09	2.6	2.6	2.2	2.2	2	1.7	2.2	1.7	1.7	1.4	1.7	0.9
11:17	2.8	2.6	2.2	2.1	2	1.9	2.1	1.8	1.3	1.1	0.8	0.7
11:28	3	2.6	2.3	1.9	2.4	1.5	1.5	1	1.4	0.6	0.5	0.2
11:33	2.9	2.6	1.7	2.1	1.2	1.8	1.2	1.5	1.1	1.3	0.5	0.8
14:30	2.3	2.6	2.3	2.3	2.7	2.2	2.6	1.8	1	1.1	0.9	0.8
14:33	2.1	2.6	1.9	2.4	2.1	2.4	2	2.3	2	1.8	1.7	0.9
14:42	2.2	2.6	2	2.3	2	2.3	1.8	2	1.2	1.4	0.6	0.4
16:29	1.7	2.6	0.9	2.2	1.2	2.3	1.5	2.3	1.8	2	1.7	1.6
2:18	1.8	2.5	0.9	2	1.2	2	1.2	1.8	0.7	1.2	0.4	0.9
3:09	3.5	2.5	2.6	2.2	1.8	2.1	1.8	1.9	1.8	1.6	1.3	1
3:41	2.7	2.5	2	2.2	1.9	2.2	1.6	1.9	1.4	1.5	1	1
3:54	2.2	2.5	2.1	2.1	1.8	2	1.8	1.8	1.1	1.3	0.9	0.9
3:56	1.7	2.5	1.5	2.3	1.1	1.9	0.9	1.5	0.8	1.1	0.6	0.9
4:05	2.7	2.5	2.6	2.2	2.3	2.1	2.2	1.8	2.1	1.4	1.9	1
6:26	2.1	2.5	1.8	2	1.8	1.9	1.2	1.3	1	1	0.7	0.6
8:37	1.7	2.5	1.5	2.1	1.7	1.9	0.9	1.4	0.7	1.1	0.5	0.7
9:20	3	2.5	1.6	1.7	1	1.4	0.8	1	0.8	0.8	0.4	0.4
9:21	2.9	2.5	2.3	1.9	1.9	1.6	1.6	1.2	1.2	0.8	0.7	0.5
9:36	2.9	2.5	1.9	1.6	1.1	1.2	1.2	1.2	0.8	0.9	0.6	0.6
9:55	2.3	2.5	2	2.3	1.9	2	1.6	1.6	0.9	0.9	0.4	0.5
10:06	2.2	2.5	2.3	2.2	1.8	1.9	2.6	1.9	2.3	1.4	1.3	0.8
10:11	3.3	2.5	2.2	1.9	1.8	1.6	1.4	1.6	1.2	1.4	0.7	1
10:15	4.4	2.5	3.7	2.2	3.7	2	3.2	1.7	2	1.2	1.4	0.8
10:28	2.8	2.5	2.5	2.2	2.6	2.2	1.5	1.9	1.6	1.6	1.1	1.1
10:33	3.2	2.5	3	2.1	3	1.8	1.5	1.5	0.5	1	0.2	0.6
10:44	2.3	2.5	1.9	2.1	2.4	1.6	1.5	1.2	0.6	0.8	0.2	0.6
10:58	2.4	2.5	1.8	2.1	1.5	2	1.5	1.6	1.3	1.2	0.9	0.7
11:35	2.3	2.5	1.8	2	1.5	1.7	1.1	1.1	0.6	0.6	0	0.1
11:44	2	2.5	1.8	2	1.7	1.8	1.4	1.7	1.1	1.2	1	0.9
15:31	2.5	2.5	2.1	2.2	1.8	1.9	1.7	1.8	1.2	1.4	0.8	1.2
20:49	2.3	2.5	2.1	2.1	2.1	2	2.2	1.8	1.8	1.5	0	0.2
3:10	1.4	2.4	1.1	2	1.1	1.7	0.9	1.5	0.6	1.1	0.2	0.8
3:11	2.5	2.4	1.9	2.2	1.6	2	1.5	1.7	1	1.3	0.7	0.8
3:31	2.5	2.4	2	1.7	1.9	1.3	1.7	1.2	1.2	1.1	1	0.8
3:34	3.1	2.4	2.4	1.9	1.6	1.7	1.3	1.5	1	1.3	0.7	0.8
3:43	1.8	2.4	1.8	2.1	1.9	1.9	1.8	1.7	1.4	1.2	1.1	0.8
3:49	2	2.4	1.8	1.9	1.8	1.7	1.9	1.5	1	1.1	0.7	0.8
3:53	1.9	2.4	2	2	1.8	1.8	1.8	1.6	1	1.2	1	1
4:01	1.5	2.4	1.4	2	1.4	1.8	1.2	1.8	1	1.4	0.7	0.9
4:17	2.9	2.4	2.7	2	2.6	1.7	2.1	1.5	1.6	1	0.5	0.5
4:19	2.2	2.4	2.2	2	1.3	1.8	1.3	1.5	1.2	1.2	1	0.8
4:25	2.9	2.4	1.9	2.1	1.8	1.9	1.4	1.6	1	1.2	0.6	0.7
6:24	2.7	2.4	2.2	1.9	1.9	1.6	1.2	1.3	0.9	1.1	0.5	0.8
6:27	2.5	2.4	2.3	2.1	2	1.8	1.9	1.4	1.6	1	1.1	0.6
8:33	2.7	2.4	1.8	2.1	1.8	1.9	1.4	1.5	0.9	1.1	0.7	0.7
8:52	3.1	2.4	2.3	1.7	2.2	1.6	1.4	1.3	1	1	0.7	0.7
10:10	2.1	2.4	1.8	2.1	1.6	1.6	0.6	1.1	0	0.4	0.1	0.1
10:31	1.9	2.4	2.5	2.2	1.8	1.7	2.3	1.6	1.8	1.2	0.9	0.7
11:04	3.6	2.4	2.7	2	2.7	1.9	1.9	1.5	1.4	1.2	1.2	0.8
11:07	2.9	2.4	2.3	1.8	1.8	1.4	1.5	1.2	1.1	0.7	0.5	0.4
11:29	2.1	2.4	1.3	2	1.4	1.7	1	1.4	0.8	1.2	0.9	0.9
11:30	2.8	2.4	2.2	1.9	1.9	1.7	1.4	1.4	0.8	0.8	0.5	0.5
11:31	2.5	2.4	1.9	1.7	0.7	1.3	0.9	1.2	0.6	0.6	0.1	0.3
14:39	2.1	2.4	2.2	2.1	2.1	2	1.5	1.8	1.3	1.1	0.3	0.6
14:45	2.4	2.4	2.2	2.1	2.2	1.9	1.6	1.8	1.1	1.1	1	1
20:48	1.6	2.4	1.7	2.2	2.1	2.2	1.3	1.9	0.9	1.2	1	0.7
3:35	2.5	2.3	1.7	1.9	1.3	1.8	1.3	1.6	1.4	1.3	1	0.8
4:08	2.6	2.3	2.5	2	2.4	1.9	1.8	1.7	1	1.1	0.6	0.7
4:23	3.1	2.3	2.7	2	2.2	1.7	1.5	1.3	0.9	0.9	0.8	0.5
8:36	2.6	2.3	2.4	2.1	2.2	1.9	1.8	1.8	1.6	1.2	1.2	0.9
9:00	3.5	2.3	3.1	1.8	1.6	1.4	1.6	1.2	0.9	0.9	0.7	0.5
9:19	1.6	2.3	1.5	1.8	1.3	1.7	1.3	1.3	0.8	0.8	0.5	0.5
9:23	1.8	2.3	1.5	1.8	2	1.6	1.6	1.3	1.2	0.9	0.5	0.5
9:32	2.7	2.3	3	2	2.7	1.8	1.8	1.4	1.9	0.8	1.5	0.7
9:57	2.2	2.3	1.8	1.6	1.8	1.3	0.5	0.8	0.5	0.5	0.2	0.2
10:17	2.6	2.3	1.7	1.6	1	1.2	1	1	0.6	0.6	0.2	0.3
10:20	2	2.3	1.2	1.9	1	1.6	0.8	1.3	0.7	1	0.3	0.7
10:24	2.1	2.3	1.4	1.8	1.4	1.5	1	1.1	0.2	0.7	0.2	0.5
10:25	1.3	2.3	0.9	1.7	1	1.4	0.9	1.3	0.7	0.8	0.2	0.6
10:35	2.4	2.3	1.4	1.8	1.4	1.8	1.6	1.8	1.5	1.5	1	0.9
10:47	1.9	2.3	1.8	2	2.1	1.9	1.8	1.6	1.4	1.1	1.1	0.7
11:05	4.1	2.3	2.5	1.8	2.3	1.9	1.6	1.5	1	1.2	0.6	0.8
11:06	2.1	2.3	1.3	2.1	1.5	2.2	1.3	1.9	1.2	1.6	0.7	1.2
11:10	2.4	2.3	2.1	2	2.3	1.9	1.8	1.7	1.8	1.4	1.8	1.1
11:14	2	2.3	1.6	1.9	1.7	2	1.6	2	1.4	1.8	0.8	1.1
11:16	2.8	2.3	2.8	2	2.7	1.7	1.7	1.3	0.9	0.8	0.6	0.6
12:08	2.3	2.3	2	1.8	1.5	1.3	0.8	0.9	0.6	0.6	0.3	0.2
14:25	3	2.3	2	2	1.6	1.9	1.7	1.7	1.5	1.1	0.3	0.3
14:27	2.4	2.3	2.1	2	1.7	1.8	1.5	1.7	0.7	1	0.5	0.5
14:28	2.5	2.3	1.8	2	1.5	1.9	1.7	1.8	1.1	1.2	0.3	0.8
19:52	2.9	2.3	2.4	2.3	1.8	2.3	1.5	2.3	1.3	1.6	1.1	1.1
20:34	2.7	2.3	2.7	2.1	2.9	2	2.5	2.1	1.9	1.7	1.7	0.7
2:36	2	2.2	1.3	1.9	1.4	1.7	0.7	1.4	0.5	1	0.1	0.7
4:07	2.2	2.2	1.7	1.9	1.4	1.8	1.3	1.7	1.4	1.6	1	1.1
4:10	1.6	2.2	1.2	1.8	1.1	1.5	0.9	1.2	0.9	1	0.8	0.7
4:14	2.7	2.2	2.1	2	1.9	1.7	1.8	1.4	1.4	0.8	0.7	0.5
4:37	2.5	2.2	1.8	1.7	1.2	1.4	0.8	1.3	0.7	1	0.5	0.6
4:42	2.2	2.2	1.8	1.8	1.7	1.6	1.3	1.2	0.7	0.7	0.4	0.3
6:25	2.8	2.2	2.3	2	2.1	1.7	1.8	1.3	0.7	0.8	0.2	0.4
6:29	2.6	2.2	1.8	1.5	1	1.1	0.6	0.8	0.2	0.4	0	0.1
8:15	2.3	2.2	1.7	1.8	1.4	1.4	1.6	1.1	0.9	0.5	0	0
8:26	1.7	2.2	1.8	1.8	1.7	1.6	1.1	1.3	0.8	0.9	0.5	0.5
8:28	1.9	2.2	1.8	1.7	1.7	1.4	1.4	1.2	0.8	0.9	0.4	0.5
8:29	2.2	2.2	2	1.7	1.8	1.5	1.5	1.2	1	0.5	0.4	0.1
8:53	2	2.2	1.8	1.8	1.8	1.8	1.7	1.6	1	0.9	0.5	0.5
9:46	2.2	2.2	1.8	1.8	1.9	1.7	1.5	1.5	1.3	1.1	1	0.7
9:50	1.8	2.2	1.2	1.7	1.3	1.4	0.9	0.9	0.5	0.6	0	0.3
9:58	2.1	2.2	1.3	1.6	1.2	1.5	1	1.5	0.6	1.2	0.4	0.9
9:59	3.9	2.2	3.1	1.5	2.6	1.2	2.4	1.1	1.2	0.6	0.6	0.1
10:03	1.6	2.2	1.4	1.8	1.2	1.6	1.1	1.3	0.7	0.9	0.3	0.5
10:04	2	2.2	1.8	1.8	1.7	1.5	1.5	1.1	1.3	1	0.7	0.5
10:53	4	2.2	3.6	1.9	2.7	1.4	1.7	1.2	0.9	1	0.3	0.6
10:56	2.5	2.2	2.5	2.1	2.2	1.8	1.7	1.3	1.4	1.1	1.4	0.8
11:18	1.2	2.2	1.3	1.9	1.1	1.6	1	1.5	0.7	0.9	0.4	0.7
11:19	2.4	2.2	1.8	1.5	1.3	1.1	0.9	0.9	0.5	0.6	0.2	0.4
11:24	1.9	2.2	1.5	2	1.6	1.8	1.4	1.5	1.2	1.1	0.8	0.6
11:39	2.4	2.2	1.4	1.6	1.1	1.2	0.7	0.9	0.3	0.4	0	0.1
11:43	1.8	2.2	1.6	1.9	1.5	1.8	1.3	1.3	1.1	0.8	0.7	0.5
11:47	1.8	2.2	1.5	1.6	1.8	1.5	1.3	1.1	1	0.5	0.1	0.1
12:07	1.9	2.2	1.8	1.8	1.2	1.4	0.9	1.3	1	1.1	0.8	0.7
12:11	2.8	2.2	2.2	1.9	1.9	1.6	1.5	1.3	0.8	0.8	0.6	0.5
14:17	2.2	2.2	2.1	1.9	2.3	1.9	2.2	1.8	2	1.2	0	0
14:21	3.2	2.2	2.7	2	2.4	1.9	1.6	1.7	1.2	1.3	0	0
14:26	2.1	2.2	1.9	2	1.8	1.9	1.8	1.8	1.5	1.1	1	0.6
14:38	1.8	2.2	1.8	2	1.9	1.9	1.8	1.7	1	1.1	0.3	0.6
2:34	1.5	2.1	1.5	1.9	1.3	1.8	1.6	1.6	1.4	1.3	1.1	0.9
3:32	2	2.1	1.8	1.8	1.4	1.5	1.1	1.3	1.2	1	1.2	0.8
3:55	2.2	2.1	1.7	1.8	1.7	1.6	1.3	1.3	0.6	0.7	0.4	0.3
4:02	2.5	2.1	2.1	1.8	2	1.8	1.8	1.5	1.4	1	0.9	0.6
4:04	3.6	2.1	3.6	1.7	1.9	1.3	1.2	1	0.5	0.7	0.4	0.4
4:09	1.9	2.1	1.9	2	2.4	1.9	1.5	1.6	1.2	1.3	0.7	0.8
4:16	2.4	2.1	2.5	1.7	1.9	1.5	1.2	1.1	1.1	0.7	0.6	0.5
4:28	2.4	2.1	1.9	1.7	1.3	1.3	0.8	1	0.5	0.5	0.2	0.2
4:31	2.6	2.1	1.7	1.7	1	1.3	1	1.1	0.3	0.6	0.2	0.4
5:09	2.3	2.1	1.8	1.6	1.5	1.3	1.3	1.1	1.1	0.7	0.6	0.3
6:07	2.1	2.1	1.9	1.7	1.6	1.4	1.2	1	0.8	0.7	0.3	0.4
6:30	1.7	2.1	1.5	1.6	1.4	1.4	1.5	1.2	1.5	0.9	0.9	0.6
8:19	2.5	2.1	1.8	1.7	1.6	1.3	1.2	0.8	0.6	0.2	0	0
8:35	2.5	2.1	2.1	1.8	2.1	2	2	1.9	1.7	1.5	1.5	1.1
8:57	1.8	2.1	1.8	1.8	1.4	1.7	1.7	1.6	1	1.1	0.8	0.8
9:02	2.3	2.1	1.8	1.6	1.8	1.2	1.7	1	1.3	0.7	1.2	0.5
9:24	2	2.1	1.2	1.5	0.9	1.2	0.7	1.1	0.5	0.8	0.3	0.4
10:00	1.8	2.1	1.8	1.6	1.8	1.6	1.2	1.3	0.9	1	0.7	0.7
10:23	2.9	2.1	2.9	1.7	2.5	1.5	2.2	1.2	1.9	0.8	0.9	0.4
10:27	3.8	2.1	3.3	1.7	2.3	1.4	1.2	1	0.7	0.6	0.5	0.5
10:41	2	2.1	1.6	1.8	1.2	1.7	1.3	1.4	1	1.3	0.7	0.9
10:54	2	2.1	1.8	1.6	2	1.5	1.3	1.2	1.1	0.9	1	0.7
11:01	3.1	2.1	2.1	1.4	1.6	1.1	1.1	1	0.6	0.7	0.4	0.6
11:11	1.7	2.1	1.3	1.9	1.5	1.9	1.1	1.6	0.7	1.4	0.7	1
11:20	1.6	2.1	1.8	1.9	1.4	1.7	1.4	1.4	0.6	0.9	0.5	0.7
11:23	2.1	2.1	1.8	1.7	1.8	1.5	1.5	1.3	0.9	0.8	0.6	0.5
11:25	1.7	2.1	1.5	1.9	1.6	1.8	1.5	1.7	1.3	1.3	0.8	0.9
11:49	2.3	2.1	1.8	1.7	1	1.3	1.3	1.3	0.8	0.9	0.5	0.6
12:02	2.1	2.1	1.3	1.5	1.4	1.3	1.3	1	0.6	0.5	0.1	0.2
12:16	1.7	2.1	1.8	1.8	1.8	1.5	1.4	1.3	1.4	1.1	1.4	0.9
14:16	2	2.1	1.8	1.9	1.8	1.8	1.9	1.8	1.5	1.2	0.3	0.1
3:48	1.5	2	1.5	1.7	1.6	1.5	1.3	1.2	1	0.8	0.6	0.5
3:58	1.6	2	1.4	1.8	1.5	1.8	1.6	1.5	1.5	1	1.1	0.6
4:18	1.9	2	1.8	1.7	1.8	1.6	1.7	1.5	1.3	0.9	0.7	0.4
4:35	1.4	2	1.8	1.6	1.7	1.4	1.1	0.9	0.6	0.5	0.2	0.1
4:38	2.5	2	1.8	1.4	1.1	1.2	0.8	0.9	0.5	0.5	0.2	0.1
4:41	2	2	1.6	1.7	1.5	1.6	1.1	1.4	0.8	1	0.7	0.6
4:43	1.8	2	1.5	1.7	1.3	1.5	1.2	1.2	0.8	0.8	0.3	0.3
4:45	2.1	2	1.4	1.6	1.4	1.5	1	1.1	0.6	0.6	0.1	0.2
4:54	1.9	2	1.8	1.7	1.7	1.5	1.4	1.1	0.6	0.6	0.1	0.1
4:56	2.3	2	1.8	1.6	1.3	1.3	0.9	1.1	0.8	0.7	0.7	0.3
4:57	1.9	2	1.8	1.4	1.2	1	0.8	0.7	0.2	0.4	0.2	0.2
6:04	2	2	1.9	1.6	1.8	1.3	1.8	1.1	1.1	0.5	0	0.1
6:09	1.7	2	1.7	1.7	1.2	1.3	0.8	1	0.7	0.6	0.1	0
6:10	2.4	2	1.7	1.6	1.7	1.4	1.2	1.1	0.8	0.7	0.6	0.4
6:11	2.3	2	1.6	1.5	1	1.2	0.6	1	0.5	0.8	0.3	0.5
6:19	1.7	2	1.5	1.7	1.4	1.4	1.3	1.3	0.9	0.6	0.4	0.1
6:22	1.6	2	1.3	1.5	1	1.2	1	0.9	1	0.4	0.4	0
7:13	2.4	2	1.8	1.4	1.3	1.1	0.9	0.9	0.7	0.6	0.3	0.3
8:14	1.7	2	1.2	1.6	1	1.1	0.7	0.7	0.4	0.3	0	0.1
8:24	1.4	2	1.1	1.6	1.1	1.4	0.9	0.8	0.5	0.4	0	0
8:27	1.8	2	1.4	1.5	1	1.2	1	0.9	0.9	0.7	0.8	0.4
8:51	2	2	1.8	1.7	1.9	1.7	1.8	1.5	1.5	1.2	1.1	0.7
8:55	1.5	2	1.4	1.6	1.4	1.4	1	1.1	1	0.7	0.7	0.4
8:59	2.1	2	1.4	1.6	1.2	1.4	1	1.1	0.8	0.8	0.3	0.5
9:14	1.8	2	1.5	1.6	1.1	1.4	1.1	1.2	1	0.7	0.9	0.4
9:17	2	2	2.1	1.6	1.2	1.1	0.8	0.9	0.2	0.4	0	0.3
9:26	1.3	2	1.1	1.7	0.6	1.3	0.8	1.1	0.2	0.7	0	0.3
9:40	2	2	1.5	1.7	1.1	1.4	1.1	1.1	0.8	0.5	0.6	0.2
9:49	2	2	1.9	1.4	1.9	1.3	1.4	1.1	0.2	0.3	0	0.1
10:30	1.8	2	0.9	1.2	0.4	0.7	0	0.5	0.2	0.5	0.1	0.3
10:36	2	2	1.9	1.8	1.9	1.6	1.8	1.6	1.2	1.2	0.7	0.8
10:39	1.9	2	1.2	1.7	1.4	1.6	1.8	1.4	1.2	0.9	0.5	0.4
10:43	1.6	2	1.6	1.8	1	1.3	0.6	1.1	0.3	0.7	0.1	0.6
10:48	1.8	2	1.7	1.9	1.6	1.6	1.5	1.3	1.4	1	1	0.6
10:52	1.7	2	1.3	1.6	0.8	1.2	0.6	1	0.7	0.7	0.6	0.4
10:57	1.3	2	1	1.7	1	1.5	1	1.2	1	1	0.5	0.6
11:02	2.5	2	2.1	1.5	1.7	1.4	1.1	1.4	1	1.1	0.6	0.5
11:21	1.9	2	1.4	1.6	1	1.3	0.7	1	0.5	0.7	0.2	0.2
11:34	2.2	2	2.1	1.9	1.7	2	1.6	1.7	1.7	1.1	0.9	0.6
11:37	2.8	2	1.8	1.7	1.4	1.6	1.3	1.5	0.9	1	0.5	0.6
11:42	1.9	2	1.8	1.9	1.9	1.5	1.7	1.1	0.2	0.5	0.1	0.3
11:54	1.6	2	1.4	1.7	1.1	1.5	1.2	1.4	0.8	1.1	0.6	0.7
12:06	1	2	0.9	1.8	1.1	1.7	0.8	1.2	0.7	1	0.5	0.6
12:09	2	2	1.3	1.6	1.2	1.4	1.2	1.1	1.5	0.7	0.7	0.3
12:49	2	2	1.8	1.7	1	1.2	0.7	0.9	0.3	0.5	0.1	0.1
12:55	2.3	2	2	1.6	1.7	1.3	1.1	0.7	0.3	0.1	0	0
14:09	2.4	2	2	1.6	2.3	1.6	2.2	1.5	2.2	1.2	0.1	0
14:15	2.2	2	1.9	1.7	1.5	1.5	1.4	1.3	1.1	1	0	0
14:24	2.8	2	2.3	1.9	2.5	1.8	2	1.5	1.8	0.9	0	0.3
3:23	1.7	1.9	1.6	1.6	1.8	1.7	2.2	1.5	1.9	1.1	1.4	0.7
3:50	1.4	1.9	1.7	1.7	1.4	1.6	1.2	1.4	0.8	1	0.5	0.6
4:11	1.8	1.9	0.7	1.3	0.6	1.1	1	0.9	0.6	0.5	0.3	0.2
4:12	2.4	1.9	1.7	1.5	1.3	1.2	1.2	1	0.3	0.6	0.1	0.3
4:15	1.7	1.9	1.5	1.6	1.7	1.4	1.3	1.1	0.8	0.7	0.5	0.5
4:20	1.3	1.9	1.5	1.7	1.2	1.4	1.2	1.1	0	0.5	0.1	0.3
4:21	2.5	1.9	1.9	1.6	1.9	1.3	0.9	1	0.5	0.7	0.3	0.3
4:32	1.8	1.9	1.6	1.5	1.6	1.3	1.1	0.9	0.4	0.4	0.2	0
4:34	2.2	1.9	1.1	1.4	1	1.3	1	1	0.5	0.7	0.2	0.4
4:39	2.7	1.9	1.9	1.5	0.8	1.3	1.1	1.1	1	0.8	0.6	0.4
4:46	1.6	1.9	1.6	1.6	1.5	1.4	1.2	1.2	0.6	0.9	0.5	0.5
4:48	2	1.9	1.8	1.7	1.3	1.5	1.2	1.2	1	0.7	0.7	0.3
4:55	2	1.9	1.8	1.5	1.3	1.3	0.8	0.8	0.5	0.5	0.1	0.1
6:08	1.6	1.9	1.2	1.5	1.3	1.4	1	1	0.4	0.6	0.2	0.4
6:15	2	1.9	1.2	1.5	1.2	1.2	1	0.9	0.5	0.6	0.2	0.3
7:10	1.8	1.9	1.6	1.5	1.2	1.2	1	0.9	0.6	0.5	0.2	0
7:15	1.7	1.9	1.6	1.6	1.5	1.3	1.2	1	0.7	0.7	0.4	0.5
7:34	1.9	1.9	1.6	1.6	1.6	1.3	1.3	1	0.5	0.5	0	0
8:44	2.9	1.9	2.2	1.3	1.8	0.9	0.8	0.5	0.3	0.2	0	0
8:56	1.7	1.9	1.6	1.6	1.2	1.2	0.6	0.9	0.3	0.6	0.3	0.4
9:27	1.4	1.9	1.2	1.7	1.4	1.6	1.5	1.4	1	1	0.8	0.6
9:28	2	1.9	1.1	1.4	1.1	1.2	0.9	0.9	0.7	0.6	0.5	0.2
9:52	1.1	1.9	1.1	1.4	0.9	1.2	0.7	0.8	0.2	0.5	0	0.2
11:15	2	1.9	0.7	1.5	0.5	1.4	0.7	1.3	0.8	1.2	0.4	0.8
11:26	1.8	1.9	1.6	1.5	1.5	1.4	1.1	0.9	0.6	0.7	0.2	0.2
11:27	1.1	1.9	1	1.5	1.1	1.2	0.7	0.8	0.5	0.4	0.1	0.1
11:36	1.8	1.9	1.7	1.3	1.4	1.1	1.1	0.8	0.4	0.5	0.3	0.2
11:38	1.9	1.9	1.8	1.7	1.7	1.6	1.5	1.5	0.8	1.1	0.7	0.8
11:41	2	1.9	1.9	1.8	1.5	1.8	1.4	1.7	1.2	1.2	0.5	0.7
11:45	2.2	1.9	1.5	1.5	1.2	1.3	1.1	1	0.7	0.5	0.4	0.3
11:46	2.5	1.9	2	1.2	0.9	0.9	0.7	0.7	0	0.2	0	0.1
11:53	1.6	1.9	1.4	1.7	1.4	1.6	1.4	1.4	1	1	0.7	0.6
11:56	1.5	1.9	1.2	1.5	1.2	1.3	0.6	0.9	0.3	0.6	0	0.2
12:33	1.9	1.9	1.8	1.6	1.2	1.4	0.9	1.2	0.7	0.8	0.5	0.5
12:35	1.9	1.9	1.8	1.5	1.3	1.1	1.2	0.9	0.8	0.5	0.1	0.1
12:51	2.2	1.9	2.1	1.6	1.6	1.1	0.8	0.7	0.3	0.3	0	0
14:19	1.6	1.9	1.5	1.9	1.6	2	1.7	1.7	1.4	1.2	0	0
14:22	1.2	1.9	1	1.7	1	1.7	1	1.5	0.6	1	0.3	0.3
3:24	1	1.8	1	1.6	1.5	1.7	1.8	1.6	0.8	1.2	0.6	0.9
4:33	1.8	1.8	1.4	1.5	1	1.2	1	1	0.8	0.6	0.5	0.4
4:36	2.1	1.8	1.1	1.4	1.2	1.4	1.5	1.3	1.1	0.8	0.6	0.5
4:51	2	1.8	1.3	1.4	1.1	1.1	0.9	0.9	0.7	0.5	0.3	0.1
4:52	1.5	1.8	1.3	1.5	1.2	1.3	0.9	0.8	0.6	0.5	0	0
5:00	2	1.8	1.4	1.5	1.1	1.3	1.2	1.1	0.9	0.7	0.8	0.2
5:02	1.9	1.8	1.4	1.3	1.3	1	1	0.7	0.3	0.2	0	0
5:08	1.8	1.8	1.6	1.4	1.7	1.3	1.4	1.1	0.8	0.6	0.4	0.2
5:10	1.8	1.8	1.3	1.4	1.2	1.2	1.1	0.9	0.6	0.4	0	0
5:14	1.8	1.8	1.1	1.3	1.1	1.1	0.9	0.8	0.4	0.4	0	0
6:13	1.7	1.8	1.8	1.6	1.5	1.5	1.1	1.2	0.9	0.7	0.6	0.3
6:32	1.6	1.8	1.5	1.5	1.5	1.3	1.2	0.9	0.2	0.5	0	0
8:12	2.2	1.8	1.8	1.5	1.1	1.2	0.9	1.1	0.7	0.6	0.4	0.2
8:16	1.6	1.8	1.3	1.3	1	0.9	0.7	0.6	0.1	0.3	0	0
8:17	1.8	1.8	1.8	1.3	1.3	0.8	0.5	0.5	0	0.1	0	0
8:20	2	1.8	1.7	1.5	1.5	1.3	0.5	0.8	0.3	0.4	0.1	0.1
8:38	1.6	1.8	1.3	1.5	0.9	1	0.9	0.7	0.1	0.2	0	0.1
8:45	1.7	1.8	1.1	1.5	1.2	1.4	1.2	1.3	0.9	0.8	0.5	0.4
8:48	1.9	1.8	1.7	1.5	1.5	1.3	1	0.9	0.1	0.3	0	0.1
9:01	3.1	1.8	0.9	1.1	0.7	1	0.6	1	0.6	0.6	0.2	0.3
9:03	1.6	1.8	1.8	1.6	1.5	1.5	1.5	1.2	1	0.7	0.4	0.4
9:13	1.1	1.8	1.1	1.6	1	1.5	0.8	1.3	0.7	0.8	0.5	0.4
9:15	2.3	1.8	1.5	1.5	1.3	1.4	1.4	1.2	1	0.6	0.7	0.3
9:18	1.6	1.8	1.5	1.5	1.4	1.5	1.2	1.1	0.8	0.8	0.4	0.4
9:48	1.6	1.8	1.2	1.4	1	1.2	0.8	1.1	0.6	0.9	0.6	0.7
10:12	2.3	1.8	1.8	1.3	1.3	1	1.2	0.8	0.6	0.5	0.2	0.1
10:40	1.3	1.8	1.3	1.5	1	1.2	0.4	0.8	0.2	0.6	0.1	0.2
10:51	1.7	1.8	1.1	1.4	1.1	1.4	1.2	1.3	0.5	0.7	0.2	0.4
11:08	2	1.8	0.9	1.3	0.6	1.1	0.3	1	0	0.6	0	0.4
11:12	1.9	1.8	1.2	1.4	1.6	1.4	1.5	1.3	0.7	0.7	0.4	0.5
11:13	1.4	1.8	1.4	1.5	1.2	1.3	0.6	1.1	0.4	0.7	0.1	0.3
11:57	1	1.8	0.8	1.5	0.8	1.5	0.8	1.4	0.7	0.8	0.5	0.3
12:05	2.1	1.8	1.8	1.6	1.5	1.3	1.3	0.7	0.7	0.3	0.5	0.1
12:10	1.4	1.8	1.4	1.5	1.3	1.4	1.1	1.3	0.8	1	0.7	0.6
12:32	2.3	1.8	1.9	1.6	1.8	1.4	1.3	1.2	0.7	0.7	0.3	0.2
12:58	1.8	1.8	1.6	1.6	1.8	1.6	1.4	1.2	1	0.8	0.2	0.2
13:08	1.8	1.8	1.5	1.4	1.3	1.3	1.3	1.1	0.9	0.7	0.3	0.1
13:52	1.9	1.8	1.6	1.5	1.4	1.3	1	1	0.4	0.6	0.2	0.3
13:56	1.8	1.8	1.6	1.4	1.5	1.2	1.1	0.7	0.5	0.2	0	0
13:57	2.4	1.8	1.7	1.2	1.1	0.9	0.8	0.8	0.7	0.5	0.5	0.2
4:13	1.8	1.7	1.4	1.4	1.1	1.2	0.9	1.1	0.7	0.8	0.4	0.4
4:27	2.2	1.7	1.5	1.3	1.1	1	0.8	0.8	0.4	0.4	0	0.1
4:29	1.5	1.7	1.8	1.4	2.3	1.3	2.2	1.1	1.8	0.7	1	0.3
4:30	1.3	1.7	0.8	1.3	0.8	1.1	0.8	0.9	0.5	0.6	0.2	0.3
4:44	1.2	1.7	1	1.5	1.1	1.3	1	1.1	0.7	0.8	0.4	0.3
4:50	1.3	1.7	1.1	1.2	1.2	0.9	0.6	0.5	0.3	0.3	0	0
4:53	1.6	1.7	1.2	1.4	1.1	1.1	0.7	0.8	0.4	0.3	0	0
5:07	2.2	1.7	1.4	1.4	1.2	1.1	1.1	1	1	0.7	0.2	0.2
5:11	2.2	1.7	1.6	1.5	1.4	1.4	1	1.2	0.8	0.9	0.6	0.5
5:12	1.3	1.7	1.2	1.3	0.9	1	0.9	0.9	0.6	0.5	0.3	0.3
5:13	1.9	1.7	1.4	1.4	1.3	1.2	1	0.9	0.3	0.5	0.1	0.2
5:15	1.9	1.7	1.7	1.3	1	0.8	0.5	0.6	0.3	0.4	0	0
6:28	1.4	1.7	1.5	1.4	1.6	1.2	1.4	0.9	0.5	0.5	0.2	0.3
6:41	1.4	1.7	1.3	1.4	1.1	1.3	1.1	1.1	0.9	0.9	0.6	0.3
7:14	1.5	1.7	1.5	1.4	1.2	1.1	1	0.8	0.6	0.5	0.2	0.1
8:09	2.2	1.7	1.8	1.3	1	1	0.6	0.9	0.4	0.5	0.2	0.1
8:22	2.1	1.7	1.1	1.1	0.5	0.5	0.3	0.4	0.3	0.4	0.1	0.2
8:41	1.6	1.7	1.6	1.5	1.3	1.3	1.1	1.2	0.9	1	0.6	0.6
8:47	1.4	1.7	1.2	1.5	1.3	1.5	1.2	1.4	1.3	0.9	0.9	0.6
9:05	2.1	1.7	1.3	1.4	1.7	1.3	1.8	1.1	0.9	0.7	0.4	0.3
9:06	1.5	1.7	1.6	1.5	1.3	1.2	0.9	1	0.5	0.7	0.3	0.4
9:12	1.7	1.7	1.3	1.4	1.1	1.1	0.8	0.6	0	0.1	0	0
9:33	1.7	1.7	1.4	1.4	1.2	1.3	1.2	1.2	1.1	1	0.5	0.8
9:43	1.9	1.7	1.4	1.1	1.3	0.7	0.6	0.5	0.4	0.1	0	0
10:38	1.8	1.7	2	1.3	1.5	1	1.2	0.8	1.1	0.7	0.7	0.3
10:45	1.9	1.7	0.9	1.4	0.7	1	0.3	0.5	0.2	0.1	0	0
11:48	2.8	1.7	2.7	1.4	2	1.1	1.7	0.8	0.7	0.4	0.2	0.1
11:51	1.8	1.7	1.6	1.4	1.4	1.2	1.3	1.1	0.6	0.8	0.2	0.6
12:03	1.4	1.7	1.1	1.2	0.9	1.1	0.6	1	0.6	0.8	0.6	0.5
12:25	1.7	1.7	1.2	1.3	0.9	1	0.7	0.6	0.2	0.3	0	0
12:30	1.6	1.7	1.8	1.6	1.3	1.4	1.7	1.3	0.5	0.7	0.1	0.3
12:34	1.8	1.7	1.3	1.5	1.3	1.3	1	1.1	0.7	0.7	0.2	0.3
12:36	1.9	1.7	1.3	1.4	1.1	1.2	1	0.9	0.5	0.5	0	0
12:41	1.9	1.7	1.2	1.2	1.2	0.7	0.7	0.6	0.3	0.3	0	0
12:54	1.9	1.7	1.4	1.2	1	1	0.6	0.8	0.3	0.5	0	0
12:57	1.6	1.7	1.4	1.5	1.7	1.3	1.2	0.9	0	0	0	0
12:59	1.4	1.7	1.3	1.2	0.7	0.8	0.3	0.6	0.2	0.3	0	0
13:00	1.7	1.7	1	1.3	1	1	0.8	0.6	0.4	0.2	0	0
13:03	2	1.7	1.3	1.3	0.8	0.8	0.6	0.7	0.2	0.2	0	0
13:12	2.1	1.7	1.4	1.4	1.2	1.2	1.3	1.2	1	0.9	0	0
13:25	1.6	1.7	1.7	1.5	1.2	1.2	0.9	0.9	0.5	0.6	0	0
13:50	1.8	1.7	1.5	1.4	1	1.1	0.9	0.9	0.4	0.4	0.1	0.2
13:51	1.8	1.7	1.5	1.5	1.5	1.4	1.3	1.2	0.8	0.8	0.5	0.6
13:58	1.8	1.7	1.7	1.4	1.6	1.2	1.2	1.1	0.8	0.6	0.7	0.3
14:10	1.9	1.7	1.2	1.3	1.2	1.2	1.5	1.2	1.2	0.9	0	0.2
14:18	1.2	1.7	1.1	1.6	1	1.5	0.8	1.4	0.8	1.1	0	0
14:20	1.6	1.7	1.7	1.6	1.7	1.6	1.7	1.2	1.2	0.9	0	0
14:23	1.5	1.7	1.4	1.4	1.5	1.4	1	1.1	0.4	0.6	0.3	0.3
4:59	1.8	1.6	1.4	1.2	1.2	1.1	1.1	1	0.7	0.5	0.2	0.1
5:01	1.9	1.6	0.9	1.2	0.7	1	0.5	0.7	0.3	0.3	0	0
5:32	1.8	1.6	1.6	1.3	1.2	0.9	0.5	0.6	0.2	0.3	0	0.1
5:50	1.7	1.6	1.4	1.3	1.2	1.1	1	0.9	0.6	0.5	0.3	0.1
5:53	1.8	1.6	1.3	1.2	0.6	0.8	0.3	0.6	0.3	0.4	0	0
5:55	1.6	1.6	1.3	1.3	1	1.1	0.9	0.9	0.5	0.3	0	0
5:56	1.8	1.6	1.8	1.3	1.4	1.1	0.8	0.8	0.5	0.6	0.4	0.2
6:00	2.1	1.6	1.2	1.2	0.9	1.1	0.7	1.1	0.7	0.8	0.3	0.3
6:06	1.8	1.6	1.5	1.3	1.4	1.1	0.9	0.9	0.6	0.5	0.3	0.3
6:12	1.4	1.6	1	1.2	1.1	1	0.7	0.7	0.3	0.3	0	0
6:14	1.9	1.6	1.5	1.3	1.2	1.2	1	1.1	0.7	0.7	0.4	0.4
6:18	2.1	1.6	1.3	1.2	1.3	1.1	1.1	0.8	0.4	0.2	0	0
6:23	1.4	1.6	1.4	1.3	1.1	1.1	1.1	0.8	0.9	0.4	0.3	0
6:42	1.8	1.6	0.9	1.3	1.3	1.1	1.2	1	0.6	0.5	0	0
7:11	1.8	1.6	1.5	1.2	1.2	1	0.9	0.7	0.4	0.4	0	0.1
7:12	1.9	1.6	1.2	1.2	1	1	0.9	0.9	0.4	0.5	0	0
7:17	1.7	1.6	1.3	1.3	1.1	1.1	0.8	0.9	0.6	0.4	0	0
8:11	1.5	1.6	1.1	1.3	0.7	1	0.7	0.8	0.3	0.4	0.2	0
8:13	1.7	1.6	1.4	1.3	0.9	0.8	0.6	0.7	0.3	0.3	0	0
9:35	1.8	1.6	1.4	1.2	0.8	0.9	0.3	0.6	0.3	0.4	0.2	0.1
9:42	1.6	1.6	0.6	1.1	0.3	0.7	0.1	0.5	0	0.3	0	0
9:45	1.6	1.6	1.1	0.9	1	0.7	1	0.5	0.3	0.1	0	0
9:47	2.3	1.6	1.1	1.1	0.8	0.9	0.6	0.6	0.6	0.4	0.2	0.1
9:53	1.5	1.6	1.1	1.5	0.8	1.2	0.8	1.1	0.9	0.5	0.2	0
11:55	1.5	1.6	1.2	1.5	0.9	1.3	0.8	1	0.4	0.4	0.2	0.2
12:00	1.3	1.6	1.1	1.4	1.1	1.3	0.8	0.9	0.5	0.5	0.3	0.4
12:14	1.8	1.6	1.6	1.1	1.7	0.9	1	0.7	0.1	0.3	0	0.1
12:26	1.7	1.6	1.1	1.2	1	1.1	1.2	1	0.5	0.5	0.1	0.2
12:31	1.6	1.6	1.7	1.4	1.5	1.4	1.3	1.2	0.7	0.7	0.1	0.2
13:04	1.8	1.6	0.8	0.9	0.5	0.8	0.4	0.7	0	0.3	0	0
13:10	1.3	1.6	1.4	1.4	1.4	1.4	0.9	1.1	0.6	0.6	0	0
13:11	1.7	1.6	1.2	1.2	1.4	1.2	0.9	1.1	0.8	0.7	0	0
13:27	1.6	1.6	1.5	1.3	1.1	1	0.9	0.6	0.3	0.2	0	0
13:59	1.5	1.6	1.1	1.4	0.8	1.1	0.7	0.9	0.2	0.4	0.2	0.3
14:00	1.6	1.6	1.3	1.2	1	0.9	0.7	0.5	0.4	0.1	0	0
14:11	1.3	1.6	1.1	1.4	1.2	1.4	1.4	1.5	1	0.9	0	0
4:22	1.4	1.5	1.2	1.3	1.1	1.1	1.1	0.9	0.7	0.6	0.4	0.4
4:26	1.4	1.5	1.2	1.2	0.7	1	0.8	1	0.6	0.8	0.4	0.5
4:47	1.3	1.5	1.1	1.3	0.8	1.2	0.9	1	0.9	0.8	0.2	0.5
4:49	1.6	1.5	1.2	1.1	1	0.9	0.8	0.7	0.2	0.2	0	0.1
5:03	1.4	1.5	1.3	1.4	0.9	1	0.6	0.7	0.3	0.3	0	0
5:05	1.4	1.5	1.2	1.4	1.3	1.2	1.1	0.9	0.8	0.4	0	0
5:06	1.8	1.5	1.3	1.2	1.3	1.1	1	0.9	1	0.6	0.6	0.3
5:16	1.6	1.5	1.3	1.3	1.2	1	0.8	0.7	0.7	0.4	0	0
5:18	1.5	1.5	1.2	1.1	0.9	0.9	0.8	0.7	0.4	0.3	0	0
5:34	1.8	1.5	1.5	1.1	0.9	0.9	0.5	0.6	0.2	0.2	0	0
5:58	1.7	1.5	1	1.1	0.6	0.8	0.5	0.5	0.2	0.2	0.1	0.1
6:33	1	1.5	0.7	1.2	0.8	1.1	0.5	0.9	0.3	0.5	0	0.1
6:34	1.9	1.5	1.2	1.2	0.8	1.1	0.6	0.9	0.2	0.4	0.1	0.1
7:09	1.5	1.5	1.1	1.1	1	0.9	0.4	0.5	0.3	0.3	0	0.1
7:18	1.5	1.5	1.1	1.2	0.9	1	0.7	0.8	0.2	0.5	0	0
7:19	1.8	1.5	1.2	1.1	0.6	0.8	0.5	0.7	0.5	0.5	0	0
7:33	1.8	1.5	1.3	1.2	1.4	1	0.7	0.6	0	0	0	0
7:35	1.4	1.5	1.1	1.1	0.8	0.9	0.6	0.7	0.3	0.5	0.1	0.1
7:46	1.5	1.5	1.5	1.3	1.4	1.1	1	0.8	0.3	0.3	0	0
8:02	1.3	1.5	1.3	1	0.8	0.7	0.5	0.5	0.3	0.2	0	0
8:10	1.8	1.5	1.5	1.3	0.8	1	0.6	0.8	0.6	0.5	0.3	0.1
8:21	1.9	1.5	0.8	1.1	0.7	1	0.6	0.8	0.4	0.4	0	0
8:39	1.5	1.5	1.4	1.3	1.3	1.1	1.1	0.9	0.6	0.7	0.5	0.4
8:42	1.6	1.5	1.2	1.3	1	1.2	1.1	0.9	0.7	0.7	0.4	0.4
8:43	1	1.5	0.6	1.2	0.9	1.1	0.7	0.8	0.3	0.5	0	0.2
8:46	1.8	1.5	1.3	1.4	1.4	1.2	1.2	1.1	0.9	0.5	0.5	0.2
8:50	2.1	1.5	1.5	1.1	1.2	0.9	0.9	0.6	0.3	0.2	0	0
8:54	1.5	1.5	1	1	0.7	0.8	0.5	0.6	0	0.2	0	0.1
9:04	2	1.5	1.8	1.3	1.7	1.1	1.1	0.9	0.7	0.5	0.3	0.1
9:09	1.5	1.5	1	1.2	1.1	1.1	1.1	0.7	0.5	0.4	0	0
9:10	1.2	1.5	1.2	1.3	1.3	1.2	1	1	0.5	0.4	0	0
9:34	1.7	1.5	1.5	1.2	0.8	0.8	0.8	0.9	0.4	0.8	0.3	0.5
9:37	1.1	1.5	1.4	1.2	2	1	1.2	0.7	0.2	0.4	0.1	0.2
11:40	0.9	1.5	1	1.4	0.9	1.3	1.1	1	0.5	0.6	0	0.2
11:50	2.1	1.5	2	1.2	1.6	1	0.6	0.5	0.3	0.5	0.1	0.2
11:52	1.2	1.5	1.1	1.3	1	1.2	1.5	1.1	1.2	0.9	0.9	0.6
11:58	1.5	1.5	1.3	1.1	1.1	0.9	1.2	0.8	1	0.6	0.7	0.2
12:13	1.4	1.5	1.2	1.2	1.2	1.1	1.2	1	0.8	0.7	0.6	0.5
12:15	1.6	1.5	1.3	1.4	0.9	1.2	0.9	1	0.8	0.8	0.6	0.5
12:17	0.9	1.5	0.6	1.2	0.3	1	0.4	0.9	0.3	0.7	0	0.5
12:27	1.8	1.5	1.4	1.1	1.3	1	1.1	0.9	0.5	0.5	0.3	0.3
12:28	1.4	1.5	1.7	1.3	1.1	1.2	0.9	1	0.8	0.6	0	0
12:29	1.6	1.5	1.2	1.4	1.2	1.3	1.1	1.2	0.6	0.8	0.2	0
12:40	1.2	1.5	1.1	1.2	0.9	0.9	0.6	0.5	0.6	0.3	0.3	0.1
12:42	1.6	1.5	0.9	1	0.7	0.6	0.5	0.5	0.4	0.3	0	0
12:45	2	1.5	1.8	1.2	1.4	0.9	1.1	0.7	0.4	0.3	0	0
12:46	0.9	1.5	0.8	1.2	0.8	1	0.7	0.9	0.3	0.4	0.2	0.2
12:53	1.7	1.5	0.8	0.9	0.9	0.8	0.8	0.7	0.8	0.6	0.5	0.3
12:56	1.3	1.5	0.8	0.9	0.4	0.4	0	0.1	0	0	0	0
13:02	1.3	1.5	0.9	1.1	0.6	0.6	0.6	0.3	0.2	0.3	0	0
13:05	1.5	1.5	0.9	1.1	0.8	0.9	0.7	0.7	0.3	0.2	0	0
13:09	1.6	1.5	1.2	1.2	1	1.1	0.8	0.9	0.6	0.5	0	0
13:48	1.5	1.5	1.1	1.1	0.8	0.8	0.2	0.5	0	0.1	0	0
14:02	1.4	1.5	1.1	1.2	1	0.9	0.7	0.7	0.3	0.4	0.1	0.2
14:03	1.1	1.5	0.9	1.2	1	1.1	0.8	0.8	0.1	0.4	0.1	0.3
14:04	1.4	1.5	1.4	1.3	1.5	1.3	1.1	0.9	0.5	0.4	0.1	0.1
14:14	1.8	1.5	1.7	1.4	1.6	1.5	1.4	1.4	1.1	1	0	0
4:58	2	1.4	1.6	1.2	1.2	1	0.9	0.9	0.6	0.6	0.1	0.1
5:17	1.6	1.4	0.3	1	0.4	0.8	0.5	0.6	0.4	0.3	0	0
5:24	1.5	1.4	1	1.1	0.7	0.8	0.6	0.7	0.4	0.3	0	0
5:26	1.2	1.4	1.2	1	0.4	0.6	0.4	0.5	0	0	0	0
5:31	1.4	1.4	1.2	1.2	1.2	1.1	0.9	0.9	0.8	0.5	0.5	0.2
5:33	1.3	1.4	1.1	1.1	0.8	0.8	0.7	0.5	0.1	0.1	0	0
5:36	1.5	1.4	1	1.1	0.8	0.8	0.8	0.5	0.8	0.1	0	0
5:39	1.4	1.4	0.9	0.9	0.8	0.7	0.6	0.5	0	0	0	0
5:59	1.7	1.4	1.3	1.1	0.8	0.9	0.9	0.7	0.3	0.3	0	0
6:01	1.5	1.4	1.1	1	1	0.9	0.8	0.7	0.2	0.4	0	0.1
6:16	1.3	1.4	1	1.1	0.7	0.8	0.6	0.5	0	0.1	0	0
6:40	1.6	1.4	1.2	1.2	1.1	1.1	1.1	1	0.7	0.7	0.6	0.2
6:55	1.3	1.4	0.9	1	0.4	0.5	0.3	0.3	0.2	0.2	0	0
6:57	1.4	1.4	1	1.1	0.9	0.8	0.6	0.5	0.4	0.3	0	0
6:58	1.2	1.4	0.7	0.9	0.7	0.7	0.6	0.5	0.2	0.2	0	0
7:08	1.6	1.4	1.3	1.2	0.9	0.8	0.8	0.7	0	0	0	0
7:16	1	1.4	0.8	1.1	0.7	1	0.6	0.8	0.5	0.5	0	0.1
7:38	1.3	1.4	1	1	0.9	0.8	0.9	0.6	0.3	0	0	0
7:40	1.1	1.4	0.8	1.1	0.8	0.9	0.6	0.8	0.3	0.5	0	0
7:47	1.5	1.4	1.2	1.2	0.8	0.9	0.6	0.7	0.4	0.5	0	0
7:49	1.4	1.4	1	1.1	0.9	0.8	0.5	0.5	0	0	0	0
7:51	1.1	1.4	0.9	1.1	0.8	0.9	0.7	0.5	0	0	0	0
7:58	1.4	1.4	1.1	0.9	0.5	0.4	0	0	0	0	0	0
8:03	1.2	1.4	1.2	1.2	1	1	0.6	0.7	0.4	0.5	0	0
8:23	1	1.4	0.9	1.2	0.4	1	0.4	0.8	0.3	0.6	0	0
8:40	1.5	1.4	1.8	1.2	1.2	1	0.7	0.9	0.5	0.7	0.4	0.5
8:49	0.9	1.4	0.6	1.1	0.8	1	0.6	0.8	0.5	0.6	0.3	0.4
9:07	1.3	1.4	1.2	1.3	0.8	1	0.7	0.8	0.3	0.3	0	0
9:08	1.4	1.4	1	1.1	1.2	1.1	0.8	0.9	0.4	0.5	0.2	0.2
9:16	1.2	1.4	1.2	1.2	0.8	1	0.9	0.7	0.8	0.4	0	0
9:44	1.9	1.4	1.2	0.9	0.7	0.6	0.2	0.1	0.1	0	0	0
9:54	1.7	1.4	1.6	1.5	1.4	1.5	1.6	1.4	0.6	0.8	0.4	0.4
10:49	2.1	1.4	1.9	1.2	1.1	0.9	0.8	0.6	0.8	0.4	0.3	0.2
12:19	2	1.4	1.6	1.1	1	0.8	0.6	0.5	0.4	0.1	0	0
12:37	1	1.4	0.7	1	0.5	0.7	0.5	0.5	0.4	0.3	0	0
13:01	1.5	1.4	1.1	1.1	0.4	0.9	0.9	0.6	0	0.1	0	0
13:15	1.8	1.4	1.3	1.2	1.1	1.1	1.1	1	0.5	0.5	0	0
13:16	1.3	1.4	1.4	1.3	1.2	1.2	1	1.1	0.7	0.7	0	0
13:17	1.4	1.4	1.2	1.2	1.1	1	1	1	0.8	0.7	0	0
13:24	1.8	1.4	1.4	1.2	1	1.1	0.9	1.1	0.6	0.6	0	0
13:54	1.2	1.4	0.9	1.2	1	1.1	0.8	0.8	0.4	0.4	0.1	0
13:55	1.3	1.4	1.2	1.1	1.1	0.9	0.7	0.7	0.5	0.4	0	0
14:05	1.3	1.4	1.3	1.3	1.1	1.2	0.9	1.1	0.7	0.7	0.3	0.2
5:04	1.6	1.3	1.4	1.1	0.7	0.8	0.5	0.6	0.5	0.3	0	0
5:20	1.5	1.3	1.1	1	0.9	0.8	0.7	0.6	0.4	0.2	0	0
5:25	1.4	1.3	1.2	0.9	1	0.7	0.8	0.4	0	0	0	0
5:27	1.2	1.3	1	0.9	0.7	0.7	0.3	0.4	0	0	0	0
5:28	1	1.3	0.7	1	0.6	0.9	0.6	0.7	0.4	0.2	0	0
5:29	1.4	1.3	1	0.8	0.4	0.5	0.3	0.2	0	0	0	0
5:30	0.9	1.3	0.9	1	0.6	0.9	0.5	0.6	0	0.2	0	0
5:40	1.5	1.3	1.1	0.9	0.8	0.6	0.6	0.5	0	0	0	0
5:48	1.6	1.3	1.1	1	1	0.8	0.7	0.6	0	0	0	0
5:57	1	1.3	1.1	1.3	1.4	1.2	1.6	1.1	1.4	0.7	1	0.5
6:02	1.6	1.3	1.1	1	0.9	0.8	0.6	0.6	0.4	0.4	0	0
6:03	2	1.3	1.4	0.8	1.1	0.7	0.7	0.5	0.6	0.4	0.3	0
6:05	2	1.3	1.2	1	1.1	1	0.9	0.7	0.7	0.5	0.3	0.2
6:39	1.9	1.3	1.3	1	0.9	0.7	0.9	0.7	0.3	0.4	0	0
6:43	1.2	1.3	0.7	0.9	0.5	0.7	0.3	0.7	0.2	0.3	0	0
6:48	1.3	1.3	1	1	0.7	0.8	0.6	0.7	0.3	0.5	0	0.2
6:50	1.4	1.3	1.2	0.9	0.5	0.6	0.4	0.5	0.4	0.3	0	0
6:53	1.2	1.3	0.8	0.9	0.6	0.7	0.7	0.7	0.4	0.3	0	0
6:59	1.3	1.3	1.1	1	0.8	0.6	0.7	0.4	0.3	0.2	0	0
7:00	1.7	1.3	1.2	1	0.9	0.8	0.7	0.6	0.4	0.3	0.1	0.1
7:01	1.1	1.3	0.7	0.9	0.5	0.7	0.3	0.5	0	0.2	0	0
7:37	1.7	1.3	1.1	0.9	0.8	0.7	0.6	0.5	0.3	0.2	0	0
7:39	1.4	1.3	1.2	1	0.8	0.8	0.8	0.8	0.4	0.4	0	0
7:42	1.4	1.3	1	0.8	0.7	0.7	0.7	0.5	0	0	0	0
8:18	1	1.3	0.8	0.8	0.5	0.5	0	0.2	0	0.1	0	0
8:58	2.3	1.3	1	0.8	0.5	0.6	0.4	0.6	0.4	0.4	0.2	0.3
11:59	1.3	1.3	1.3	1.1	1	0.9	0.5	0.8	0.3	0.5	0	0.3
12:18	1	1.3	0.7	0.8	0.3	0.4	0	0	0	0	0	0
12:20	1.6	1.3	1.5	1	1.2	0.9	0.7	0.6	0	0.2	0	0
12:38	2.5	1.3	1.2	0.8	0.8	0.6	0.8	0.5	0.3	0.2	0	0
12:47	1.2	1.3	1.2	0.9	0.9	0.7	1	0.7	0.2	0.3	0	0
12:52	1.3	1.3	1.1	1.1	1.1	1	0.8	0.9	0.6	0.6	0.3	0.3
13:06	1.4	1.3	0.9	1.1	0.6	0.9	0.6	0.7	0.3	0.3	0	0
13:07	1.6	1.3	1.5	1.1	1.2	0.8	1.1	0.7	0.5	0.3	0	0
13:18	1.3	1.3	1	1	1	0.9	0.8	0.8	0.7	0.7	0	0
13:26	1.2	1.3	1	1.1	0.9	0.9	0.8	0.7	0.7	0.5	0	0
13:49	1.4	1.3	1.3	1.1	1.2	1.1	1	0.8	0.6	0.3	0.1	0.1
13:53	1.5	1.3	1.2	0.9	1.2	0.8	1	0.7	0.7	0.4	0	0
14:06	2	1.3	1.7	1.3	1.4	1.1	1.4	1.1	0.8	0.8	0	0
14:08	1.5	1.3	1.2	1	1.1	0.8	1.1	0.7	0.6	0.4	0	0
4:24	1.1	1.2	0.8	1.2	0.7	1.1	0.7	1	0.7	0.7	0.5	0.4
5:21	1	1.2	0.9	1	0.7	0.9	0.7	0.8	0.5	0.5	0	0.1
5:23	1.4	1.2	1.1	0.9	0.8	0.7	0.7	0.7	0.3	0.4	0	0
5:35	1.2	1.2	0.6	0.7	0.3	0.5	0.5	0.4	0	0	0	0
5:38	1	1.2	0.9	1	0.9	0.7	0.6	0.4	0	0	0	0
5:42	1.4	1.2	1.1	0.9	0.5	0.4	0	0.1	0	0	0	0
5:51	1.1	1.2	0.9	1	0.9	0.9	0.7	0.7	0.4	0.3	0	0
6:20	1.5	1.2	1.3	0.9	0.7	0.7	0.9	0.7	0.7	0.4	0.1	0
6:21	0.6	1.2	0.5	0.9	0.6	0.9	0.5	0.9	0.4	0.7	0	0.4
6:37	1	1.2	0.8	0.6	0.8	0.5	0.6	0.4	0.2	0.3	0	0.1
6:49	1.2	1.2	0.9	1	0.6	0.7	0.7	0.5	0.4	0.3	0	0
6:52	1.1	1.2	0.7	0.7	0.6	0.6	0.7	0.6	0.3	0.3	0	0
6:54	1.3	1.2	1	0.9	0.6	0.5	0.2	0.3	0.1	0.2	0	0
7:03	1.2	1.2	1	0.8	0.7	0.6	0.5	0.4	0	0	0	0
7:06	1.5	1.2	1.3	0.9	0.9	0.7	0.5	0.5	0.1	0	0	0
7:07	1.1	1.2	0.6	0.8	0.4	0.6	0.4	0.4	0	0	0	0
7:20	1.3	1.2	1.2	1	1.1	0.7	1.1	0.6	0.3	0.2	0	0
7:28	1.2	1.2	0.8	0.8	0.4	0.4	0.5	0.3	0.2	0.1	0	0
7:36	1.4	1.2	1	1	1	1	0.8	0.7	0.2	0.2	0	0
7:41	1.2	1.2	0.8	0.9	0.5	0.6	0.6	0.5	0.3	0.3	0	0
7:43	1.1	1.2	1	0.9	0.8	0.8	0.3	0.5	0.1	0	0	0
7:44	1.2	1.2	0.8	0.8	0.6	0.6	0.4	0.4	0	0.1	0	0
7:48	1.2	1.2	0.8	0.9	0.6	0.7	0.5	0.5	0	0.1	0	0
7:50	1	1.2	0.7	0.9	0.6	0.7	0.6	0.5	0.1	0.1	0	0
7:54	1.2	1.2	0.9	0.8	0.8	0.6	0.7	0.4	0	0	0	0
7:59	1.2	1.2	0.9	0.9	0.7	0.5	0.5	0.1	0	0	0	0
8:00	1.7	1.2	1.3	0.9	0.5	0.5	0.4	0.3	0	0	0	0
8:01	1.1	1.2	0.7	0.8	0.6	0.7	0.5	0.6	0.4	0.1	0	0
8:05	1.1	1.2	0.9	1	0.7	0.6	0.5	0.4	0.2	0	0	0
8:06	1.4	1.2	0.8	0.9	0.7	0.7	0.4	0.6	0	0	0	0
8:07	1	1.2	0.7	1	0.7	0.9	0.6	0.6	0.2	0.1	0	0
8:08	1.5	1.2	1.2	0.9	1	0.6	0.4	0.3	0.2	0.1	0	0
9:38	1	1.2	0.8	0.8	0.5	0.6	0.5	0.5	0.2	0.1	0	0
12:43	1	1.2	0.6	0.7	0.5	0.6	0.6	0.6	0.4	0.4	0.2	0.2
12:48	0.9	1.2	0.5	0.8	0.2	0.6	0.3	0.5	0	0.1	0	0
12:50	1.3	1.2	1.2	0.9	1.1	0.7	1	0.7	0.6	0.3	0	0
13:13	1.1	1.2	1.3	1.1	1.3	1.2	1.4	1.4	0.9	0.8	0	0
13:14	1.5	1.2	1.5	1.2	1.5	1.3	1.2	1.3	0.9	0.8	0	0
13:22	1.1	1.2	1	1	0.9	0.9	0.8	0.8	0.6	0.7	0	0.1
13:23	1.2	1.2	1.2	1.2	1.2	1.2	1.3	1.2	0.8	0.6	0	0
13:29	1.2	1.2	0.9	0.9	0.7	0.6	0.3	0.3	0	0	0	0
13:30	1.3	1.2	1.3	1.2	1.3	0.9	1.1	0.6	0.5	0	0	0
14:01	1.3	1.2	1	0.8	0.5	0.7	0.6	0.6	0.2	0.3	0	0.2
14:12	0.9	1.2	0.7	1	1.1	1.1	1	1	0.6	0.7	0	0
5:19	1.2	1.1	0.7	0.7	0.6	0.6	0.5	0.5	0.4	0.3	0	0
5:43	0.8	1.1	0.7	0.7	0.6	0.3	0.2	0.2	0.1	0	0.1	0
5:45	1.4	1.1	0.8	0.7	0.4	0.5	0.3	0.1	0	0	0	0
6:17	1.1	1.1	0.6	0.7	0.6	0.6	0.6	0.4	0.3	0.2	0	0
6:31	1.7	1.1	0.8	0.7	0.2	0.5	0.3	0.6	0.2	0.2	0	0
6:36	0.9	1.1	0.9	1	0.9	0.8	0.9	0.6	1.2	0.6	0.1	0
6:38	1.2	1.1	1.2	0.9	1.1	0.9	0.9	0.7	0.6	0.4	0.2	0
6:44	1	1.1	0.7	0.8	0.7	0.8	0.7	0.6	0.5	0.4	0.1	0
6:51	1.1	1.1	0.6	0.7	0.4	0.6	0.5	0.6	0.3	0.4	0	0
6:56	1.1	1.1	0.7	0.8	0.5	0.5	0.2	0.4	0.3	0.2	0	0
7:02	0.9	1.1	0.8	0.8	0.6	0.6	0.4	0.4	0.2	0.1	0	0
7:04	1	1.1	0.8	0.8	0.6	0.6	0.4	0.4	0	0	0	0
7:27	1.8	1.1	0.9	0.7	0.6	0.3	0.5	0.2	0.4	0.1	0	0
7:45	1	1.1	0.8	0.9	0.6	0.7	0.6	0.6	0.6	0.4	0	0
7:53	1.5	1.1	1	0.7	0.5	0.5	0.3	0.3	0	0	0	0
7:57	1.1	1.1	0.7	0.8	0.2	0.4	0	0.2	0	0	0	0
8:04	1.3	1.1	0.9	0.8	0.5	0.6	0.4	0.4	0.2	0.3	0	0
9:11	1.1	1.1	1	0.8	0.8	0.8	0.5	0.7	0.3	0.1	0	0
9:29	1.3	1.1	1.1	0.9	1.3	0.8	0.6	0.5	0.2	0.2	0	0
9:30	0.8	1.1	0.5	0.9	0.3	0.7	0.5	0.5	0.1	0.2	0	0.1
9:41	1.1	1.1	1.1	0.9	1.1	1	1.2	1.1	1.1	0.5	0.6	0.2
12:01	1.2	1.1	0.3	0.7	0.5	0.7	0.6	0.6	0.1	0.1	0	0
12:12	0.5	1.1	0.4	0.9	0.4	0.9	0.7	0.9	0.3	0.6	0.1	0.3
12:23	1	1.1	0.8	0.8	0.8	0.7	0.6	0.6	0.3	0.5	0.2	0.1
12:24	0.8	1.1	0.2	0.7	0.4	0.6	0.2	0.4	0	0.1	0	0
12:39	1.2	1.1	0.7	0.8	0.4	0.6	0.3	0.5	0.3	0.3	0	0
13:21	1.1	1.1	0.9	0.8	0.7	0.7	0.8	0.8	0.8	0.8	0	0
14:13	0.9	1.1	1.1	1.1	1.2	1.1	0.9	1	0.5	0.7	0	0
5:22	1.5	1	1.2	0.9	1	0.9	1	0.7	0.9	0.5	0.3	0
5:37	1.3	1	0.9	0.7	0.6	0.5	0.5	0.4	0.3	0.3	0	0
5:41	1.6	1	1.2	0.7	0.5	0.6	0.4	0.4	0	0	0	0
5:49	1.4	1	0.9	0.6	0.7	0.4	0.6	0.3	0	0.1	0	0
5:54	1	1	0.7	0.8	0.6	0.7	0.5	0.5	0.1	0.2	0	0
6:35	0.6	1	0.5	0.9	0.5	0.8	0.4	0.7	0.3	0.6	0.2	0.3
6:45	0.8	1	0.4	0.7	0.7	0.6	0.7	0.4	0.1	0	0	0
6:46	0.8	1	0.5	0.8	0.5	0.8	0.3	0.7	0.1	0.4	0.2	0.2
6:47	1.2	1	1.1	0.8	0.8	0.7	0.7	0.6	0.4	0.2	0.1	0
7:05	1.4	1	0.9	0.6	0.8	0.5	0.4	0.3	0	0	0	0
7:21	1.1	1	0.8	0.8	0.8	0.7	0.7	0.6	0.4	0.3	0	0
7:52	0.9	1	0.6	0.7	0.4	0.6	0.5	0.5	0.2	0.1	0	0
12:21	1	1	0.7	0.6	0.4	0.5	0.2	0.3	0	0	0	0
12:22	0.9	1	0.7	0.5	0.2	0.3	0.2	0.3	0.5	0.3	0.3	0.1
13:19	1	1	0.8	0.8	0.7	0.8	0.7	0.7	0.7	0.7	0	0
13:20	0.9	1	0.7	0.7	0.7	0.6	0.7	0.6	0.8	0.7	0	0
13:28	0.8	1	0.8	0.8	0.7	0.6	0.5	0.5	0.5	0.3	0	0
14:07	1.3	1	0.7	0.8	0.7	0.8	0.4	0.7	0.2	0.5	0	0
5:46	0.6	0.9	0.5	0.5	0.4	0.2	0	0	0	0	0	0
5:52	0.9	0.9	0.7	0.6	0.6	0.5	0.5	0.4	0.4	0.3	0	0
7:22	1	0.9	0.4	0.6	0.2	0.4	0	0	0	0	0	0
7:32	0.9	0.9	0.6	0.6	0.4	0.5	0.4	0.4	0.3	0.4	0	0
7:55	0.8	0.9	0.7	0.7	0.5	0.4	0	0.2	0	0	0	0
7:56	1.2	0.9	0.6	0.6	0.5	0.5	0.3	0.2	0	0	0	0
12:04	0.8	0.9	0.4	0.6	0.3	0.5	0.1	0.2	0	0.1	0	0
12:44	0.7	0.9	0.7	0.7	0.6	0.6	0.3	0.5	0.2	0.2	0	0
13:31	1.5	0.9	0.7	0.6	0.4	0.6	0.3	0.4	0	0	0	0
13:33	1.1	0.9	0.8	0.7	0.6	0.4	0.3	0.2	0	0	0	0
5:44	0.9	0.8	0.6	0.5	0.3	0.3	0	0	0	0	0	0
5:47	1.6	0.8	1.1	0.5	0.8	0.4	0.3	0	0	0	0	0
7:26	1	0.8	0.4	0.5	0.2	0.3	0	0	0	0	0	0
7:31	1	0.8	0.7	0.5	0.6	0.4	0.5	0.1	0.4	0	0	0
9:31	0.6	0.8	0.4	0.6	0.4	0.5	0.3	0.4	0.1	0.1	0	0
9:39	0.7	0.8	0.4	0.5	0.3	0.3	0.3	0.3	0	0	0	0
13:32	0.6	0.8	0.5	0.6	0.4	0.4	0.3	0.2	0	0	0	0
13:34	0.7	0.8	0.5	0.5	0.3	0.4	0.4	0.3	0	0	0	0
7:23	0.6	0.7	0.3	0.4	0.5	0.3	0	0	0	0	0	0
7:25	0.8	0.7	0.5	0.5	0.4	0.3	0.3	0	0	0	0	0
13:47	1.1	0.7	0.9	0.6	0.6	0.4	0.2	0.2	0	0	0	0
7:29	0.6	0.6	0	0.3	0.2	0.4	0.5	0.5	0	0	0	0
13:37	0.4	0.6	0.6	0.4	0	0	0	0	0	0	0	0
13:44	0.7	0.6	0.5	0.2	0	0	0	0	0	0	0	0
7:24	0.7	0.5	0.1	0.1	0.2	0.2	0	0.2	0	0	0	0
7:30	0.5	0.5	0.1	0.2	0	0.1	0	0	0	0	0	0
13:35	0.4	0.4	0.1	0.2	0.1	0.1	0	0	0	0	0	0
13:43	0.4	0.4	0.3	0.2	0	0	0	0	0	0	0	0
13:45	0.6	0.4	0	0	0.3	0	0	0	0	0	0	0
13:36	0.4	0.3	0.3	0.2	0	0	0	0	0	0	0	0
13:38	0.3	0.3	0	0.1	0	0	0	0	0	0	0	0
13:39	0.5	0.3	0.1	0.1	0	0	0	0	0	0	0	0
13:46	0.2	0.3	0.1	0.2	0.1	0.2	0	0	0	0	0	0
13:40	0.3	0.2	0.1	0	0	0	0	0	0	0	0	0
13:42	0.5	0.2	0	0	0	0	0	0	0	0	0	0
13:41	0.2	0.1	0	0	0	0	0	0	0	0	0	0

## Sheet: Fit the curve equation
	Wind speed 1	Wind speed 2	Wind speed 3	Wind speed 4	Wind speed 5	Wind speed 6
	2min average	2min average	2min average	2min average	2min average	2min average	Fit the curve equation	R2	Apparent roughness
height(m)	10.2	8.2	6.2	4.2	2.24	1.1
	7.8	7	6.5	5.9	4.8	3.4	y = 0.1837e0.5298x	R2 = 0.9919	0.1837
	7.6	7.1	6.7	6.3	4.7	3.7	y = 0.1453e0.5585x	R2 = 0.9881	0.1453
	7.1	6.1	5.6	5.05	3.7	2.85	y = 0.2818e0.5324x	R2 = 0.9724	0.2818
	7	6.36667	5.93333	5.43333	3.93333	2.33333	y = 0.3391e0.4863x	R2 = 0.9926	0.3391
	6.8	6.15	5.7	5.45	4.25	2.6	y = 0.2403e0.5539x	R2 = 0.9803	0.2403
	6.7	5.83333	5.36667	4.86667	3.76667	2.93333	y = 0.2128e0.6065x	R2 = 0.9753	0.2128
	6.5	5.9	5.575	5.075	3.9	2.475	y = 0.2555e0.5701x	R2 = 0.9929	0.2555
	6.4	5.775	5.45	5.025	3.7	2.675	y = 0.2247e0.6045x	R2 = 0.9912	0.2247
	6.3	5.6	5.2	4.68333	3.55	2.5	y = 0.2551e0.603x	R2 = 0.9923	0.2551
	6.1	5.62	5.12	4.68	3.68	2.74	y = 0.182e0.6732x	R2 = 0.9952	0.182
	6	5.35	4.96667	4.48333	3.35	2.21667	y = 0.2908e0.6067x	R2 = 0.9943	0.2908
	5.5	4.93333	4.57778	4.12222	3.1	2.22222	y = 0.2486e0.6927x	R2 = 0.9934	0.2486
	4.5	4.05	3.8625	3.4375	2.675	2.0375	y = 0.1809e0.9166x	R2 = 0.9924	0.1809
	4	3.4625	3.1875	2.8625	2.375	1.8125	y = 0.1807e1.0651x	R2 = 0.9685	0.1807
	3.5	3.0375	2.9125	2.7	2.1375	1.475	y = 0.1959e1.1654x	R2 = 0.9813	0.1959
	3	2.55556	2.26667	1.96667	1.41111	0.977778	y = 0.4297e1.1214x	R2 = 0.973	0.4297
	2.5	2.07	1.91	1.56	1.18	0.79	y = 0.4497e1.337x	R2 = 0.9661	0.4497
	2	1.65556	1.51111	1.2	0.744444	0.322222	y = 0.7775e1.3584x	R2 = 0.9871	0.7775
	1.8	1.45	1.2875	1.0625	0.6375	0.2875	y = 0.8048e1.5158x	R2 = 0.9778	0.8048
	1.6	1.25556	1.03333	0.833333	0.466667	0.122222	y = 1.0555e1.5559x	R2 = 0.9679	1.0555
	1.4	1.075	0.825	0.6375	0.2375	0.0375	y = 1.3502e1.611x	R2 = 0.9455	1.3502
	1.2	0.944444	0.755556	0.633333	0.333333	0.1	y = 1.0641e2.071x	R2 = 0.9625	1.0641
	1	0.7625	0.6625	0.5125	0.2625	0.0625	y = 1.1108e2.439x	R2 = 0.9676	1.1108
	0.8	0.525	0.375	0.1625	0.0125	0	y = 1.9594e2.4278x	R2 = 0.8189	1.9594
	0.7	0.5	0.333333	0.0666667	0	0	y = 3.8636e1.4248x	R2 = 0.9944	3.8636
	0.6	0.3	0.133333	0.0666667	0	0	y = 4.5566e1.4726x	R2 = 0.8363	4.5566
	0.4	0.133333	0.0333333	0	0	0	y = 6.3486e1.2465x	R2 = 0.8964	6.3486
