# Supplementary material for: A novel wheat lodging resistance evaluation method and device based on the thrust force of the stalks
Source: PLoS One. 2019 Nov 12;14(11):e0224732. doi: 10.1371/journal.pone.0224732 (PMC6850715; doi:10.1371/journal.pone.0224732)
Supplement: S6 File — (XLS) [file pone.0224732.s006.xls]

## Sheet: data
Multi-channel Wind Direction and Speed Monitoring System
time	Wind direction		Wind speed 1		Wind speed 2		Wind speed 3		Wind speed 1		Wind speed 5		Wind speed 6
	Instantaneous value	2min average	Instantaneous value	2min average	Instantaneous value	2min average	Instantaneous value	2min average	Instantaneous value	2min average	Instantaneous value	2min average	Instantaneous value	2min average
2015-06-02
0:01	241	238	5.2	4.7	4.6	4.4	3.8	4.1	3	3.8	2.3	3	0.1	0.3
0:02	227	229	4.7	4	3.9	3.6	3.6	3.2	2.8	2.8	1.6	1.7	0	0.3
0:03	224	218	6.9	6.7	5.8	5.5	5.7	5.3	5.4	4.8	4.3	3.7	0.7	0.5
0:04	210	212	4.8	5.8	5.3	5.1	5.3	4.9	4.5	4.1	3.6	3.2	1	0.7
0:05	185	204	3.4	5.3	4.6	5.4	4.9	5.3	4.7	4.4	2.8	2.9	0.4	1.4
0:06	210	201	5.3	4.5	5.7	5.3	5.5	5.2	4.6	4.6	3.3	3.4	2.1	1.2
0:07	185	192	2.8	3.7	4.2	5.1	3.6	4.7	3.2	4	3.7	3.3	2.6	1.7
0:08	208	187	3	3	3.8	3.1	3.8	2.7	3.7	2.3	2.2	2.3	1.1	1.7
0:09	205	231	4.6	3.8	4.7	3.5	3.6	3.1	2.7	2.7	1.7	1.9	0.1	0.4
0:10	210	207	2.7	3.6	3.7	3.3	2.3	3.1	1.6	2.9	1.6	2.1	0.5	0.8
0:11	239	229	3.2	3.2	2.9	3.1	2.7	2.8	2.5	2.6	2.6	2.1	0.2	0.4
0:12	208	213	4.3	3.7	3.8	3.5	3.6	3.1	3.1	2.9	2.1	2.6	0.3	0.3
0:13	216	230	2.4	2.7	2.2	2.3	2	2.1	1.7	1.9	1.2	1.4	0.1	0.2
0:14	224	223	3.7	3.6	3	3.2	3.1	3	2.6	2.6	2.6	2.2	0.6	0.2
0:15	230	227	2.5	2.9	2.1	2.6	2	2.4	1.7	2.2	1.4	1.8	0	0.1
0:16	210	217	3.6	3.2	2.9	2.6	2.5	2.5	2.4	2.3	2	1.9	0.9	0.2
0:17	208	204	6.5	4.1	5	4.4	4.7	4	4.3	3.3	3.5	2.8	1.8	0.8
0:18	171	188	5.5	4	4	3.6	3.8	3	3.3	2.7	3	2.5	1	1.4
0:19	205	203	4.4	5.4	4.4	4.9	4.3	4.4	3.7	3.8	2.1	2.9	0.9	1
0:20	219	214	8.2	7.3	6.2	6.1	6.2	5.9	5.9	5.3	5.2	3.9	0.9	0.6
0:21	236	224	4.6	5.1	4.2	4.5	3.4	4.3	3.5	4.1	3.6	3.3	0.1	0.3
0:22	219	225	5	5.2	4.3	4.6	4.2	4.2	4.2	3.7	3.7	2.8	0.1	0.2
0:23	227	230	4.4	5.2	4.2	4.7	4.1	4.4	3.9	3.9	3.3	3.3	0.7	0.2
0:24	213	229	3.6	3.8	2.6	3.5	2.3	3.4	2.6	3.2	2.1	2.3	0	0.4
0:25	202	192	2.7	3.2	2.4	2.8	2	2.6	1.4	2.3	2.1	2.1	1.8	0.6
0:26	191	194	3.9	2.9	3.9	3.2	4.1	2.9	3.6	2.5	2.4	2.2	1.1	1.3
0:27	194	204	4.2	5	4.8	4.5	4.9	4.2	3.7	3.4	2.4	2.2	0.2	0.6
0:28	219	210	4.9	5.3	4.7	4.8	4.8	4.8	4.1	4.2	3.3	2.9	1	0.6
0:29	230	222	3.8	4.2	3.1	3.8	3.1	3.7	3	3.4	2.3	2.7	0	0.4
0:30	208	233	2.3	2.8	1.7	2.4	1.9	2.4	1.7	2.2	0.6	1.5	0.1	0.1
0:31	233	213	2.5	2.5	2	2.2	1.8	2	1.8	1.8	1.8	1.5	0	0
0:32	216	205	5.9	4.7	5.2	4.3	6.4	4	4.8	3.1	4.1	2.5	2.4	0.6
0:33	216	213	6.6	6.3	5.4	5.2	5.1	5	4.8	4.4	4.6	3.6	0.9	0.5
0:34	219	215	5	5.6	4.5	4.8	5.4	4.7	5.5	4.4	3.2	3.3	1	0.7
0:35	202	209	6.9	6.8	6.7	5.9	6.6	5.5	5.7	4.6	4.2	3.3	1.1	0.7
0:36	208	201	4.8	4.3	4.3	4.3	4.1	4.1	3.6	3.5	1.8	2.5	0.5	0.6
0:37	216	221	5.1	4.6	3.8	4	3.2	3.6	2.8	3	1.4	2.2	0.3	0.1
0:38	224	215	5.3	5.3	4.4	4.4	4.6	4.1	3.6	3.8	3.6	3	0	0.2
0:39	160	207	2.6	4.1	3.4	3.8	2.5	3.6	3.3	3.3	3.1	2.7	2.5	0.7
0:40	174	175	3.5	3.1	2.2	2.4	1.9	2.2	1.6	2.1	2	2.4	1.5	1.6
0:41	180	185	4.2	3	2.3	2.6	2.4	2.4	2	2.2	1.7	2.3	1.1	1.3
0:42	174	180	4.4	3.6	3	3.6	2.8	3.2	2.5	3.2	3.8	3.2	2.8	1.9
0:43	174	174	3.8	3.9	2.8	3.1	3.2	2.9	2.9	2.6	3.1	2.7	2.6	1.5
0:44	202	190	3.5	3.1	5.1	4	4.3	3.8	2.7	3	2.5	2.4	1.5	1.4
0:45	202	190	3.5	3	5.2	4.1	5.2	4.2	4.2	3.9	2.4	2.8	1.8	1.3
0:46	194	197	3.3	3.4	3.7	3.7	3.5	3.8	2.8	3.4	2.6	2.6	0	0.5
0:47	216	201	5.2	3.6	5.1	3.6	3.4	3.1	3.1	2.7	2	2	0	0.5
0:48	194	194	3.7	3.3	4.2	3.9	4.5	3.7	3.6	3.6	2.5	2.7	0.6	0.8
0:49	191	206	2.8	3	2.7	2.6	2.5	2.3	2.6	2.2	1.9	1.6	0.6	0.3
0:50	182	195	2.9	2.8	2.9	2.8	2.9	2.5	2.5	2.2	1.4	1.8	1.1	1
0:51	208	196	5.5	3.6	5.3	4.2	5.2	3.6	3.8	2.8	2.1	2.2	1.8	1.3
0:52	208	218	4.6	4	3.7	3.5	3.4	3.2	2.9	2.7	2.1	1.9	0.1	0.3
0:53	180	187	2.9	3.2	1.8	2.6	2.5	2.5	2.1	2.2	2	2	1.6	1.1
0:54	205	187	3	2.7	2.8	2.6	2.7	2.5	2.3	2.2	2.9	2	1.9	1
0:55	185	196	3.2	3.4	4.4	3.6	4.7	3.4	3.8	2.9	3	2.4	0.1	0.8
0:56	194	196	5.7	4.6	6.1	5	6.1	4.7	5.4	4.2	3.3	3.2	0.2	1
0:57	230	210	5	5.8	3.6	4.9	4.1	4.6	3.6	3.9	3.1	2.7	0.5	0.5
0:58	208	207	4.2	5.5	5.7	5	4.9	4.9	3.8	4.4	3	3.3	1.1	0.5
0:59	196	200	3.7	4.1	3	4.3	3.4	3.8	2.8	3.3	2	2.3	1	0.5
1:00	208	203	4.6	3.9	3.7	4	3.6	3.7	3.1	3.2	2.7	2.8	1.8	1.1
1:01	208	201	3.8	4.7	5.4	5.1	5.1	4.8	5.2	4.2	3.9	3	1.7	1.1
1:02	210	216	3.8	4.2	3.5	3.8	2.9	3.6	2.1	3	1.5	2.2	0.3	0.5
1:03	219	213	3.9	3.7	3.7	3.3	3.1	2.9	1.8	2.3	1.4	1.7	0.6	0.5
1:04	191	197	3.9	3.6	5.3	4	4.8	3.6	4.9	3.2	3.1	2.6	1.7	1
1:05	196	207	6.8	5.3	5.3	4.8	4.6	4.3	4.2	3.8	2.8	2.6	0.1	0.4
1:06	180	188	4.2	3.4	2.7	3.3	3.1	3.4	3.2	3	2.5	2	0.4	0.6
1:07	208	190	2.6	3	3	3.3	2	2.8	2.1	2.5	2.1	2.5	0	1.3
1:08	216	200	2.3	2.9	2.1	3	2.1	2.8	1.8	2.4	2	1.9	0	0.7
1:09	174	196	3.4	3.2	3.4	3.4	3.1	3	2.2	2.4	2.5	2.4	1.7	1.3
1:10	180	189	3.5	3.7	3.3	3.5	3.2	3.3	3	2.9	2.2	2.3	0	1
1:11	185	192	3.7	3.1	3.2	3.4	3.6	3.2	2.1	2.7	2.5	2.5	1.7	1.3
1:12	180	179	4.5	4.2	3.5	3.3	3.5	3.1	2.6	2.8	3.1	2.6	1.8	1.5
1:13	180	171	4.7	3.9	3.3	3.1	3	3.1	3.6	2.9	3.7	2.7	2.7	2
1:14	165	172	3.8	3.7	2.6	2.9	2.5	2.7	2.2	2.5	2.9	2.7	2	2
1:15	191	178	3.6	3.7	2.6	2.7	2.3	2.6	2.3	2.2	2	2.7	1.2	1.8
1:16	196	188	3.7	3.3	4.4	3.7	4.4	3.5	3	2.8	1.5	2.3	1.3	1.6
1:17	194	188	3.4	3.7	5.4	3.9	4.8	3.6	3.9	2.9	3.1	2.7	1.2	1.4
1:18	208	199	5.7	4.2	4.4	4.8	4.1	4.8	3.3	4.2	3.3	3.2	0.4	1.4
1:19	182	189	3.1	3.7	4.3	4.1	3.6	3.9	2.9	3.7	2.1	2.7	0.8	1.2
1:20	171	186	3	3	3.3	3	3.5	3	4.1	2.8	2.7	2.2	0.5	0.9
1:21	171	166	3.9	3.9	3.2	3.1	2.8	3	2.8	2.6	2.3	2.5	1.3	1.7
1:22	185	174	4.2	4.2	2.6	3.1	3.5	3	3.8	2.7	2.9	2.7	1.8	2
1:23	165	164	4.1	4	3.6	3.3	3.2	3.2	1.9	2.6	2.3	2.6	1.6	1.9
1:24	182	172	3.6	4.2	2.3	3.2	2.5	3.3	3.1	2.8	3	2.6	2.3	1.9
1:25	171	169	2.9	3.7	2	2.7	2.2	2.8	1.8	2.5	2.9	2.6	2.7	2
1:26	171	164	4	3.8	4.3	3.3	4.3	3.2	4.3	2.5	3.2	2.1	2.4	1.5
1:27	182	173	3.3	4	2.1	3	2.3	3	2.3	2.8	3.3	3	1.9	2.2
1:28	165	174	4.6	3.4	3.8	2.6	3.6	2.4	3.2	2.1	3.4	2.4	1.9	1.8
1:29	180	178	3.6	4.4	3	3.4	3	3.1	1.8	2.6	2.9	3	1.6	2.2
1:30	182	180	3.5	3.6	2.5	2.9	2.5	2.6	3.1	2.4	2.4	2.5	1.4	1.9
1:31	165	175	3.1	4	2.9	2.9	2.9	2.7	2.3	2.3	3.7	2.8	2.1	1.8
1:32	185	187	3.4	3.3	4.9	3.7	4.9	3.3	2.9	2.8	2.8	2.7	1.6	1.9
1:33	171	183	2.7	3.1	3.2	3	2.9	2.8	3	2.5	2.6	2.5	2.3	1.7
1:34	182	178	3.6	3.3	2.4	2.4	2.3	2.7	2.2	2.3	2.8	2.4	1.6	1.8
1:35	165	170	3.4	3.6	2.4	2.7	1.9	2.8	2.4	2.6	2.9	2.7	2.2	2
1:36	194	181	3.1	3.2	3.6	2.6	3.1	2.5	2.3	2.2	1.9	2.2	1.2	1.4
1:37	182	176	3.2	3.6	2.4	2.6	3	2.8	2.4	2.5	2.8	2.9	2.8	2.1
1:38	171	173	3.5	3.3	2.5	2.5	2.3	2.5	1.7	2	2.4	2.3	1.8	1.8
1:39	163	180	3.5	3.3	2.3	2.4	2.3	2.4	1.7	2	2.3	2.1	1.2	1.3
1:40	185	177	4.1	3.7	2.8	2.7	2.5	2.6	2	2.3	2.6	2.9	0.5	1.7
1:41	185	172	2.8	3.5	2.6	2.7	2.2	2.7	2	2.3	3.4	2.5	2.3	1.7
1:42	163	167	4.5	4	3.9	3	3.3	2.9	1.9	2.5	2.2	2.7	1.4	1.7
1:43	174	169	3.7	4.2	2.6	3.3	3.1	3.5	2.3	3	3.7	3	2	2
1:44	185	173	2.9	3.3	2.6	2.7	2.4	2.7	1.9	2.4	1.9	2.2	1.3	1.4
1:45	185	182	2.7	2.4	1.6	1.8	1.4	1.8	1.7	1.6	2.2	1.9	1.9	1.4
1:46	171	176	4.1	3.7	2.9	2.8	3	2.8	2.2	2.4	2.7	2.9	1.9	1.9
1:47	194	190	2.3	2.4	2.6	2.7	2.5	2.6	2.4	2.5	2	2	0.9	0.8
1:48	194	187	2.4	2.6	3.2	2.8	2.8	2.5	2.2	2.3	1.6	1.8	0.7	0.6
1:49	191	183	2.8	2.9	3.5	2.9	2.7	2.6	2.1	2.1	2.4	2.3	1.6	1.3
1:50	185	185	3.4	2.9	3.6	2.8	3	2.7	2.1	2.2	1.9	2	0.8	1.1
1:51	208	191	4.3	3.3	3.9	4.1	3.6	3.6	3.5	3.3	1.8	2.7	0.8	1.4
1:52	171	183	3	3.3	2.2	3.1	2.3	3	2	2.7	2.1	2.6	1.3	1.6
1:53	185	182	2.9	2.8	3.2	2.6	2.3	2.3	2.1	2	1.8	2.2	0.5	1.4
1:54	205	185	2.9	3.4	2.8	3.4	2.5	3.1	2.4	3	2.9	3	1.1	1.4
1:55	185	179	3.2	3.5	2.1	2.7	2.4	2.6	2.1	2.3	2	2.8	0.8	1.7
1:56	194	189	2.9	2.8	2.7	2.8	2	2.5	1.8	2.2	1.8	2	0.5	0.8
1:57	210	192	3.1	2.9	2.8	2.8	1.5	2.2	1.9	2	1.7	1.7	0	0.7
1:58	202	196	5.1	3.4	4.7	3.8	4.1	3.4	3.6	2.8	2.8	2.1	1.4	1
1:59	191	186	3.8	3.7	3.7	3.6	4.6	3.5	3.1	2.8	3.4	2.2	2	0.7
2:00	171	180	3.7	3.7	2.7	3	2.8	2.9	2.6	2.7	3.2	2.6	1.7	1.6
2:01	171	172	4	3.4	2.6	2.4	2.8	2.4	2.1	2	2.6	2.2	2	1.5
2:02	182	176	3.9	3.5	2.7	2.6	2.8	2.7	2.1	2.4	2.1	2.3	1.1	1.4
2:03	174	170	4.2	4.5	3.6	3.6	4.4	3.6	3.7	3.4	3.6	2.8	2.5	1.8
2:04	171	175	3.7	3.3	2.4	2.6	2.3	2.6	1.9	2.4	1.7	2.3	1.4	1.1
2:05	194	181	3.2	2.8	2.6	2.4	2.3	2.3	2.3	2	1.8	2	1.3	1.3
2:06	185	180	2.8	2.7	1.6	2.1	1.6	2.1	2.2	2	1.9	1.9	1.3	1.1
2:07	180	175	3.3	3.2	2.5	2.5	2.7	2.2	1.7	1.8	1.9	1.8	1.6	1.3
2:08	194	173	3.7	3.6	3.4	2.8	2.8	2.8	2.9	2.5	1.8	2.5	1.3	1.7
2:09	140	159	3.7	3.3	3.4	2.7	2.9	2.3	2.4	2	1.8	1.8	1.4	1.2
2:10	163	160	3.7	3.9	3.3	3.3	2.5	3.1	2.3	2.7	2.3	2.4	1.5	1.8
2:11	168	162	3.6	3.6	2.6	2.7	2.7	2.6	2.5	2.1	2.1	1.9	1.5	1.4
2:12	165	165	4	4	3	3.3	3.4	3.1	3.1	2.7	3.1	2.6	1.7	1.8
2:13	182	169	3.1	3.4	2.1	2.5	2.4	2.7	1.8	2.2	1.8	2.3	1.3	1.6
2:14	180	178	2.2	2.3	1.3	1.5	1.3	1.6	1	1.3	1.4	1.4	1	1
2:15	185	181	2.7	3	2.1	2.4	2.2	2.4	2	2.1	2.7	2.3	1.6	1.7
2:16	194	184	1.9	2.5	2.4	2.1	1.9	2	1.8	1.9	1.8	2	1	1.1
2:17	208	195	2.3	3	2.9	2.8	3.3	2.7	3	2.1	2.9	1.7	1.6	0.5
2:18	180	183	2.2	2.1	4.1	2.1	3.2	1.8	1.6	1.6	1.7	1.5	1	0.7
2:19	182	182	2.5	2.5	1.9	2.4	2.6	2.2	2.8	2	2.8	1.9	2.2	1.3
2:20	194	175	2.1	2.2	1.8	1.8	1.9	1.7	1.9	1.6	1.8	1.2	0.6	0.7
2:21	196	175	2	2.4	2.2	1.8	1.4	1.6	0.7	1.3	1.1	1.5	0.8	1
2:22	182	179	3.2	3.1	2.1	2.1	2.8	2.1	1.7	1.6	1.6	1.6	0.9	1
2:23	174	179	3	2.9	2	2.2	2.1	2.1	1.8	1.9	2.3	2	1.9	1.3
2:24	182	179	2.2	2.6	1.7	1.9	1.9	1.9	1.8	1.6	1.7	1.4	0.6	0.9
2:25	151	171	2.9	2.4	1.9	1.6	2.2	1.5	1.4	1.2	1.1	1.1	0.9	0.8
2:26	163	174	2.8	2.8	1.9	1.8	1.7	1.7	1.9	1.5	1.7	1.4	0.9	0.9
2:27	171	174	2.5	2.5	1.6	2	1.6	1.8	1.5	1.6	1.4	1.6	0.9	0.7
2:28	185	177	1.6	2.2	1.5	1.6	1.3	1.4	1.2	1.2	1.7	1.3	1	0.7
2:29	188	179	2.8	2.3	1.8	1.6	1.8	1.5	1.5	1.2	1.5	1.4	0.7	0.8
2:30	165	174	2.6	2.5	1.8	1.8	2	1.9	1.8	1.4	1.6	1.2	0.8	0.7
2:31	180	172	2.4	2.7	2	2	2.2	2	2.2	1.6	2.3	1.4	1	0.7
2:32	165	174	2.6	2.6	1.8	1.8	1.6	1.7	1.4	1.4	1.7	1.2	0.7	0.6
2:33	174	178	3	2.3	1.9	1.7	2	1.5	1.5	1.2	1.2	1.1	0.4	0.6
2:34	194	180	2.1	2.4	2.5	1.8	1.2	1.7	1.4	1.5	1.6	1.6	1	0.9
2:35	174	178	2.7	2.2	1.8	1.5	1.6	1.4	1.2	1.2	1.2	1.5	0.8	1
2:36	185	180	1.7	2	1.1	1.4	1.3	1.4	1.2	1.1	0.9	1.3	0.4	0.9
2:37	191	186	1.8	1.6	2.4	1.6	1.9	1.4	1.6	1.1	0.7	0.8	0.2	0.4
2:38	185	184	1.5	1.5	1.2	1.6	1.3	1.3	0.8	0.9	0.6	0.7	0	0.1
2:39	182	186	1.3	1.5	1.7	1.5	1.8	1.5	1.5	1.2	0.9	0.9	0.5	0.4
2:40	180	186	1.3	1.4	1	1.4	1.2	1.2	1	0.9	0.4	0.7	0	0.3
2:41	185	183	1.2	1.3	1.4	1	0.8	0.7	0.4	0.6	0.4	0.5	0	0.1
2:42	188	185	1.3	1.3	1.2	1.2	1.2	1.1	1.3	1.1	1.4	0.8	0.1	0
2:43	191	182	1.5	1.2	1	0.8	0.8	0.7	0.4	0.4	0.2	0.4	0	0.1
2:44	182	186	0.8	0.9	0.6	0.7	0.7	0.6	0.5	0.5	0.5	0.4	0	0
2:45	180	184	0.9	0.9	0.6	0.7	0.5	0.6	0.2	0.3	0.3	0.3	0	0
2:46	185	184	0.7	1	0.6	0.6	0.9	0.7	0.3	0.5	0.5	0.5	0	0
2:47	171	186	0.9	0.9	0.7	0.8	0.4	0.6	0.3	0.4	0	0.2	0	0
2:48	180	177	1.4	1	0.8	0.6	0.5	0.5	0.3	0.3	0.3	0.2	0	0
2:49	182	181	1.1	1.1	0.7	0.8	0.7	0.5	0.3	0.3	0.2	0.2	0	0
2:50	185	174	1.1	1.4	0.8	0.8	0.8	0.8	0.6	0.4	0.1	0.2	0	0
2:51	174	179	1.2	1.2	0.7	0.6	0.5	0.5	0.3	0.3	0.4	0.3	0	0
2:52	185	178	1.1	1.2	1	0.7	0.7	0.6	0.4	0.4	0.2	0.2	0	0
2:53	180	174	1.9	1.6	1.1	1	1	0.7	0.7	0.5	0.5	0.3	0	0
2:54	163	166	1.7	2	1.6	1.4	1.3	1.3	0.7	0.9	0.9	0.9	0.3	0.4
2:55	174	172	1.4	1.5	0.9	1	0.7	1	0.7	0.9	0.7	0.8	0.4	0.4
2:56	185	177	2.3	1.9	1.6	1.2	1.4	0.9	0.6	0.6	0.2	0.3	0	0.1
2:57	160	176	1.9	1.7	0.9	1	0.9	0.9	0.7	0.7	0.7	0.7	0.5	0.3
2:58	165	174	1.9	1.7	1.2	1	0.9	0.8	0.6	0.5	0.6	0.5	0	0.1
2:59	163	167	1.6	1.7	1.2	1.3	0.9	1	0.6	0.6	0.5	0.5	0	0
3:00	163	167	1.6	1.5	1.3	1.1	0.9	0.8	0.6	0.5	0.4	0.3	0.1	0
3:01	157	165	1.7	1.7	1.5	1.1	1.3	0.9	0.9	0.6	0.4	0.3	0	0
3:02	191	179	1.4	1.5	0.9	1.2	1.4	1.2	0.9	0.8	1.4	0.8	0.6	0.1
3:03	182	174	1.5	1.4	1	0.9	0.7	0.7	0.4	0.5	0.4	0.4	0.1	0
3:04	171	172	1.4	1.5	0.9	0.9	0.9	0.7	0.5	0.4	0.4	0.4	0	0.1
3:05	171	173	1.4	1.4	1	0.9	0.7	0.7	0.6	0.5	0	0.1	0	0
3:06	185	174	1.6	1.5	0.8	0.9	0.7	0.8	0.5	0.5	0	0.1	0	0
3:07	180	178	1.3	1.3	0.7	0.6	0.6	0.6	0.3	0.3	0	0.1	0	0
3:08	180	177	1	1.1	0.5	0.6	0.3	0.4	0.3	0.2	0	0	0	0
3:09	174	174	0.9	0.9	0.3	0.4	0.1	0.1	0	0	0	0	0	0
3:10	182	173	0.8	0.7	0.3	0.2	0.1	0.2	0	0	0	0	0	0
3:11	157	162	0.8	0.8	0.6	0.5	0.4	0.3	0	0	0	0	0	0
3:12	163	162	0.9	0.9	0.5	0.5	0.1	0.1	0	0	0	0	0	0
3:13	165	166	1	0.9	0.4	0.4	0.2	0.1	0	0	0	0	0	0
3:14	165	172	1.2	1.1	0.8	0.6	0.5	0.2	0	0	0	0	0	0
3:15	171	175	1	1	0.4	0.5	0.2	0.3	0	0	0	0	0	0
3:16	171	172	1.1	1.1	0.7	0.6	0.6	0.4	0	0	0	0	0	0
3:17	174	170	1	1	0.6	0.6	0.6	0.4	0.2	0	0	0	0	0
3:18	171	169	1.4	1.3	0.7	0.7	0.5	0.5	0	0.3	0.3	0	0	0
3:19	163	164	1	1	0.7	0.7	0.5	0.5	0.5	0.3	0	0	0	0
3:20	165	165	1.2	1.2	0.9	0.8	0.6	0.5	0.4	0.4	0	0	0	0
3:21	160	163	1.1	1.1	0.7	0.7	0.4	0.4	0.2	0.2	0	0	0	0
3:22	171	167	0.9	0.9	0.7	0.6	0.4	0.3	0	0.1	0	0	0	0
3:23	171	173	1.1	1	0.5	0.5	0.5	0.4	0.2	0.1	0	0	0	0
3:24	165	166	1	0.9	0.7	0.6	0.4	0.4	0	0	0	0	0	0
3:25	165	168	1.1	0.9	0.5	0.5	0.4	0.4	0	0	0	0	0	0
3:26	163	164	1	0.9	0.7	0.6	0.5	0.4	0	0	0	0	0	0
3:27	165	165	1	1	0.7	0.6	0.5	0.5	0	0	0	0	0	0
3:28	182	165	1	1.1	0.7	0.6	0.5	0.4	0	0	0	0	0	0
3:29	163	161	0.9	1	0.6	0.6	0.4	0.4	0	0	0	0	0	0
3:30	168	163	1.2	1	0.7	0.7	0.5	0.4	0	0	0	0	0	0
3:31	163	166	1.2	1.2	0.9	0.8	0.5	0.5	0	0	0	0	0	0
3:32	174	168	1.3	1.3	0.9	0.8	0.6	0.6	0	0	0	0	0	0
3:33	168	170	1.5	1.3	0.6	0.7	0.6	0.5	0	0	0	0	0	0
3:34	165	166	1.9	1.6	1.2	1	1	0.7	0	0	0	0	0	0
3:35	180	169	1.6	1.6	1.2	1	0.6	0.7	0	0	0	0	0	0
3:36	165	166	1.3	1.4	0.8	0.8	0.5	0.6	0	0	0	0	0	0
3:37	171	169	1.5	1.5	0.9	0.9	0.5	0.5	0	0	0	0	0	0
3:38	171	169	1.5	1.6	1.1	0.9	0.6	0.6	0	0	0	0	0	0
3:39	171	171	1.5	1.6	0.9	0.9	0.6	0.6	0.4	0.1	0	0	0	0
3:40	180	175	1.5	1.4	0.9	0.7	0.6	0.4	0.3	0.2	0	0	0	0
3:41	182	178	1.3	1.3	0.6	0.6	0.5	0.4	0.3	0.2	0	0	0	0
3:42	180	181	1.2	1.3	0.9	0.7	0.5	0.5	0.4	0.4	0	0	0	0
3:43	185	176	1.3	1.3	0.6	0.8	0.6	0.6	0.4	0.5	0.1	0.1	0	0
3:44	180	179	1.2	1.2	0.7	0.6	0.4	0.4	0.4	0.4	0.3	0.1	0	0
3:45	182	179	1.4	1.3	0.7	0.7	0.6	0.5	0.4	0.4	0.2	0.1	0	0
3:46	180	178	1.4	1.4	0.8	0.7	0.6	0.6	0.5	0.3	0.4	0.3	0	0
3:47	182	178	1.3	1.4	0.7	0.7	0.3	0.5	0.1	0.2	0	0.1	0	0
3:48	185	182	1.1	1.3	0.9	0.7	0.6	0.5	0.5	0.3	0	0	0	0
3:49	191	190	1	1	1.3	1.1	1.1	0.9	0.6	0.5	0	0	0	0
3:50	191	189	1.2	1	1.4	1.2	1.1	1	0.8	0.7	0	0	0	0
3:51	174	188	1.4	1.1	1.2	1.2	0.9	1	0.9	0.9	0.4	0	0	0
3:52	191	189	1	1.1	1.2	1.4	1.1	1.1	0.9	1	0.4	0.3	0	0
3:53	191	188	1.2	1.2	1	1.3	1	1.1	1	0.9	0.5	0.4	0	0
3:54	185	188	1.3	1.1	1.4	1.2	1.2	0.9	0.8	0.7	0.7	0.5	0	0
3:55	182	185	1.5	1.4	1.1	1.3	1.1	1.1	0.9	0.8	0.5	0.5	0	0
3:56	185	183	1.4	1.5	1.1	1.1	1	0.9	0.7	0.9	0.3	0.5	0	0
3:57	182	184	1.2	1.1	0.8	0.9	0.6	0.6	0.1	0.3	0	0.1	0	0
3:58	182	183	1.4	1.3	0.9	0.9	0.5	0.5	0.3	0.3	0	0	0	0
3:59	185	181	1.3	1.3	0.7	0.7	0.6	0.6	0.3	0.3	0	0	0	0
4:00	180	179	1.6	1.5	0.8	0.7	0.6	0.5	0.3	0.2	0	0	0	0
4:01	191	187	1	1.2	1.6	1	1.5	0.9	1	0.6	0	0	0	0
4:02	185	187	1.2	1.1	1.5	1.2	0.9	1.1	0.8	0.7	0	0	0	0
4:03	185	185	1.2	1.1	0.8	0.8	0.6	0.7	0.5	0.5	0	0	0	0
4:04	171	180	2	1.6	1.3	0.9	1.3	0.6	0	0	0	0	0	0
4:05	180	184	0.8	1.1	0.7	0.8	0.4	0.6	0.2	0.4	0	0.2	0	0
4:06	180	177	1	1.1	0.5	0.6	0.5	0.4	0	0	0	0	0	0
4:07	171	178	1	1	0.5	0.4	0.3	0.3	0	0	0	0	0	0
4:08	180	178	1	1.1	0.5	0.5	0.3	0.3	0	0	0	0	0	0
4:09	182	182	1.1	1	0.4	0.5	0.3	0.3	0	0	0	0	0	0
4:10	185	187	0.7	0.8	0.7	0.7	0.6	0.5	0.3	0.1	0	0	0	0
4:11	185	184	0.8	0.7	0.3	0.4	0.1	0.1	0	0	0	0	0	0
4:12	180	185	0.6	0.6	0.3	0.5	0	0.1	0	0	0	0	0	0
4:13	180	183	0.8	0.9	0.5	0.5	0.2	0.1	0	0	0	0	0	0
4:14	182	186	0.6	0.5	0.3	0.2	0	0	0	0	0	0	0	0
4:15	163	180	0.8	0.6	0.4	0.2	0	0	0	0	0	0	0	0
4:16	180	185	0.6	0.8	0.4	0.5	0.2	0.3	0	0	0	0	0	0
4:17	182	186	0.5	0.6	0.3	0.3	0.1	0	0.1	0	0	0	0	0
4:18	194	187	0.6	0.6	0.4	0.3	0.2	0.1	0	0	0	0	0	0
4:19	194	189	0.5	0.4	0.4	0.3	0	0	0	0	0	0	0	0
4:20	194	189	0.5	0.4	0.2	0.2	0	0	0	0	0	0	0	0
4:21	191	188	0.4	0.5	0.6	0.4	0	0	0	0	0	0	0	0
4:22	182	186	0.7	0.6	0.6	0.4	0	0.1	0	0	0	0	0	0
4:23	191	183	0.7	0.7	0.2	0.3	0.1	0	0	0	0	0	0	0
4:24	180	185	0.7	0.6	0.2	0.2	0	0	0	0	0	0	0	0
4:25	165	178	1.1	0.8	0.3	0.2	0.1	0	0	0	0	0	0	0
4:26	185	181	0.7	0.7	0.2	0.1	0	0	0	0	0	0	0	0
4:27	185	184	0.6	0.6	0.2	0.2	0	0	0	0	0	0	0	0
4:28	185	184	0.5	0.6	0.3	0.2	0.1	0	0	0	0	0	0	0
4:29	185	184	0.4	0.5	0.1	0	0.1	0.1	0	0	0	0	0	0
4:30	182	182	0.6	0.5	0	0	0	0	0	0	0	0	0	0
4:31	185	186	0.6	0.6	0.3	0	0	0	0	0	0	0	0	0
4:32	185	187	0.5	0.4	0	0	0	0	0	0	0	0	0	0
4:33	191	187	0.6	0.4	0	0	0	0	0	0	0	0	0	0
4:34	194	190	0.5	0.4	0.6	0.3	0	0	0	0	0	0	0	0
4:35	194	188	0.5	0.5	0.1	0.2	0	0	0	0	0	0	0	0
4:36	182	186	0.5	0.5	0.1	0.2	0	0	0	0	0	0	0	0
4:37	185	185	0.7	0.6	0	0	0	0	0	0	0	0	0	0
4:38	194	186	0.6	0.6	0.5	0.2	0	0	0	0	0	0	0	0
4:39	194	182	0.6	0.7	0.1	0.1	0.1	0	0	0	0	0	0	0
4:40	163	180	0.6	0.5	0.1	0.1	0.1	0	0	0	0	0	0	0
4:41	180	179	0.6	0.5	0	0	0.1	0	0	0	0	0	0	0
4:42	182	180	0.7	0.7	0	0	0.2	0.1	0	0	0	0	0	0
4:43	171	179	0.9	0.7	0	0	0.3	0.2	0	0	0	0	0	0
4:44	180	182	0.7	0.7	0.2	0.2	0.3	0.2	0	0	0	0	0	0
4:45	182	182	0.7	0.7	0.2	0.2	0.2	0.2	0	0	0	0	0	0
4:46	185	182	0.8	0.9	0.4	0.3	0.3	0.3	0	0	0	0	0	0
4:47	185	182	0.9	0.8	0.3	0.3	0.4	0.3	0	0	0	0	0	0
4:48	180	179	1.3	1.1	0.4	0.3	0.4	0.4	0	0	0	0	0	0
4:49	182	181	1.2	1.1	0.5	0.4	0.4	0.4	0	0	0	0	0	0
4:50	180	179	1.3	1.2	0.7	0.5	0.6	0.5	0	0	0	0	0	0
4:51	180	175	1.2	1.2	0.7	0.6	0.4	0.4	0	0	0	0	0	0
4:52	180	175	1.2	1.1	0.6	0.6	0.4	0.3	0	0	0	0	0	0
4:53	174	175	1.2	1.1	0.7	0.5	0.5	0.4	0	0	0	0	0	0
4:54	163	171	1.2	1.1	0.6	0.6	0.4	0.4	0	0	0	0	0	0
4:55	171	169	1.1	1.1	0.5	0.6	0.4	0.3	0	0	0	0	0	0
4:56	171	169	1	0.9	0.5	0.5	0.3	0.3	0	0	0	0	0	0
4:57	174	179	1	0.9	0.4	0.4	0.4	0.3	0	0	0	0	0	0
4:58	180	181	1	0.9	0.4	0.4	0.5	0.4	0	0	0	0	0	0
4:59	185	183	0.9	0.8	0.4	0.4	0.5	0.4	0	0	0	0	0	0
5:00	182	183	0.9	0.8	0.3	0.3	0.4	0.3	0	0	0	0	0	0
5:01	182	183	1	0.8	0.4	0.3	0.3	0.3	0	0	0	0	0	0
5:02	182	184	1	0.9	0.5	0.4	0.4	0.4	0	0	0	0	0	0
5:03	191	184	0.9	1	0.6	0.4	0.4	0.4	0	0	0	0	0	0
5:04	180	180	1.2	1	0.4	0.4	0.4	0.3	0	0	0	0	0	0
5:05	180	179	1.3	1.2	0.6	0.5	0.6	0.4	0.3	0	0	0	0	0
5:06	180	177	1.3	1.2	0.5	0.5	0.4	0.4	0.4	0.3	0	0	0	0
5:07	180	175	1.3	1.3	0.6	0.6	0.5	0.4	0.4	0.4	0	0	0	0
5:08	174	178	1.3	1.2	0.7	0.6	0.6	0.5	0.5	0.4	0	0	0	0
5:09	182	181	1.3	1.3	0.5	0.6	0.6	0.6	0.4	0.4	0	0	0	0
5:10	171	173	1.3	1.2	0.8	0.7	0.6	0.5	0.5	0.4	0	0	0	0
5:11	174	172	1.1	1.1	0.5	0.6	0.4	0.4	0.4	0.4	0	0	0	0
5:12	171	168	1	1	0.7	0.6	0.4	0.4	0.4	0.3	0	0	0	0
5:13	165	168	0.7	0.8	0.5	0.4	0.4	0.3	0.4	0.3	0	0	0	0
5:14	163	164	0.8	0.8	0.5	0.4	0.3	0.3	0.3	0.3	0	0	0	0
5:15	163	164	0.7	0.8	0.4	0.4	0.3	0.3	0.3	0.2	0	0	0	0
5:16	163	165	0.7	0.7	0.3	0.3	0.3	0.3	0.2	0.1	0	0	0	0
5:17	163	163	0.8	0.7	0.4	0.4	0.3	0.3	0.2	0.2	0	0	0	0
5:18	165	162	0.8	0.7	0.5	0.5	0.4	0.3	0.3	0.2	0	0	0	0
5:19	154	158	1	0.8	0.6	0.4	0.4	0.4	0.2	0.2	0	0	0	0
5:20	154	154	0.8	0.8	0.5	0.5	0.5	0.4	0.2	0.2	0	0	0	0
5:21	151	150	1	0.9	0.7	0.6	0.5	0.4	0.4	0.2	0	0	0	0
5:22	151	153	1.1	1	0.9	0.8	0.6	0.5	0.2	0.2	0	0	0	0
5:23	157	154	1	1	0.8	0.8	0.5	0.5	0	0	0	0	0	0
5:24	160	159	1	1	1	0.8	0.7	0.5	0	0	0	0	0	0
5:25	163	163	1.2	1.1	0.9	0.9	0.7	0.6	0	0	0	0	0	0
5:26	165	166	1.2	1.1	0.9	0.8	0.7	0.7	0	0	0	0	0	0
5:27	163	164	1.1	1.1	0.9	0.8	0.7	0.7	0	0	0	0	0	0
5:28	165	164	1.2	1.1	0.8	0.8	0.7	0.7	0	0	0	0	0	0
5:29	171	168	1.1	1.1	0.8	0.8	0.7	0.7	0	0	0	0	0	0
5:30	171	171	1.2	1.1	0.8	0.7	0.7	0.7	0	0	0	0	0	0
5:31	171	170	1.3	1.2	0.8	0.7	0.8	0.7	0.5	0.4	0	0	0	0
5:32	171	170	1.4	1.3	0.9	0.8	0.8	0.7	0.5	0.5	0	0	0	0
5:33	174	171	1.4	1.4	0.9	0.9	0.9	0.8	0.5	0.5	0	0	0	0
5:34	171	171	1.5	1.4	1	0.9	0.9	0.8	0.7	0.5	3.9	0.3	0	0
5:35	163	168	1.6	1.5	1.1	1	1	0.9	0.8	0.7	0.2	0.1	0	0
5:36	163	165	1.5	1.5	1.3	1.2	1.1	1	0.8	0.7	0	0	0	0
5:37	160	159	1.6	1.4	1.4	1.3	1.1	1	1	0.9	0.5	0.2	0	0
5:38	157	154	1.6	1.5	1.3	1.3	1.2	1.1	1.1	1	0.8	0.7	0	0
5:39	151	151	1.8	1.7	1.6	1.5	1.3	1.2	1.3	1.2	0.7	0.6	0	0
5:40	146	148	1.9	1.8	1.6	1.6	1.3	1.3	1.3	1.2	0.6	0.6	0	0
5:41	137	138	1.9	1.8	1.6	1.5	1.4	1.3	1.3	1.2	0.6	0.6	0.2	0.1
5:42	132	131	1.8	1.8	1.5	1.5	1.3	1.3	1.1	1.1	0.6	0.6	0.2	0
5:43	120	122	1.8	1.8	1.7	1.5	1.3	1.2	1.1	1	0.6	0.5	0.3	0.2
5:44	115	117	1.9	1.8	1.8	1.6	1.5	1.3	1.2	1.1	0.5	0.5	0	0
5:45	115	113	1.6	1.6	1.4	1.3	1.3	1.2	1.2	1	0.5	0.4	0	0
5:46	126	113	1.8	1.6	1.5	1.2	1.2	1.1	1.2	1.1	0.5	0.4	0	0
5:47	140	117	1.8	1.9	1.5	1.5	1.4	1.4	1.1	1.1	0.5	0.5	0	0
5:48	126	118	2.4	2.2	1.9	1.8	1.8	1.6	1.4	1.4	0.9	0.8	0.2	0.2
5:49	126	121	2.5	2.5	2.4	2.2	2	1.8	1.5	1.5	0.8	0.7	0.3	0.2
5:50	118	119	2.2	2.1	1.8	1.9	1.6	1.7	1.5	1.4	0.8	0.8	0.3	0.3
5:51	120	119	2.5	2.2	1.9	1.8	1.7	1.6	1.3	1.4	0.8	0.6	0.1	0.2
5:52	118	119	2.3	2.2	2	1.8	1.8	1.6	1.3	1.3	0.7	0.7	0.2	0.2
5:53	129	122	2.2	2.3	1.9	1.8	1.7	1.6	1.4	1.2	0.7	0.6	0.2	0.1
5:54	118	123	2.4	2	2.1	1.7	1.7	1.4	1.1	1.1	0.5	0.4	0	0.1
5:55	126	123	1.7	1.8	1.6	1.6	1.3	1.4	1.1	1	0.4	0.4	0	0
5:56	134	132	1.9	1.7	1.4	1.4	1.1	1.1	0.9	0.9	0.3	0.2	0	0
5:57	140	139	1.6	1.6	1.5	1.4	1.1	1.1	0.7	0.7	0.2	0.2	0	0
5:58	151	147	1.2	1.3	1.1	1.1	0.9	0.9	0.8	0.7	0.4	0.4	0	0
5:59	163	159	1.3	1.3	1	1.1	0.9	1	0.4	0.6	0.6	0.5	0	0
6:00	165	167	1.9	1.7	1.3	1.2	0.8	1	1.5	0.9	1.1	0.9	0	0
6:01	163	165	1.8	1.7	1.6	1.3	1.2	0.9	0.6	1	0.9	0.9	0	0
6:02	160	160	1.7	1.6	1.5	1.5	1.2	1.2	0.6	0.6	0.6	0.6	0	0
6:03	160	160	1.5	1.6	1.4	1.4	1.3	1.2	0.7	0.6	0.5	0.5	0	0
6:04	171	166	1.5	1.6	1.2	1.3	1.1	1.1	1	1	0.6	0.5	0	0
6:05	180	173	1.8	1.7	0.9	0.9	0.7	0.8	0.7	0.8	0.5	0.5	0	0
6:06	185	184	1.3	1.2	1.1	0.9	0.8	0.6	0.5	0.5	0.4	0.4	0	0
6:07	182	176	1.7	1.5	0.9	0.8	0.7	0.7	0.5	0.5	0.2	0.1	0	0
6:08	185	181	1.4	1.5	0.9	0.9	0.8	0.8	0.9	0.9	0.1	0.1	0	0
6:09	171	173	1.6	1.5	0.8	0.8	0.5	0.5	0.2	0.4	0	0	0	0
6:10	171	170	1.5	1.4	0.8	0.8	0.6	0.5	0.1	0.2	0	0	0	0
6:11	160	164	1.4	1.4	1.1	1	0.8	0.7	0.3	0.2	0	0	0	0
6:12	163	160	1.3	1.2	1.1	1	0.9	0.8	0.4	0.4	0	0	0	0
6:13	160	157	1.2	1.2	1	1	0.8	0.8	0.4	0.4	2.1	0.2	0	0
6:14	149	151	1.3	1.2	1	1	0.6	0.7	0.2	0.1	0	0	0	0
6:15	151	149	1.3	1.3	0.9	0.8	0.6	0.5	0.2	0.1	0	0	0	0
6:16	134	150	1.5	1.3	0.9	0.9	0.5	0.5	0	0	0	0	0	0
6:17	171	163	1.3	1.1	0.8	0.7	0.1	0.2	0	0	0	0	0	0
6:18	168	171	0.8	0.9	0.3	0.5	0.5	0.4	0	0	0	0	0	0
6:19	154	159	0.8	0.7	0.7	0.5	0.3	0.4	0	0	0	0	0	0
6:20	146	151	0.8	0.7	0.6	0.5	0.5	0.4	0	0	0	0	0	0
6:21	149	148	1.2	1.1	0.8	0.8	0.5	0.5	0	0	0	0	0	0
6:22	149	147	1.3	1.2	1.1	0.8	0.7	0.5	0	0	0	0	0	0
6:23	151	149	1.2	1.2	1	0.9	0.7	0.7	0.6	0.3	0	0	0	0
6:24	151	152	1.1	1.1	1	0.9	0.9	0.7	0.4	0.4	0	0	0	0
6:25	154	151	1.2	1.2	1.1	1	0.9	0.9	0.6	0.6	0	0	0	0
6:26	154	152	1.2	1.1	1.1	1	1	1	0.8	0.8	0	0	0	0
6:27	151	151	1.2	1.3	1.2	1.1	1	1	0.7	0.8	0	0	0	0
6:28	163	156	1.7	1.4	1.6	1.2	1.4	1.1	0.9	0.7	0.6	0.5	0	0
6:29	163	159	1.4	1.4	1.3	1.2	1	1	0.6	0.6	0.7	0.7	0	0
6:30	154	160	1.4	1.4	1.1	1.1	1.2	1	0.9	0.7	0.8	0.7	0	0
6:31	154	154	1.3	1.3	1.2	1.1	1.2	1.1	1	0.8	0.5	0.6	0	0
6:32	151	150	1.6	1.4	1.3	1.1	1	0.9	1	1	0.3	0.3	0	0
6:33	149	147	1.5	1.4	1.3	1.1	1	0.9	0.9	0.9	0.4	0.4	0	0
6:34	149	148	1.3	1.3	1.1	1.1	0.9	0.9	0.8	0.9	0.2	0.3	0	0
6:35	146	147	1.4	1.3	1.1	1	0.8	0.8	0.8	0.8	0	0	0	0
6:36	140	141	1.4	1.4	1.2	1.1	0.8	0.8	0.7	0.7	0	0	0	0
6:37	146	144	1.6	1.5	1.1	1.1	0.9	0.8	0.7	0.5	0	0	0	0
6:38	154	150	1.3	1.3	1.1	1	0.8	0.8	0.5	0.4	0	0	0	0
6:39	149	150	1.3	1.2	0.9	1	0.7	0.7	0.3	0.3	0	0	0	0
6:40	140	144	1	1.1	0.9	0.9	0.8	0.7	0.4	0.3	0	0	0	0
6:41	137	139	1.2	1	0.8	0.8	0.7	0.7	0.3	0.3	0	0	0	0
6:42	132	135	1.3	1.2	0.9	0.8	0.7	0.7	0.3	0.3	0	0	0	0
6:43	137	137	1.2	1.2	0.8	0.8	0.7	0.7	0.4	0.3	0	0	0	0
6:44	140	137	1.4	1.4	1.1	1	1	0.8	0.4	0.3	0	0	0	0
6:45	134	133	1.3	1.2	1	1	0.6	0.7	0.1	0.2	0	0	0	0
6:46	132	130	1.5	1.4	1	0.9	0.7	0.6	0.2	0.2	0	0	0	0
6:47	129	128	1.7	1.6	1.3	1.2	0.9	0.8	0.5	0.3	0	0	0	1
6:48	129	130	1.9	1.8	1.4	1.4	1.1	0.9	0.6	0.5	0.1	0	0	0
6:49	126	129	1.7	1.7	1.3	1.2	0.6	0.6	0.2	0.3	0	0	0	0
6:50	118	130	1.7	1.6	1.2	1.2	0.7	0.9	0.5	0.5	0	0	0	0
6:51	126	122	1.3	1.3	1	1.1	0.8	0.7	0.7	0.6	0.2	0	0	0
6:52	137	129	1.4	1.5	1.1	1.1	0.9	0.8	0.6	0.5	0	0	0.1	0
6:53	118	122	1.3	1.3	1.2	1.2	1	0.9	0.8	0.6	0.4	0.2	0	0
6:54	118	120	1.3	1.3	1.1	1.1	1	1	0.8	0.7	0.4	0.4	0	0
6:55	118	120	1.3	1.2	1	1	0.7	0.8	0.4	0.6	0.2	0.2	0	0
6:56	112	117	1.5	1.4	1.2	1.1	0.8	0.9	0.5	0.6	0.1	0.1	0	0
6:57	118	111	1.5	1.5	1.2	1.2	0.9	0.9	0.9	0.8	0.3	0.3	0	0
6:58	104	112	1.8	1.7	1.4	1.3	1.1	1	1.1	0.9	0.7	0.4	0.3	0.1
6:59	120	109	1.5	1.7	1.2	1.2	0.9	1	0.7	0.9	0.3	0.4	0	0
7:00	106	107	1.5	1.6	1.3	1.2	1.1	1.1	0.7	0.9	0.3	0.3	0	0
7:01	115	109	1.6	1.6	1.2	1.2	1.1	1	0.9	0.8	0.6	0.3	0	0
7:02	109	114	1.6	1.6	1.3	1.3	1	1.1	1	0.9	0.3	0.3	0	0
7:03	118	112	1.7	1.6	1.2	1.2	1	1	0.9	0.9	0.6	0.4	0	0
7:04	132	116	1.3	1.4	1.2	1.1	0.9	0.9	0.7	0.7	0.4	0.4	0	0
7:05	118	117	1.6	1.5	1.3	1.1	0.9	0.9	0.9	0.8	0.3	0.3	0	0
7:06	123	121	1.3	1.3	1.2	1.1	1	1	0.6	0.7	0.2	0.2	0	0
7:07	118	120	1.1	1.2	0.9	0.9	0.7	0.7	0.6	0.5	0	0	0	0
7:08	112	119	1.3	1.2	0.9	0.9	0.7	0.7	0.6	0.5	0.2	0.1	0	0
7:09	129	125	1.5	1.4	1.2	1.1	0.9	1	0.6	0.8	0.3	0.2	0	0
7:10	126	128	1.5	1.5	1.3	1.3	0.9	0.9	0.5	0.6	0	0	0	0
7:11	129	129	1.4	1.5	1.2	1.2	1.1	1	0.8	0.8	0.4	0.2	0	0
7:12	132	129	1.8	1.6	1.2	1.2	0.9	0.9	0.6	0.7	0.2	0.2	0	0
7:13	140	137	1.5	1.5	1.3	1.3	1	0.9	0.5	0.6	0	0	0	0
7:14	140	138	1.3	1.4	0.7	0.9	0.3	0.5	0	0.2	0	0	0	0
7:15	154	148	0.8	1	0.6	0.6	0.3	0.3	0	0	0	0	0	0
7:16	163	169	0.8	0.6	0.2	0.3	0.5	0.3	0.4	0.3	0.5	0.3	0	0
7:17	160	161	1.3	1	0.6	0.4	0.4	0.3	0.4	0.4	0.3	0.3	0	0
7:18	154	159	1.5	1.3	1.1	0.8	0.4	0.4	0.3	0.3	0.2	0.3	0	0
7:19	160	154	1.7	1.5	1.3	1.3	0.9	0.7	0.1	0.2	0	0	0	0
7:20	154	153	1.6	1.7	1.2	1.3	0.5	0.6	0.5	0.3	0	0	0	0
7:21	157	159	1.8	1.7	1.2	1.1	0.7	0.6	0	0	0	0	0	0
7:22	154	153	2	1.8	1.7	1.5	1.1	0.9	0	0.1	0	0	0	0
7:23	154	152	1.8	1.7	1.5	1.5	1.1	1.1	0.6	0.4	0	0	0	0
7:24	149	150	1.7	1.6	1.6	1.5	1.3	1.3	0.9	0.7	0.2	0.1	0	0
7:25	154	151	1.8	1.7	1.8	1.6	1.4	1.3	0.7	0.7	0.2	0.2	0	0
7:26	154	152	1.7	1.7	1.7	1.7	1.4	1.3	0.6	0.7	0.2	0.2	0	0
7:27	160	156	1.5	1.5	1.6	1.6	1.2	1.2	0.5	0.5	0.3	0.2	0	0
7:28	160	161	1.5	1.5	1.4	1.2	1.2	1.1	0.8	0.6	0.3	0.2	0	0
7:29	163	162	1.6	1.5	1.2	1.3	0.9	0.9	0.5	0.5	0	0	0	0
7:30	171	167	1.5	1.5	0.8	1	0.5	0.6	0.3	0.3	0	0	0	0
7:31	163	167	1.5	1.5	1	0.9	0.5	0.4	0.1	0	0	0	0	0
7:32	165	167	1.6	1.5	0.8	0.8	0.4	0.4	0	0	0	0	0	0
7:33	174	170	1.6	1.6	0.6	0.7	0.3	0.2	0	0	0	0	0	0
7:34	171	170	1.6	1.5	0.8	0.7	0.5	0.3	0	0	0	0	0	0
7:35	163	165	1.8	1.8	1.1	1	0.6	0.4	0	0	0	0	0	0
7:36	163	165	2	1.8	1.2	1.1	0.5	0.5	0	0	0	0	0	0
7:37	165	165	2	1.9	1.3	1.1	0.3	0.3	0	0	0	0	0	0
7:38	163	163	2	1.9	1.4	1.2	0.5	0.5	0	0	0	0	0	0
7:39	163	163	1.9	1.9	1.3	1.3	0.6	0.6	0.1	0	0	0	0	0
7:40	160	162	2	1.8	1.1	1.2	0.5	0.5	0.2	0.1	0	0	0	0
7:41	163	161	1.7	1.6	1.3	1.2	0.5	0.4	0	0	0	0	0	0
7:42	165	163	1.8	1.7	0.9	0.9	0.5	0.4	0	0	0	0	0	0
7:43	165	164	1.9	1.8	1	0.9	0.5	0.4	0	0	0	0	0	0
7:44	163	163	1.9	1.8	1.1	1.1	0.6	0.4	0	0	0	0	0	0
7:45	163	162	1.9	1.8	1.4	1.3	0.8	0.6	0.4	0.2	0	0	0	0
7:46	163	162	1.7	1.7	1.5	1.4	0.6	0.8	0.3	0.2	0	0	0	0
7:47	163	162	1.8	1.8	1.4	1.3	1.1	0.9	0.4	0.3	0	0	0	0
7:48	163	163	1.7	1.8	1.4	1.4	1.2	1	0.6	0.5	0	0	0	0
7:49	163	162	1.9	1.9	1.6	1.5	1.4	1.3	0.6	0.6	0.4	0.2	0	0
7:50	160	161	1.8	1.7	1.7	1.6	1.5	1.4	0.8	0.7	0.3	0.3	0	0
7:51	154	157	1.6	1.6	1.7	1.6	1.5	1.5	0.9	0.8	0.4	0.3	0	0
7:52	154	154	1.7	1.6	1.6	1.5	1.5	1.4	0.9	1	0.6	0.5	0.3	0.1
7:53	151	153	1.7	1.6	1.6	1.6	1.5	1.5	1.1	1	0.4	0.3	0	0
7:54	149	150	1.8	1.7	1.7	1.7	1.6	1.6	1.2	1.1	0.5	0.5	0	0
7:55	146	148	1.8	1.8	1.7	1.7	1.6	1.6	1.1	1.1	0.6	0.5	0.2	0
7:56	140	141	1.9	1.8	1.6	1.6	1.6	1.6	1.2	1.2	0.5	0.4	0	0
7:57	140	139	1.9	1.9	1.6	1.6	1.5	1.5	1.3	1.1	0.5	0.5	0.3	0
7:58	140	136	1.7	1.8	1.5	1.5	1.3	1.4	1	1	0.2	0.3	0	0
7:59	137	139	2	1.8	1.6	1.5	1.2	1.2	0.7	0.8	0.2	0.2	0	0
8:00	140	136	2.3	2	1.6	1.6	1.5	1.4	1.1	0.8	0	0	0	0
8:01	140	138	1.9	1.9	1.5	1.5	1.3	1.2	1	0.7	0	0	0	0
8:02	146	141	2.2	2.1	1.8	1.7	1.5	1.4	1.1	1	0.4	0.3	0.1	0
8:03	137	141	2.2	2.3	1.8	1.8	1.7	1.6	1.4	1.1	0.5	0.4	0	0
8:04	140	142	2.1	2.1	1.8	1.8	1.8	1.6	1.1	1.2	0.3	0.5	0.2	0.1
8:05	146	143	2	2	1.8	1.7	1.4	1.4	1.1	1	0.3	0.3	0	0
8:06	140	142	2.2	2.1	1.9	1.8	1.8	1.6	1.2	1.1	0.6	0.4	0.1	0
8:07	146	144	2.1	2	1.7	1.7	1.4	1.5	1.2	1.2	0.5	0.5	0.1	0
8:08	146	146	2.3	2.1	1.8	1.8	1.6	1.5	1.2	1.1	0.7	0.5	0.4	0.1
8:09	146	148	1.9	2.1	1.8	1.8	1.6	1.6	1.2	1.2	0.5	0.6	0	0.1
8:10	149	143	2.1	2.3	1.9	2	1.9	1.7	1.5	1.3	0.6	0.5	0	0.1
8:11	146	147	2.8	2.5	2.3	2.1	1.8	1.7	1.3	1.2	0.9	0.7	0.6	0.4
8:12	146	146	3	2.9	2.7	2.5	2	2	1.6	1.5	1	0.8	0.4	0.4
8:13	140	142	2.7	2.8	2.4	2.4	2	2.2	1.9	1.7	1.6	1	0.8	0.6
8:14	140	143	2.7	2.6	1.9	2.1	1.6	1.8	1.3	1.5	0.8	1.1	0.8	0.7
8:15	146	139	3.2	3	2.7	2.5	2.2	2	1.9	1.5	0.8	0.9	0.4	0.4
8:16	137	141	2.6	2.8	2.3	2.3	2.2	1.9	1.9	1.6	1.2	1	0.6	0.5
8:17	151	146	2.4	2.5	2	2.1	1.8	1.8	1.4	1.5	1.2	1	0.5	0.5
8:18	140	144	2.7	2.8	2.3	2.3	1.9	1.8	1.2	1.4	0.9	0.9	0.5	0.6
8:19	149	152	2.3	2.2	1.8	1.8	1.5	1.6	1.2	1.3	0.7	0.6	0.3	0.3
8:20	146	153	1.9	2	1.8	1.8	1.4	1.5	0.9	0.8	0.3	0.4	0	0
8:21	137	147	2.1	2.1	1.9	1.8	1.5	1.6	1	0.9	0.6	0.3	0	0
8:22	149	147	2	2	1.7	1.7	1.4	1.5	1	1	0.4	0.5	0.2	0.2
8:23	137	140	2.1	2.1	1.8	1.8	1.5	1.5	1.2	1.1	0.6	0.5	0.1	0.1
8:24	154	145	2.3	2.1	1.8	1.7	1.6	1.4	1.2	1	0.4	0.4	0	0
8:25	146	144	1.8	2.1	1.8	1.8	1.5	1.5	1.2	1.2	0.8	0.7	0.4	0.3
8:26	149	145	2	2.2	1.7	1.8	1.7	1.6	1.3	1.3	1	0.8	0.5	0.4
8:27	140	142	2.5	2.5	2	2	1.9	1.7	1.6	1.3	0.8	0.6	0.4	0.3
8:28	149	144	2.4	2.4	1.9	1.9	1.5	1.6	1.2	1.3	0.5	0.6	0.1	0.1
8:29	146	144	2	2.3	1.9	1.9	1.8	1.6	1.4	1.2	0.7	0.6	0.1	0.1
8:30	134	138	2.1	2.3	1.8	1.9	1.5	1.6	1.2	1.1	0.7	0.4	0	0.1
8:31	146	142	2.4	2.5	1.8	1.9	1.4	1.6	1.1	1.2	0.4	0.6	0.2	0.2
8:32	140	137	2.4	2.6	2.3	2.2	2.1	2	1.8	1.6	1	0.9	0.6	0.4
8:33	140	138	2.8	2.5	2.4	2	2	1.8	1.7	1.5	1	0.9	0.4	0.3
8:34	140	135	2.8	2.3	2.3	1.9	2.3	1.7	1.6	1.3	0.9	0.7	0.2	0.3
8:35	134	137	2.2	2.1	1.8	1.8	1.6	1.6	1.4	1.3	0.8	0.8	0.3	0.3
8:36	140	139	2.2	2.3	2	2	1.7	1.8	1.6	1.7	1.6	1.2	1.2	0.7
8:37	146	138	2.6	2.4	2	2	1.8	1.8	1.8	1.7	1.6	1.2	0.9	0.6
8:38	140	134	2.7	2.3	2	1.9	1.8	1.8	1.4	1.5	1.1	1	0.6	0.4
8:39	129	131	2.9	2.5	2.5	2.2	2.1	2	1.8	1.8	1.6	1.3	0.6	0.5
8:40	126	130	2	2.1	1.7	1.9	1.5	1.7	1.1	1.5	1	1.1	0.5	0.5
8:41	134	128	1.8	2.1	1.7	1.8	1.7	1.6	1.3	1.4	1.1	0.9	0.8	0.5
8:42	118	125	2.7	2.2	2.9	2	2.8	1.8	1.8	1.4	0.9	0.8	0.3	0.3
8:43	115	118	1.8	1.9	1.6	1.7	1.5	1.6	1.2	1.3	0.6	0.8	0.2	0.5
8:44	118	119	1.7	1.7	1.5	1.6	1.3	1.3	1.1	1.1	0.7	0.6	0.2	0.2
8:45	126	118	1.7	1.6	1.5	1.4	1.3	1.2	1.1	1.1	0.8	0.7	0	0.1
8:46	104	119	2.1	1.9	1.8	1.7	1.7	1.5	1.4	1.3	0.7	0.8	0.4	0.2
8:47	126	117	2.2	2	1.8	1.6	1.5	1.2	0.8	0.8	0.3	0.4	0	0.1
8:48	118	112	2.1	1.8	1.8	1.5	1.5	1.3	1.4	1.1	0.7	0.5	0	0
8:49	106	112	1.9	1.8	1.5	1.6	1.6	1.5	1.2	1.1	0.8	0.7	0.2	0.1
8:50	118	117	2.5	2.3	2.1	1.9	1.8	1.7	1.6	1.5	0.8	0.9	0.2	0.4
8:51	115	117	1.7	1.9	1.6	1.7	1.2	1.6	1.2	1.4	1	0.9	0.4	0.4
8:52	118	116	1.6	1.7	1.4	1.4	1.3	1.3	1	1.1	0.6	0.7	0.4	0.3
8:53	104	110	1.6	1.5	1.2	1.3	1	1	1	0.9	0.7	0.5	0	0
8:54	120	114	1.6	1.6	1.4	1.3	1.2	1	1	0.8	0.5	0.4	0	0
8:55	115	117	1.6	1.6	1.5	1.3	1.1	1.1	0.9	0.9	0.7	0.6	0.2	0.1
8:56	120	124	1.6	1.6	1.5	1.4	1.4	1.3	1.2	1	0.6	0.5	0	0.1
8:57	126	122	1.5	1.8	1.7	1.7	1.5	1.5	1.3	1.2	0.7	0.6	0.5	0.2
8:58	126	125	1.7	1.6	1.3	1.4	1.3	1.4	1.1	1.3	0.8	1	0.6	0.5
8:59	120	123	1.8	1.9	1.6	1.6	1.7	1.5	1.3	1.2	0.7	0.8	0.2	0.4
9:00	106	127	2.2	2	1.9	1.7	1.7	1.5	1.6	1.4	1.2	0.8	0.4	0.2
9:01	118	119	1.9	1.9	1.8	1.7	1.8	1.6	1.3	1.2	0.8	0.6	0.3	0.3
9:02	126	122	2	1.8	1.7	1.6	1.5	1.4	1.2	1.1	0.8	0.7	0.3	0.3
9:03	104	114	2.5	2.2	1.8	1.8	1.6	1.6	1.3	1.2	0.6	0.6	0.3	0.2
9:04	120	114	2.2	2	1.8	1.7	1.6	1.5	1.2	1.2	0.7	0.6	0.3	0.3
9:05	118	118	2.4	1.9	1.9	1.6	1.5	1.4	1.3	1.2	0.7	0.6	0	0
9:06	118	118	1.8	1.8	1.6	1.5	1.3	1.3	1.1	1.1	0.6	0.6	0	0.1
9:07	126	118	1.7	1.8	1.5	1.5	1.4	1.3	1.1	1	0.7	0.6	0	0
9:08	129	124	1.5	1.7	1.4	1.5	1.4	1.3	1.1	1.1	0.6	0.6	0	0
9:09	120	126	1.5	1.6	1.2	1.4	1.2	1.2	0.9	1	0.6	0.6	0.2	0.1
9:10	140	127	1.8	1.9	1.7	1.7	1.6	1.4	1.1	1	0.7	0.6	0.3	0.2
9:11	118	122	2	1.9	1.8	1.7	1.4	1.5	1.2	1.3	0.6	0.5	0.2	0.2
9:12	126	130	1.7	1.8	1.5	1.6	1.1	1.3	1	1	0.7	0.6	0.3	0.2
9:13	129	133	1.4	1.6	1.4	1.4	1.1	1.2	1	1	0.5	0.5	0	0.2
9:14	140	135	2.3	1.8	1.6	1.4	1.4	1.2	0.9	0.8	0.3	0.4	0	0
9:15	112	130	2.1	1.9	1.7	1.7	1.6	1.4	1.2	0.9	0.8	0.4	0	0
9:16	120	127	2.2	2.1	1.6	1.8	1.5	1.5	1.5	1.2	1.1	0.6	0.2	0.1
9:17	132	129	1.7	1.8	1.7	1.6	1.3	1.4	1.1	1.2	0.7	0.8	0.4	0.3
9:18	140	134	1.6	1.7	1.3	1.4	1.2	1.3	1.1	1.1	0.5	0.8	0.4	0.4
9:19	126	127	1.7	1.6	1.5	1.5	1.3	1.2	0.9	0.9	0.5	0.3	0	0
9:20	126	129	1.8	1.6	1.4	1.3	1.1	1.1	0.8	0.9	0.5	0.6	0	0.1
9:21	140	128	1.5	1.5	1.1	1.2	1	1	0.8	0.8	0.3	0.5	0.2	0.2
9:22	118	123	1.7	1.8	1.4	1.5	1.2	1.2	1	1	0.7	0.6	0	0
9:23	118	125	1.6	1.6	1.3	1.2	1	1.1	0.8	0.9	0.2	0.4	0	0
9:24	137	129	2	1.7	1.7	1.4	1.2	1.2	1	0.9	0.1	0.3	0	0
9:25	123	127	1.4	1.4	1.1	1.2	0.9	0.9	0.7	0.7	0.1	0.2	0	0
9:26	129	126	1.7	1.6	1.3	1.3	1.1	1	0.8	0.7	0.4	0.3	0	0
9:27	118	129	1.6	1.5	1.3	1.2	1	1	0.9	0.8	0.4	0.4	0	0
9:28	146	136	1.2	1.2	1	1	0.9	0.9	0.9	0.8	0.4	0.3	0	0
9:29	149	139	1.4	1.4	1.2	1.1	1.2	1.1	1	0.9	0.6	0.5	0	0
9:30	149	146	1.6	1.4	1.6	1.3	1.4	1.3	1.2	1.2	0.6	0.6	0.2	0.1
9:31	143	140	1.5	1.6	1.5	1.4	1.4	1.3	1.2	1.1	0.6	0.5	0.3	0
9:32	140	143	1.7	1.7	1.7	1.5	1.5	1.4	1.2	1.2	0.6	0.6	0.3	0.2
9:33	146	146	1.7	1.8	1.7	1.6	1.5	1.4	1.2	1.2	0.8	0.7	0.5	0.3
9:34	146	147	2.2	2	1.8	1.7	1.6	1.5	0.8	1	0.6	0.6	0	0.2
9:35	146	146	1.8	1.9	1.6	1.7	1.5	1.4	1.2	1.1	0.4	0.5	0.1	0.2
9:36	149	148	2	1.9	1.8	1.6	1.5	1.3	1.1	0.9	0.4	0.3	0	0
9:37	143	148	1.8	1.8	1.4	1.4	1.2	1.2	1.1	1	0.6	0.5	0	0
9:38	151	148	1.7	1.7	1.5	1.5	1.4	1.2	1.2	1.1	0.7	0.6	0.2	0.1
9:39	137	147	2	1.9	1.7	1.6	1.5	1.4	1.2	1.2	0.8	0.7	0.3	0.3
9:40	146	144	1.9	2	1.7	1.7	1.5	1.5	1.3	1.2	0.9	0.8	0.4	0.1
9:41	149	146	2.4	2.3	2.1	1.9	1.8	1.6	1.2	1.2	0.6	0.7	0.4	0.3
9:42	137	142	2.3	2.3	1.8	1.9	1.6	1.7	1.2	1.3	0.8	0.7	0.3	0.2
9:43	146	143	2.1	2	1.8	1.7	1.4	1.4	1	1	0.5	0.5	0.2	0
9:44	149	145	2.1	2	1.8	1.7	1.5	1.4	1	1	0.4	0.5	0.1	0.1
9:45	149	145	2.4	2.2	2	1.8	1.6	1.4	1.2	1	0.4	0.4	0	0
9:46	151	145	1.9	2.2	1.7	1.9	1.7	1.5	1.2	1	0.5	0.4	0	0
9:47	149	145	2.4	2.2	1.9	1.8	1.6	1.6	1.5	1.2	0.6	0.4	0	0
9:48	149	144	2.3	2.2	1.9	1.8	1.5	1.6	1	1.1	0.5	0.4	0	0
9:49	149	147	2.2	2.4	1.9	2	1.8	1.7	1.1	1.2	0.6	0.5	0	0
9:50	137	143	2	2.2	1.8	1.8	1.6	1.6	1.2	1.1	0.5	0.5	0	0
9:51	146	145	2.9	2.5	2.3	2.1	2.1	1.8	1.6	1.2	0.9	0.6	0.2	0.1
9:52	137	143	2	2.4	1.6	1.9	1.3	1.6	1.3	1.2	0.8	0.7	0.2	0
9:53	140	139	2.6	2.5	2	2	1.8	1.7	1.5	1.3	0.8	0.6	0.2	0.1
9:54	149	137	2.9	2.4	2.3	1.9	1.7	1.6	1.3	1.3	0.8	0.7	0.2	0.2
9:55	134	139	2.8	2.4	1.9	1.8	1.7	1.6	1.3	1.3	0.7	0.7	0.2	0.2
9:56	140	139	2.2	2.3	1.9	1.9	1.6	1.6	1.1	1.3	0.7	0.9	0.4	0.5
9:57	143	142	2.1	2.4	1.9	1.9	1.8	1.6	1.3	1.1	0.7	0.6	0	0.2
9:58	126	138	2.2	2.4	1.8	2.1	1.8	1.8	1.7	1.4	1	0.9	0.6	0.4
9:59	154	145	2.1	2.5	1.9	2.1	1.8	1.9	1.6	1.6	1.3	1.2	0.4	0.5
10:00	140	141	2.3	2.4	2	2	1.8	1.8	1.5	1.5	0.9	0.9	0.1	0.4
10:01	120	141	2.2	2.4	2	2	2	1.9	1.5	1.4	1	1	0.4	0.5
10:02	132	143	2.1	2.3	2	2	1.6	1.7	1.5	1.4	0.9	0.9	0.3	0.3
10:03	149	142	2.2	2.4	1.9	2.1	1.8	1.9	1.5	1.6	1	1.1	0.7	0.7
10:04	146	146	3.3	2.5	2	2	1.8	1.7	1.2	1.4	0.9	0.9	0.6	0.4
10:05	149	145	2.5	2.4	2.1	2.1	1.9	1.8	1.5	1.5	1.1	1.1	0.8	0.6
10:06	140	144	2.4	2.4	1.9	2	1.8	1.8	1.6	1.5	1	0.9	0.5	0.4
10:07	143	145	2.4	2.4	2.2	2.1	2	1.8	1.7	1.6	1.4	1.1	1	0.7
10:08	140	145	2.4	2.4	2.2	2	2	1.8	1.6	1.5	1.1	1	1	0.5
10:09	149	145	2.7	2.4	2.6	2.1	2.2	1.9	1.8	1.6	0.9	1	0.5	0.6
10:10	149	144	2.4	2.3	1.9	2	1.8	1.8	1.4	1.5	0.9	1	0.6	0.4
10:11	151	147	2.2	2.4	2	2	1.9	1.8	1.3	1.4	0.9	0.9	0.3	0.4
10:12	149	145	2.6	2.7	2.3	2.1	2	1.9	1.8	1.6	1.1	1.2	0.6	0.6
10:13	146	143	2.4	2.5	2.3	2.2	1.9	1.9	1.8	1.7	1.6	1.2	0.9	0.7
10:14	146	143	2.4	2.6	2.1	2.2	2.1	1.9	1.6	1.6	0.8	1	0.4	0.5
10:15	149	145	2.8	2.7	2.1	2.3	1.8	2	1.9	1.6	1.2	1	0.8	0.6
10:16	140	140	2.6	2.7	2.4	2.3	2	1.9	1.8	1.5	1.7	0.9	1.3	0.4
10:17	140	140	2.7	2.8	2.4	2.3	2.3	2.1	2.2	1.7	1.3	1.1	0.5	0.6
10:18	140	137	2.1	2.4	2	2	2.3	2	2	1.6	1.2	1.1	0.8	0.6
10:19	146	143	2.8	2.4	2.5	2	2	1.9	1.5	1.7	1	1.3	0.8	0.8
10:20	140	144	2.5	2.3	2.2	1.9	1.8	1.7	1.4	1.5	0.9	1.1	0.6	0.6
10:21	140	142	2.3	2.3	2	1.9	1.8	1.7	1.7	1.4	0.7	0.9	0.5	0.4
10:22	137	138	2.7	2.6	2.3	2.2	1.7	2	1.6	1.7	1	1.2	0.7	0.7
10:23	146	139	2.4	2.6	2.1	2.1	1.8	1.9	1.6	1.6	1.3	1.2	0.7	0.6
10:24	146	138	2.6	2.5	2	2.1	1.5	1.8	1.6	1.5	0.5	0.7	0.2	0.4
10:25	132	136	2.6	2.5	1.9	2.1	1.7	1.8	1.6	1.6	1.2	1	1	0.6
10:26	134	134	2.7	2.3	1.9	1.9	1.8	1.6	1.4	1.3	1.1	0.9	0.7	0.5
10:27	137	135	2.6	2.4	2	1.9	1.9	1.7	1.5	1.5	0.8	0.9	0.4	0.4
10:28	129	137	2.6	2.3	2	2	1.8	1.8	1.6	1.6	0.9	1	0.7	0.6
10:29	129	136	1.9	2.5	1.8	2	1.6	1.8	1.4	1.6	1.2	1.1	0.9	0.7
10:30	132	137	2.5	2.6	2	2.1	2	1.9	1.7	1.6	1.2	1.1	0.7	0.6
10:31	137	137	3	2.6	2.5	2.2	2.5	2	2.3	1.7	1.8	1.2	1	0.7
10:32	126	136	2.6	2.6	2.3	2.2	2.2	2.1	1.9	1.7	1.4	1.1	0.9	0.6
10:33	123	135	2.8	2.8	2.7	2.4	2.2	2.2	2	1.9	1.6	1.5	0.9	0.8
10:34	140	139	2.3	2.4	2	2.1	1.7	1.8	1.3	1.5	0.7	1.1	0.5	0.7
10:35	140	141	3	2.6	2.6	2.2	2.3	2	2.1	1.8	1.4	1.3	0.9	0.8
10:36	140	136	2.8	2.5	2.2	2.1	1.9	1.8	1.2	1.6	0.8	1.1	0.4	0.7
10:37	149	137	3.1	2.9	2.6	2.4	2.2	2.1	1.8	1.7	1.3	1.2	0.8	0.6
10:38	134	134	2.7	2.7	2.4	2.4	2.4	2.1	2.3	1.8	1.4	1.4	0.8	0.8
10:39	132	135	2.7	2.5	2.1	2	1.8	1.7	1.1	1.4	0.7	0.9	0.3	0.5
10:40	137	135	2.9	2.5	2.2	2	1.7	1.6	1.2	1.3	0.7	0.9	0.4	0.6
10:41	137	133	3.3	3	3.3	2.6	2.2	1.9	1.2	1.4	0.9	0.9	0.3	0.4
10:42	132	127	2.2	2.3	1.8	2.1	1.7	1.8	1.6	1.6	0.9	1	0.4	0.5
10:43	126	127	2.8	2.2	2.4	1.9	1.9	1.7	1.3	1.4	0.5	0.8	0.2	0.4
10:44	115	123	1.9	2.1	1.7	1.9	1.5	1.7	1.5	1.6	1.1	1.1	0.8	0.6
10:45	132	123	2.1	2	1.8	1.7	1.4	1.4	1.1	1.1	0.8	0.7	0.3	0.2
10:46	126	121	2.2	2.2	1.8	1.9	1.7	1.7	1.2	1.3	0.7	0.8	0.3	0.4
10:47	112	118	2.4	2.4	2.2	2	1.8	1.8	1.4	1.5	0.8	1.2	0.7	0.6
10:48	129	123	2.5	2.5	2.2	2.1	2.8	2	2	1.5	0.7	0.8	0.2	0.4
10:49	106	119	3.3	2.7	2.9	2.4	2.2	2.1	1.6	1.7	0.8	1.1	0.4	0.7
10:50	115	115	2.5	2.7	2.3	2.4	2.1	2.1	1.9	1.9	1.6	1.4	0.9	0.7
10:51	132	122	2.9	2.6	2.7	2.3	2.4	2	1.6	1.7	0.9	1.2	0.4	0.5
10:52	120	124	2.4	2.5	2	2.1	1.8	1.9	1.6	1.8	1.1	1.4	0.6	0.8
10:53	120	119	2.5	2.5	2	2	1.8	1.8	1.5	1.7	0.9	1.1	0.2	0.6
10:54	118	120	3.2	3	2.9	2.6	2.9	2.4	2.5	2.2	1.8	1.6	1.1	1
10:55	120	122	2.9	2.7	2.6	2.5	2.3	2.2	1.5	1.9	1.2	1.2	0.5	0.7
10:56	118	124	2.3	2.5	2.3	2.4	2.2	2.2	2	1.9	1.5	1.2	0.7	0.8
10:57	120	121	3	3	2.6	2.6	2.5	2.3	2.4	2	1.8	1.4	0.9	0.8
10:58	129	122	2.5	2.9	2.2	2.5	2.3	2.2	1.8	1.9	1.5	1.4	0.4	0.6
10:59	120	124	2.4	2.7	2.3	2.3	1.8	2.1	1.8	1.8	0.9	1.1	0.3	0.6
11:00	118	122	3	2.5	2.6	2.1	2.4	2	2.1	1.8	1.1	1.2	0.5	0.5
11:01	106	121	2.5	2.5	2.1	2.2	1.8	1.9	1.7	1.7	1.1	1.3	0.5	0.8
11:02	137	125	2.6	2.6	2.3	2.3	2.2	2	2	1.8	1.6	1.3	0.8	0.7
11:03	126	127	2.7	2.5	2.3	2.1	1.8	1.8	1.5	1.5	1.3	1.1	0.7	0.6
11:04	118	124	3.4	2.7	2.9	2.4	2.2	2	1.6	1.7	1	1.1	0.3	0.6
11:05	126	127	2.5	2.6	2.5	2.2	2.1	2	1.8	1.7	1.2	1.1	0.8	0.6
11:06	123	124	2.5	2.4	2.3	2.1	2	1.8	1.4	1.5	1	1	0.6	0.5
11:07	132	128	2.6	2.8	2.4	2.5	2	2.2	1.9	1.9	1.3	1.1	0.7	0.5
11:08	115	122	2.7	2.7	2.3	2.3	2.2	2.1	2.2	1.9	1.8	1.3	0.9	0.7
11:09	129	119	2.1	2.7	2.1	2.4	2.1	2.1	1.7	1.9	1	1.2	0.6	0.7
11:10	118	127	3	2.8	2.4	2.2	1.9	1.9	1.6	1.5	1.3	1.1	0.5	0.4
11:11	120	124	2.6	2.6	2	2.2	1.9	2.1	2	1.8	1.3	1.3	0.7	0.7
11:12	123	124	3	2.6	2.7	2.2	2	1.9	1.5	1.7	0.9	1.1	0.5	0.6
11:13	140	122	2.5	2.7	1.8	2.2	1.7	1.9	1.6	1.7	0.9	1.2	0.5	0.7
11:14	149	129	3	3.2	3	2.9	2.8	2.6	2.9	2.4	1.5	1.5	0.8	0.9
11:15	129	129	3.7	3.4	2.8	2.9	2.8	2.7	2.6	2.4	1.4	1.6	0.8	1
11:16	140	135	2.8	3	2.2	2.6	2.2	2.4	1.8	2	1.3	1.3	0.8	0.8
11:17	137	130	2.8	3.3	2.7	3	2.5	2.7	2.5	2.5	2	1.8	1.6	1.2
11:18	146	135	2.1	2.8	1.8	2.4	1.7	2.2	1.2	1.9	1.2	1.5	0.8	1
11:19	132	134	2.5	2.4	2.4	2	2.3	1.8	1.8	1.6	1.3	1.1	0.9	0.6
11:20	134	133	3.3	2.4	2.2	1.8	1.8	1.6	1.4	1.4	1.2	1	0.6	0.6
11:21	137	134	2.7	2.7	2.3	2.3	2.4	2	1.8	1.7	0.9	1.2	0.6	0.5
11:22	129	134	2.5	2.6	2.1	2.3	2.1	2	1.9	1.8	1.6	1.3	1.3	0.6
11:23	140	133	2.9	2.9	2.7	2.6	2.1	2.4	1.9	2.2	1.7	1.4	1.2	0.9
11:24	140	130	2	2.1	1.8	1.9	1.8	1.8	1.4	1.5	0.9	1	0.2	0.4
11:25	140	130	2.5	2.5	2	2.1	1.5	1.8	1.4	1.5	0.9	1	0.3	0.4
11:26	132	131	2.5	2.6	2.5	2.3	2	2	1.5	1.5	1	1	0.7	0.5
11:27	146	133	2.3	2.2	1.8	1.8	1.5	1.6	1.2	1.4	0.9	1	0.5	0.6
11:28	126	132	2.2	2.2	1.8	1.9	1.9	1.8	2	1.5	1.3	1	0.4	0.3
11:29	132	129	2.2	2.2	1.8	1.8	1.7	1.6	1.5	1.4	0.9	0.9	0.4	0.4
11:30	140	135	2.6	2.4	2.3	2.1	2.1	1.8	1.8	1.4	1.1	0.9	0.3	0.3
11:31	118	124	3.6	3.2	3.1	2.9	3	2.6	2.9	2.3	1.8	1.6	1	1
11:32	123	125	2.5	2.7	2.3	2.5	1.9	2.4	2.2	2.5	1.6	1.7	0.9	1
11:33	126	123	3.5	3.1	3.1	2.7	2.8	2.4	2.7	2.2	2.3	1.6	1.2	1
11:34	129	122	3.9	3.8	3.6	3.4	3.3	3.1	3.4	2.9	2.6	2.1	1.9	1.5
11:35	126	121	2.7	3.2	2.3	2.9	2.4	2.7	2.5	2.3	1.7	1.6	0.6	1.1
11:36	126	119	3.5	3.2	3.2	2.9	2.9	2.5	2.3	2.2	1.8	1.3	1.1	0.8
11:37	129	122	3.3	2.9	2.5	2.6	2.3	2.4	2.1	2.1	1.6	1.5	0.8	0.8
11:38	129	125	3	3	2.8	2.7	2.8	2.6	3	2.5	2.3	1.9	1.6	1.2
11:39	129	127	4.3	3.2	3.7	2.8	2.7	2.4	2.4	2.2	1.5	1.5	0.8	1
11:40	132	121	2.2	2.6	1.7	2.3	1.5	2	1.5	1.9	1.2	1.5	0.8	0.9
11:41	129	122	3.2	3.3	3.1	2.8	2.9	2.6	1.9	2.2	1.7	1.6	1.4	0.9
11:42	137	126	3	2.9	2.6	2.5	2.6	2.2	2.3	2	1.8	1.4	0.9	0.7
11:43	126	117	3.3	3	3	2.6	2.7	2.3	2.2	2.1	1.7	1.5	1.1	0.9
11:44	140	126	3.1	2.8	2.8	2.6	2.3	2.4	1.9	2	1.6	1.5	1	0.9
11:45	129	126	3.2	3.2	3	3	3.3	3	2.8	2.6	2.5	1.9	2.1	1.4
11:46	112	126	2.4	2.6	2.3	2.2	1.8	2.1	1.7	1.8	1.4	1.1	0.7	0.6
11:47	137	122	3	3.4	3	3.1	3.2	2.9	2.9	2.5	1.6	1.7	0.7	1.1
11:48	118	121	2.3	2.4	1.9	2.1	1.8	1.8	1.4	1.6	0.7	1	0.3	0.5
11:49	132	121	3.4	3.1	2.8	2.7	2.8	2.4	2.8	2.2	2.2	1.5	1.4	0.8
11:50	126	120	4.4	3	3.8	2.7	3.6	2.5	2.8	2.3	2	1.7	1	1
11:51	118	118	3.5	3.5	3	3.2	3	3	2.7	2.7	2.1	1.9	1.3	1.1
11:52	112	115	3.2	3.1	2.8	2.8	2.5	2.6	2.1	2.2	1.3	1.7	0.8	1
11:53	118	116	4	3.3	3.8	3	3.6	2.4	3.3	2.1	1.8	1.7	1.3	1.1
11:54	126	120	2.8	2.7	2.9	2.4	2.7	2.2	1.9	1.7	1.8	1.4	0.7	0.8
11:55	126	120	3.2	2.9	2.7	2.6	2.3	2.5	2.1	2.2	2	1.6	1.6	1.1
11:56	118	123	2.5	2.8	2.4	2.5	2.2	2.2	1.6	1.8	1	1.3	0.6	0.7
11:57	112	122	2.8	3.2	2.4	2.7	2.2	2.4	2.2	2.2	1.9	1.3	1	0.7
11:58	126	122	2.8	3.1	2.7	2.7	2.5	2.5	2.3	2.1	1.6	1.4	0.7	0.7
11:59	120	123	3.7	3	3.4	2.5	3	2.1	2.4	1.8	1	1.3	0.8	0.8
12:00	132	123	3.1	3.1	2.7	2.7	2.8	2.4	2.3	2.1	1.2	1.4	0.7	0.7
12:01	126	123	3.4	3	2.6	2.7	2.2	2.5	1.9	2.1	1.7	1.7	0.7	0.9
12:02	126	119	3.3	3.1	2.8	2.8	2.4	2.4	2.1	2.1	1.3	1.5	0.9	1
12:03	112	121	2.9	2.8	2.2	2.5	1.9	2.2	1.8	2	1	1.3	0.5	0.8
12:04	118	119	2.1	2.9	2.1	2.5	1.8	2.4	2.1	2.2	1.7	1.7	1.1	1.1
12:05	126	122	2.9	2.8	2.7	2.4	2.3	2	2.3	1.7	1.5	1.1	0.5	0.5
12:06	112	120	3	3.2	2.7	2.6	2.1	2.2	1.7	1.9	1.5	1.4	0.8	0.8
12:07	126	123	3.5	3	3.6	2.7	2.6	2.4	2.2	2.1	1.4	1.6	1.1	1
12:08	118	123	2.3	2.8	2.1	2.5	2.2	2.3	2.1	2.1	1.5	1.6	0.9	1.1
12:09	132	121	2.4	2.8	2	2.5	1.8	2.1	1.7	1.7	0.9	1.1	0.5	0.7
12:10	115	119	3	2.9	2.8	2.6	2.6	2.3	2.4	2	1.3	1.1	0.5	0.6
12:11	115	120	3	2.9	2.8	2.7	2.5	2.6	2.3	2.4	1.8	1.8	0.8	1.1
12:12	118	119	3.3	2.9	3	2.5	2.9	2.3	2.8	1.9	1.8	1.2	1.1	0.8
12:13	112	117	2.9	2.9	2.5	2.4	2.5	2.2	2.2	1.9	1.5	1.2	0.9	0.7
12:14	118	116	2.3	2.4	2.1	2	1.8	1.9	1.8	1.7	1.2	1.1	0.5	0.5
12:15	106	116	2.5	2.8	2.2	2.5	2.2	2.4	2	2	1.6	1.4	0.8	0.7
12:16	95	114	2.7	3	2.2	2.5	2	2.2	1.8	1.9	0.8	1.1	0.7	0.7
12:17	118	118	3	3	2.9	2.6	2.7	2.3	2.2	2	1.3	1.4	0.7	0.9
12:18	118	115	3.1	3	3	2.6	2.6	2.3	2.2	2	1.8	1.4	1	0.8
12:19	120	121	3.2	2.7	2.7	2.2	2.2	2	2.1	1.8	0.8	1.1	0.7	0.6
12:20	126	117	2.6	2.8	2	2.4	2	2.1	2.3	1.8	2	1.4	0.5	0.7
12:21	120	122	3.2	3.3	3.1	2.9	2.8	2.6	2.6	2.1	1.8	1.3	0.8	0.7
12:22	118	119	3.3	3	3	2.6	2.2	2.3	1.8	2.1	1.3	1.5	0.7	0.8
12:23	115	117	3.1	3.1	3	2.8	2.9	2.5	2.8	2.3	1.6	1.6	1.1	0.8
12:24	120	119	3.5	3.2	3.3	2.8	2.3	2.2	1.8	1.9	1.2	1.2	0.7	0.6
12:25	115	121	3	3	2.2	2.7	2.3	2.4	2.3	2.2	2.1	1.5	1.7	0.9
12:26	126	124	2.9	2.7	3	2.5	2.3	2.1	2.3	1.9	1.2	1.3	0.9	0.7
12:27	118	121	3.1	2.8	2.7	2.4	2.5	2.1	2.1	1.8	1.6	1.3	0.6	0.6
12:28	126	123	2.6	2.7	2.2	2.4	2	2.1	1.8	1.8	1.5	1.3	1	0.8
12:29	118	121	3.1	2.9	2.5	2.5	2.5	2.3	1.9	2	1.1	1.2	0.8	0.8
12:30	123	119	2.7	2.8	2.1	2.4	1.7	2.2	1.5	1.9	1	1.3	0.6	0.7
12:31	126	123	2.6	2.7	2	2.3	1.8	2.1	1.5	1.9	1.3	1.4	1	0.9
12:32	118	121	2.5	2.7	2.2	2.4	2.3	2.3	2	2.1	1.5	1.6	0.8	0.9
12:33	115	117	3.1	2.9	2.8	2.5	2.6	2.3	2.1	2	1.6	1.2	1.2	0.7
12:34	118	121	2.9	2.4	2.1	2	1.8	1.9	1.3	1.6	0.8	1	0.5	0.5
12:35	104	124	2.5	2.5	1.9	2.1	1.6	1.9	1.7	1.6	1.2	1	0.3	0.3
12:36	126	119	2	2.3	1.7	2	1.7	1.7	1.3	1.3	0.7	0.8	0.2	0.3
12:37	120	120	2.2	2.4	2	2.1	1.8	1.8	1.5	1.5	0.8	1	0.4	0.5
12:38	118	120	2.2	2.2	2	1.9	1.7	1.6	1.4	1.4	0.9	0.8	0.6	0.2
12:39	112	120	3.3	2.5	3.1	2.2	2.9	2	2.2	1.5	0.7	0.7	0.3	0.2
12:40	129	120	2.3	2.6	2	2.3	2	2	1.7	1.6	0.8	0.8	0.5	0.5
12:41	120	123	2.6	2.4	2.2	2	2.2	1.9	2.1	1.6	0.9	0.9	0.6	0.5
12:42	126	126	2.5	2.2	2.1	1.8	1.8	1.6	1.3	1.4	0.6	0.9	0.3	0.5
12:43	129	123	2.3	2.5	1.9	2.1	1.7	1.8	1.6	1.5	0.8	0.9	0.4	0.5
12:44	115	124	2.5	2.3	2.4	2	2.2	1.8	1.7	1.5	0.9	0.9	0.3	0.4
12:45	140	126	2.6	2.4	2	2	2.1	1.8	1.9	1.6	0.9	1	0.4	0.6
12:46	118	122	2.3	2.5	2.1	2.2	1.9	2.1	1.8	1.9	1	1.3	0.3	0.7
12:47	129	122	2.2	2.4	2.1	2.2	1.9	1.9	1.9	1.8	1.2	1.2	0.4	0.5
12:48	129	124	2.3	2.3	1.8	2	1.7	1.9	1.7	1.7	1.3	1.2	0.8	0.6
12:49	106	120	2.5	2.3	2.1	2	1.7	1.7	1.5	1.5	1	0.9	0.7	0.4
12:50	118	120	2.1	2.1	1.8	1.8	1.8	1.7	1.6	1.4	0.8	0.8	0.3	0.3
12:51	115	120	2.3	2.1	1.9	1.7	1.5	1.6	1.5	1.5	0.7	0.7	0.3	0.2
12:52	132	124	2.2	2.1	1.8	1.8	1.6	1.5	1.2	1.3	0.7	0.7	0.3	0.2
12:53	126	123	2.3	2.3	1.9	1.9	1.7	1.7	1.5	1.4	0.7	0.8	0.2	0.3
12:54	140	125	2.5	2.3	2.2	1.8	1.9	1.6	1.4	1.3	0.8	0.8	0.3	0.3
12:55	126	125	2.3	2.2	2.2	1.8	2	1.6	1.7	1.3	1	0.7	0.3	0.2
12:56	132	126	2.5	2.4	2.2	2.1	1.9	1.8	1.8	1.6	1	1.1	0.5	0.6
12:57	132	125	2.6	2.5	2.4	2.3	2	2	1.7	1.7	1.7	1.2	0.9	0.6
12:58	126	123	2.4	2.6	2.3	2.2	1.8	1.9	1.9	1.6	1.2	1.1	0.6	0.6
12:59	118	122	2.9	2.4	2.2	2	1.8	1.8	1.8	1.6	1.1	1.1	0.7	0.4
13:00	118	120	2.8	2.5	2.2	2.1	1.9	1.9	1.6	1.6	1.1	1	0.6	0.5
13:01	120	122	2.6	2.5	2.2	2.1	2	1.8	1.7	1.4	0.8	0.9	0.5	0.5
13:02	118	120	2.9	2.8	2.7	2.4	2.4	2.1	1.8	1.7	1.3	1.1	0.8	0.5
13:03	118	119	2.2	2.4	1.9	2	1.8	1.8	1.5	1.7	1.1	1.2	0.4	0.6
13:04	118	117	2.8	2.4	2.3	2.1	1.9	2	1.6	1.8	0.9	1.2	0.6	0.5
13:05	112	118	2.6	2.3	2.3	2	2	1.7	1.8	1.5	0.9	0.9	0.5	0.4
13:06	129	122	2.7	2.7	2.2	2.3	1.7	1.9	1.5	1.6	0.8	0.9	0.4	0.3
13:07	126	127	2.2	2.3	1.8	1.9	1.6	1.7	1.4	1.5	1	0.8	0.2	0.3
13:08	126	125	2.6	2.3	2.2	2	2	1.8	1.6	1.6	0.9	0.9	0.4	0.4
13:09	126	126	2.8	2.8	2.6	2.4	2.3	2.1	1.7	1.7	0.9	1.1	0.6	0.6
13:10	129	124	2.4	2.4	1.9	2.1	1.8	1.8	1.3	1.6	0.8	0.9	0.5	0.5
13:11	132	127	2.7	2.4	2.3	1.9	2	1.7	1.4	1.4	0.8	0.8	0.4	0.4
13:12	123	127	2.2	2.4	2.2	2.1	2	1.9	1.8	1.7	1.5	1.1	0.6	0.4
13:13	134	125	2.8	2.6	2.8	2.1	2	1.7	1.7	1.5	0.7	1	0.4	0.5
13:14	126	130	2.8	2.7	2.3	2.3	2.4	2.1	2	1.7	1.2	1	0.7	0.5
13:15	146	128	2.8	2.5	2.7	2.2	2.4	1.9	2.2	1.5	1.1	0.9	0.4	0.3
13:16	95	124	1.6	2	1.6	1.7	1.8	1.6	1.7	1.4	1.3	0.9	0.7	0.4
13:17	143	132	1.7	1.8	1.4	1.5	1.2	1.3	1	1	0.4	0.5	0	0.1
13:18	137	131	1.7	1.8	1.4	1.4	1.2	1.2	0.8	0.8	0.6	0.5	0.2	0.2
13:19	134	129	1.9	1.9	1.8	1.6	1.4	1.4	1	0.9	0.2	0.3	0	0
13:20	137	131	1.6	1.8	1.5	1.6	1.4	1.5	1	1.2	0.6	0.8	0	0.3
13:21	137	129	2	1.7	1.5	1.5	1.2	1.2	0.9	0.9	0.3	0.4	0	0
13:22	140	135	1.6	1.7	1.4	1.4	1.3	1.2	1	0.9	0.5	0.4	0	0
13:23	137	140	2.3	2	1.6	1.5	1	1.2	0.8	0.8	0.5	0.4	0	0
13:24	137	140	2.2	2.1	1.9	1.8	1.8	1.5	1.4	1.1	0.5	0.6	0.4	0.2
13:25	132	138	2.5	2.4	2.1	2	1.8	1.7	1.5	1.5	0.9	0.9	0.2	0.3
13:26	160	144	2.8	2.6	2.4	2.2	2.2	1.8	1.8	1.4	1.3	0.8	0.4	0.3
13:27	140	141	2.7	2.6	1.8	2.1	1.8	1.8	1.7	1.5	0.8	0.9	0.4	0.5
13:28	146	140	2.9	2.6	2.6	2.2	1.9	1.9	1.7	1.7	1.4	1.3	1.1	0.8
13:29	146	138	2.4	2.7	2.1	2.3	2	2	1.8	1.7	1.1	1	0.9	0.5
13:30	137	137	2.6	2.5	2.1	2.1	1.8	1.8	1.6	1.5	0.8	0.9	0.4	0.4
13:31	129	135	2.9	2.8	2.2	2.2	2.1	2	1.8	1.7	0.9	1	0.4	0.4
13:32	126	136	2.6	2.7	2.3	2.4	2.2	2	1.8	1.6	1.1	1	0.8	0.5
13:33	140	137	3.2	2.6	2.7	2.1	2.4	1.9	1.8	1.5	1	1	0.4	0.6
13:34	143	144	2.5	2.4	2.2	2	1.9	1.8	1.3	1.5	0.9	1.1	0.5	0.6
13:35	129	137	2.6	2.3	2	1.9	1.8	1.7	1.4	1.4	0.9	0.9	0.6	0.4
13:36	140	140	2.5	2.6	2.3	2.2	2	1.8	1.8	1.5	1.1	0.9	0.4	0.4
13:37	129	136	2.7	2.6	2.4	2.2	2.4	1.9	1.8	1.6	1.4	1.1	0.7	0.4
13:38	140	136	2.9	2.7	2.7	2.3	2.4	2.1	1.8	1.6	0.9	1	0.6	0.6
13:39	137	136	2.7	2.7	2.2	2.3	1.6	2	1.3	1.7	1.1	1.2	0.8	0.5
13:40	137	135	2.5	2.5	2.1	2	1.8	1.7	1.3	1.4	1.2	1	0.5	0.4
13:41	132	135	3	2.6	2.5	2.1	2	1.8	1.8	1.5	1.1	1.1	0.6	0.6
13:42	140	135	2.7	2.6	2.3	2.2	1.8	1.9	1.6	1.7	1	1.1	0.4	0.5
13:43	140	133	2.4	2.5	1.9	2.1	1.8	1.9	1.7	1.8	1	1.1	0.5	0.6
13:44	140	128	3.7	2.9	2.7	2.5	2.2	2.1	1.7	1.7	1.3	1.2	0.8	0.7
13:45	126	126	3.5	3	3.1	2.6	2.9	2.4	2.1	2	1.6	1.5	0.9	0.8
13:46	137	129	2.9	2.6	2.3	2.1	2.1	1.8	1.4	1.6	1.2	1.2	0.9	0.8
13:47	140	132	2.2	2.5	1.9	2.1	1.9	2	1.5	1.7	1.2	1.3	1.1	0.7
13:48	129	130	3	2.6	2.5	2.3	2.2	2.1	1.8	1.9	1.7	1.4	0.9	0.6
13:49	120	127	2.7	2.5	2.6	2.1	1.8	1.8	1.4	1.5	0.5	1	0.2	0.6
13:50	118	127	3.7	2.6	3.5	2.1	3.1	1.8	1.5	1.3	0.9	0.9	0.4	0.4
13:51	154	130	2.2	2.6	1.8	2.3	1.8	2.1	1.9	2.1	1.5	1.6	1	1
13:52	126	123	2.7	2.7	2.6	2.4	2.4	2.3	2.1	2.1	2.1	1.7	1.4	1.1
13:53	126	127	3.2	2.8	2.4	2.2	2.1	2.1	2.2	1.8	2	1.4	0.9	0.7
13:54	132	124	3.2	2.8	2.4	2.2	2	1.9	1.5	1.7	1.4	1.2	0.4	0.7
13:55	118	132	2.1	2.6	1.8	2.1	2	1.9	1.8	1.7	1	1.2	0.9	0.8
13:56	126	128	3.4	2.7	2.8	2.2	2.5	2	2.1	1.8	1	1.2	0.5	0.7
13:57	132	127	3.1	3	2.7	2.7	2.4	2.3	2.1	2.1	1.6	1.7	0.8	0.9
13:58	134	123	2.3	2.3	2.2	2	2.4	1.8	1.9	1.6	1.4	1.1	0.6	0.6
13:59	137	130	2.1	2.4	1.8	2.1	1.7	2	1.8	1.9	1.8	1.6	1.3	1
14:00	129	134	2.7	2.5	2.4	2.2	1.9	1.8	1.8	1.6	1	1.1	0.6	0.7
14:01	126	130	2.5	2.4	2.3	2.1	1.8	1.9	1.6	1.7	1.3	1.4	0.7	0.9
14:02	129	132	1.6	1.9	1.4	1.6	1.5	1.5	1.3	1.4	0.7	1.1	0.4	0.7
14:03	120	134	2.4	2	2	1.7	1.8	1.5	1.6	1.2	1	0.7	0.8	0.4
14:04	132	134	2.6	2.5	2	2.1	1.8	1.9	1.6	1.7	1.4	1.4	0.6	0.8
14:05	129	138	1.8	1.9	1.7	1.6	1.6	1.5	1.2	1.2	0.6	0.8	0.5	0.5
14:06	154	139	1.9	2	1.9	1.7	1.6	1.6	1.4	1.4	0.8	1.1	0.7	0.7
14:07	143	140	2.4	2	2	1.8	2.1	1.7	2.1	1.7	1.8	1.2	0.7	0.6
14:08	126	135	3.5	2.7	2.1	2	1.5	1.8	1.3	1.5	0.8	1	0.5	0.7
14:09	132	131	2.7	2.7	2.2	2.3	2	2.1	2.1	1.9	1.3	1.4	0.9	0.8
14:10	126	133	1.9	2.2	1.5	1.8	1.5	1.7	1.2	1.4	0.7	1	0.5	0.6
14:11	132	136	2.2	2.2	1.8	1.8	1.7	1.7	1.8	1.5	1.4	1	1	0.7
14:12	132	139	1.9	2	1.8	1.9	1.6	1.8	1.7	1.7	1.4	1.2	0.8	0.7
14:13	118	129	3.1	2.2	2.8	1.9	2.4	1.7	1.5	1.4	1	1	0.9	0.6
14:14	137	130	2.1	2.2	1.7	2	1.7	1.9	1.4	1.7	1.4	1.3	0.7	0.8
14:15	140	133	2.6	2.3	2.1	1.9	2.1	1.6	2.2	1.5	1.6	1	0.8	0.6
14:16	118	135	2	1.9	1.7	1.6	1.4	1.5	1.5	1.5	1.2	1.1	0.8	0.8
14:17	137	134	2.9	2.6	2.1	2.1	2.3	2	2	1.8	1.5	1.3	1.1	0.8
14:18	129	133	2.8	2.5	2.5	2.1	2.3	2	2	1.7	1.3	1.2	0.7	0.7
14:19	140	136	2.9	2.7	2.5	2.2	2.2	2	2.1	1.9	1.2	1.4	1.1	0.7
14:20	140	139	2.3	2.3	1.9	1.9	1.3	1.8	1.2	1.6	0.7	1.1	0.5	0.6
14:21	140	138	2.7	2.3	2.4	2	2.2	1.9	1.8	1.6	0.9	1.1	0.5	0.7
14:22	163	140	2.7	2.5	2.2	2.1	2.2	2	1.9	1.7	1.5	1.3	1.2	1
14:23	123	130	3	2.8	2.7	2.4	2	2.2	1.6	2	1.2	1.6	0.8	1
14:24	129	135	2.4	2.6	2	2.1	1.8	2	1.7	1.8	1.4	1.5	0.8	0.8
14:25	120	127	2.2	2.2	2	2	2	1.8	1.8	1.6	1.6	1.1	1.1	0.7
14:26	129	131	2.4	2.4	2.3	2.2	2.2	2	2.2	1.9	1.2	1.3	0.4	0.6
14:27	140	134	2	2.1	1.8	1.8	1.7	1.8	1.6	1.6	1.5	1.2	0.9	0.7
14:28	132	139	2.3	2.2	2	1.8	1.6	1.7	1.4	1.5	1.2	1.3	0.9	0.8
14:29	137	137	2.3	2.5	2.1	2.2	1.8	2	1.6	1.8	1.3	1.4	0.5	0.9
14:30	140	137	3.6	3.1	3.3	2.6	3.5	2.3	3.1	1.9	2.7	1.3	2.1	0.7
14:31	132	137	3.6	2.6	2.8	2.3	2.2	2	1.8	1.8	1.1	1.3	0.6	0.8
14:32	163	147	2.3	2.7	2.1	2.3	2	2	1.6	1.7	1.1	1.2	0.9	0.7
14:33	149	148	2.6	2.7	2.5	2.5	2.2	2.3	2.1	2	2.1	1.6	0.8	0.8
14:34	126	139	2.7	2.6	2.3	2.2	2.1	2.1	2	1.8	1.8	1.4	1	0.9
14:35	171	144	2.6	2.7	2	2.4	1.8	2.1	1.8	1.9	1.6	1.7	1.1	1.2
14:36	143	135	2.6	2.8	2	2.5	1.8	2.4	1.8	2.2	1.8	1.9	1.4	1.5
14:37	146	141	2.5	2.6	2.4	2.2	2	2.1	1.5	1.9	1.3	1.3	0.9	0.9
14:38	132	134	3.1	2.3	3	2.2	2.5	2.1	2	1.8	1.8	1.4	1.1	1
14:39	146	134	3.4	3.1	3	2.8	2.9	2.5	2.9	2.4	2.5	2.1	1.9	1.5
14:40	140	133	2.8	2.7	2.5	2.5	1.8	2.3	1.9	2.1	1.8	1.7	1.7	1.2
14:41	149	144	2.6	2.6	2.5	2.4	2.5	2.3	2.5	2	1.9	1.4	0.7	0.7
14:42	126	130	2.4	2.4	2.4	2.1	2.1	1.9	1.7	1.7	0.7	1.2	0.4	0.7
14:43	134	136	3.3	2.7	3	2.4	2.3	2.2	2.3	2	2	1.6	1.2	1
14:44	132	129	2.5	2.6	2.2	2.3	1.8	2	1.6	1.9	1.6	1.6	1.2	1
14:45	132	136	3.2	2.7	2.9	2.3	2.3	2.1	2.3	2	1.8	1.5	0.8	0.8
14:46	132	128	2.1	2.3	1.9	2	1.9	1.9	1.8	1.8	1.1	1.4	1.1	1.1
14:47	123	132	2.7	2.6	2.2	2.3	2.3	2.3	1.8	2	1.9	1.6	1.4	1.1
14:48	146	132	2.6	2.8	2	2.4	1.9	2.3	2.1	2.1	1.7	1.6	1	1.2
14:49	118	131	3.5	3	3.1	2.6	2.9	2.5	2.7	2.4	1.9	1.6	0.9	1
14:50	129	127	3.4	2.9	2.9	2.4	2.5	2.2	2.7	2.1	2.3	1.4	0.8	0.8
14:51	112	118	2.1	2.6	2	2.2	2.1	2.2	1.9	2	1.7	1.5	1	0.9
14:52	118	123	3.2	2.5	2.8	2.2	2.6	2.2	2.5	2.2	1.9	1.6	1.4	1.1
14:53	134	128	2.1	2.5	2.2	2.2	1.8	2	1.6	1.9	1.1	1.4	0.7	0.9
14:54	120	119	3.6	3.2	2.9	2.8	2.3	2.6	2.5	2.4	1.8	1.8	1.2	1.2
14:55	98	117	3.7	2.6	3.3	2.3	2.9	2.3	2.6	2.2	2.2	1.7	1	1
14:56	118	122	2.7	3	2.7	2.8	1.9	2.5	1.8	2.4	1.4	1.9	0.9	1.3
14:57	118	122	3.3	3.4	3	3.1	2.6	2.9	2.6	2.7	2.1	2	1.1	1.2
14:58	134	126	3.1	3	2.7	2.8	2.7	2.8	2.5	2.6	1.8	1.9	0.7	1.3
14:59	115	122	2.8	2.9	2.3	2.6	2.6	2.3	2.4	2.1	1.7	1.4	0.8	0.7
15:00	134	126	3.3	3.5	3	3.2	2.9	3	2.8	2.8	2.6	2.2	1.5	1.5
15:01	126	122	3.3	3.6	3.2	3.2	3.2	3.1	2.4	2.7	1.6	2	1	1.3
15:02	118	124	3.2	3.4	3	3.1	3	2.9	2.9	2.7	2.5	2	1.8	1.2
15:03	137	132	3.1	3.2	3.3	2.9	3	2.6	2.9	2.5	2.7	1.9	1.8	1.1
15:04	137	135	4.6	3.7	3.9	3.3	3.9	3.3	3.9	3	2.8	2.4	1.6	1.6
15:05	120	130	3.2	3.4	3	3.1	3.3	2.9	2.7	2.6	2	2	1.7	1.2
15:06	126	129	3.5	3.4	2.8	3.2	2.9	3.1	2.9	3	2	2.4	1.8	1.7
15:07	126	126	3.8	3.5	3.2	3.2	2.7	3	2.4	2.9	1.8	2.4	1.6	1.8
15:08	115	127	4.7	3.5	3.6	3	2.4	2.6	2.1	2.5	1.7	2	1.4	1.4
15:09	132	129	4.2	3.5	3.3	3.1	3.1	2.8	2.8	2.6	2	2	1.4	1.4
15:10	120	123	4.3	3.8	4.1	3.5	3.2	3.3	2.4	3	1.5	2.1	1.4	1.5
15:11	140	125	3.2	3.4	3.6	3.1	3.1	2.9	1.8	2.5	1.8	2.1	1.3	1.2
15:12	126	126	4.4	4.1	3.9	3.7	3.4	3.5	2.9	3.1	2.2	2.3	1.2	1.5
15:13	123	124	3.4	3.9	3.3	3.6	3.1	3.4	3.1	3.2	1.6	2.2	1.3	1.4
15:14	98	121	2.6	3	2.7	2.8	2.4	2.7	1.9	2.5	1.6	1.9	1.2	1.3
15:15	137	129	4.2	3.6	3.6	3.3	3.3	3.1	3.3	2.9	2.4	2.2	1.3	1.4
15:16	126	125	4	3.8	3.9	3.4	3.5	3.2	3.2	2.8	2.9	2.2	2.2	1.5
15:17	134	123	3.2	3.2	2.9	2.8	2.7	2.7	2.6	2.6	2	2.1	1.5	1.4
15:18	129	122	4.3	4.1	4.2	3.7	3.9	3.6	3.3	3.2	1.9	2.4	1.7	1.6
15:19	120	120	3.9	3.9	3.8	3.5	3.9	3.5	3.9	3.4	3.3	2.6	1.4	1.6
15:20	126	123	4.3	4	3.8	3.6	3.7	3.4	4.2	3	3.3	2.4	2.1	1.6
15:21	118	124	4.6	4.3	4.4	3.9	3.6	3.7	3.3	3.5	2.9	2.8	2.2	1.8
15:22	112	119	4.3	4.5	4	4.1	4.4	4	4.1	3.8	3.1	2.8	2.3	1.8
15:23	126	121	4.8	4.9	4.4	4.5	4.1	4.3	3.9	3.8	3.1	3	2.1	2
15:24	129	123	5.1	4.4	4.8	4.2	4.9	4	4.6	3.9	2.9	3.2	1.6	2.1
15:25	118	125	4.4	4.4	3.6	4	3.1	3.8	3.1	3.6	2.6	3	1.8	2
15:26	120	124	4.2	4.5	4.1	4.4	4.2	4.2	3.8	4	3.1	3.1	2	2.1
15:27	118	124	4.6	4.2	4.2	3.8	4.1	3.5	3.4	3.3	2.1	2.5	2	1.8
15:28	118	116	4.8	4.9	4.2	4.5	4.2	4.3	4.2	4.2	3.2	3.2	2.4	2
15:29	126	126	4.5	4.4	4.2	4.1	4	3.5	3.6	3.1	2.5	2.2	1.1	1.5
15:30	120	122	5	4.5	4.6	4.2	3.6	3.8	3.3	3.6	1.8	2.7	1	1.7
15:31	126	125	3	3.6	2.7	3.4	2.5	3.3	2	3.2	1.7	2.5	0.8	1.6
15:32	98	110	3.3	3	2.4	2.8	2.5	2.8	2.2	2.5	1.7	2	1.4	1.5
15:33	101	112	3.2	3.6	2.9	3.3	2.6	3.2	2.6	2.9	2.6	2.3	1.9	1.6
15:34	120	114	5.2	4.9	5.2	4.4	4.9	4.2	4.2	3.9	3.3	3	2	2.1
15:35	92	112	3.4	3.7	2.9	3.2	3	3.3	2.8	3	2	2.2	1.2	1.5
15:36	118	117	5	5	4.3	4.5	3.9	4.2	4	4	3.6	2.9	3.1	1.7
15:37	123	119	6.5	5.8	5.9	5.3	6	5.2	4.9	4.9	3.3	3.8	1.8	2.5
15:38	112	112	3.9	5.1	3.7	4.5	3.9	4.4	4	4.3	3.6	3.5	2.2	2.2
15:39	115	116	3.9	4.6	3.6	4.2	3.5	4	3.8	3.9	2.7	2.9	1.7	1.7
15:40	132	124	5.9	4.8	5.7	4.5	5.7	4.2	5.1	3.8	3	2.8	1.5	1.8
15:41	120	116	5.3	5.3	4.6	4.7	3.8	4.5	3.6	4.3	2.8	3.3	2.1	2.1
15:42	112	116	5.4	5.5	4.9	4.8	4.4	4.5	3.3	3.9	2.3	3.1	1.3	2
15:43	120	119	4.8	4.9	4	4.5	3.8	4.4	3.4	4.2	1.9	3.3	1.5	2.1
15:44	120	119	4.6	4.8	4.7	4.4	4.1	4.2	3.7	3.9	2.1	2.9	1.6	1.9
15:45	118	118	4.2	4.5	3.7	4.1	3.5	3.9	3.4	3.5	2.2	2.6	1.2	1.8
15:46	115	117	4.7	4.3	4.2	3.8	3.3	3.4	2.5	3.1	1.8	2.3	1.6	1.7
15:47	112	113	3.1	3.9	2.9	3.6	2.8	3.5	2.9	3.2	2.2	2.3	1.4	1.3
15:48	126	113	5.1	4.6	4.5	4.1	4.1	3.9	3.6	3.5	2.9	2.8	2.1	2
15:49	120	117	3.7	3.6	3.5	3.2	2.7	2.9	2.5	2.8	1.7	2.1	1.2	1.4
15:50	126	109	3.8	4.5	3.3	3.9	2.9	3.7	2.7	3.4	2.4	2.6	2.3	1.6
15:51	112	107	5.8	5.3	4.6	4.5	4.9	4.5	4.1	4.1	2.8	3.1	1.8	2
15:52	104	111	6.5	4.9	5.7	4.3	5.6	3.9	5.4	3.7	3.2	2.7	2.2	1.8
15:53	129	116	6	5.3	5.1	4.9	5.4	4.8	5.6	4.6	4	3.2	2.7	2.1
15:54	126	119	4.1	4.2	3.8	3.7	3.8	3.4	2.9	3	1.7	2.2	1.3	1.6
15:55	104	106	4.1	4.4	3.9	3.9	3.6	3.7	3.3	3.5	1.8	2.6	1.1	1.7
15:56	90	105	3.8	4.5	3.4	4.1	3	4.1	3.2	4.2	3	3.3	2.4	2.4
15:57	104	103	5.3	5.5	4.9	5.1	4.3	5	4.6	4.7	3.6	3.6	3	2.4
15:58	95	109	5.6	5.1	4.9	4.5	4.7	4.2	4.4	4	3.6	3	2.5	2
15:59	123	116	4.9	5.4	4.9	5.1	4.3	4.9	5	4.5	3.9	3.4	3.4	2.4
16:00	112	107	5.4	4.5	4.6	3.9	3.1	3.5	2.7	3	2.1	2.3	1.2	1.6
16:01	104	109	7.7	5.4	7.2	4.7	6.2	4.3	5.3	3.8	2.8	2.6	1.5	1.7
16:02	115	108	4.7	5.2	4.7	4.9	4.3	4.7	4.2	4.4	2.3	3.1	1.7	1.9
16:03	118	112	7.4	6.2	6.3	5.6	5.7	5.3	5.4	5.1	3.9	3.9	1.8	2.6
16:04	104	109	6	6.4	5.4	5.7	5.4	5.5	5.1	5.1	4	3.9	2.8	2.6
16:05	112	106	5.9	5.7	4.8	5.1	4.9	4.9	5	4.6	3.8	3.3	2.5	2.1
16:06	101	110	5.8	6.1	5.4	5.5	5	5.3	4.8	5.3	3.5	4	2.6	2.6
16:07	112	107	6.5	6.2	6	5.6	5.2	5.3	5	5	3.4	3.6	2.1	2.3
16:08	95	105	4.6	5.7	4.6	5.1	4.4	5	3.8	4.6	2.5	3.5	2.3	2.6
16:09	90	101	5.2	5.3	4.7	4.9	4.5	4.6	4.5	4.3	3.4	3.1	1.5	2
16:10	112	110	5.4	4.8	4.9	4.2	4.8	4.1	4.3	3.7	3	2.5	2.1	1.5
16:11	95	99	3.4	3.9	3.4	3.6	3.5	3.4	3.4	3.1	2.1	2.1	0.9	1.4
16:12	112	109	4	3.8	3.9	3.4	4	3.2	3.7	2.9	2.8	2.1	1.6	1.3
16:13	92	105	4.3	3.8	4	3.5	3.2	3.4	2.8	3.2	2	2.3	1.2	1.5
16:14	92	114	4.6	4.5	4.6	4.1	3.4	3.9	2.7	3.6	2	2.7	1.6	1.9
16:15	120	106	3.6	4.1	3.4	3.5	3.3	3.1	3.4	2.9	2.7	2.1	1.8	1.4
16:16	112	111	3.8	4.6	3.4	4.2	3.1	3.8	3.3	3.7	3	2.9	1.9	2
16:17	126	109	6.1	5.1	4.6	4.3	5.1	4.3	4.2	3.9	2.9	3	2.2	2.1
16:18	101	109	5.8	5.5	5.7	5.2	5.5	5	4.4	4.4	3	3.2	1.6	2.2
16:19	104	105	7.8	7.1	7	6.3	7	6	6.6	5.5	5.2	3.8	3.1	2.5
16:20	115	111	4.6	4.9	3.7	4.4	3.2	4.3	3	4	2.1	3.1	1.4	2.1
16:21	126	114	3.5	4	3.1	3.6	2.8	3.4	2.8	3.2	1.9	2.3	0.9	1.6
16:22	106	112	6.6	5.6	5.5	4.8	5.6	4.5	5	4.4	3.8	3.5	2.8	2.4
16:23	95	105	6.5	5.7	4.1	4.9	3.6	4.8	3.6	4.5	3.3	3.6	2	2.4
16:24	95	107	4.8	5	4.1	4.3	3.9	4.1	3.4	3.6	2.1	2.4	1	1.5
16:25	132	119	4.5	4.9	3.3	4.2	3.6	4	3.5	3.6	2.7	2.6	1.9	1.8
16:26	115	114	4.2	3.9	2.9	3.3	2.4	3.1	2.1	2.8	1.4	2.1	0.7	1.4
16:27	95	114	5.5	6.4	4.4	5.6	5.2	5.3	4.7	5	3.3	3.8	1.9	2.5
16:28	104	106	6.4	6.1	5.8	5.5	5.5	5.3	4.5	4.8	3.6	3.6	2.3	2.3
16:29	112	104	5.6	5.2	4.8	4.6	4.8	4.5	3.6	4.2	2.8	3.1	1.5	2.1
16:30	115	112	5.2	5.2	4.9	4.7	5.2	4.6	4.7	4.2	2.9	3.1	1.7	2
16:31	104	109	4.4	4.3	4.2	3.7	3.9	3.4	3.3	3.3	1.8	2.4	1.5	1.7
16:32	115	112	3.7	4.6	3.5	4.2	3.2	4	2.8	3.7	2.1	2.8	1.7	2
16:33	118	116	5.3	5	5	4.5	4.6	4.1	3.7	3.7	2.6	2.6	1.5	1.7
16:34	132	123	3.6	3.7	2.4	3.4	2.6	3.3	2	3.1	1.4	2.5	0.9	1.7
16:35	112	118	4.8	4.8	4.5	4.4	4.2	4.2	4.1	3.8	2.6	2.7	1.6	1.9
16:36	129	121	4.4	4.9	4.4	4.4	4.3	4.2	4.8	4.3	4.3	3.6	3.4	2.5
16:37	118	117	4.6	4.8	4.2	4.4	3.7	4.1	3.6	3.7	2.5	2.7	1.8	1.8
16:38	126	118	3.9	4	3.5	3.5	3.4	3.3	2.5	2.9	2.2	2.2	1.4	1.5
16:39	126	118	4.8	4.3	4.6	4	4	3.9	3.6	3.7	2.6	3.1	1.8	2.1
16:40	118	113	4.5	4.6	3.8	4.2	3.2	4.1	3	3.7	2.2	2.6	1.7	1.5
16:41	112	113	4.4	4.9	4	4.4	4.2	4.2	4.1	3.8	3	2.9	2.7	1.9
16:42	126	121	7.1	6.4	6.9	5.8	6.5	5.5	6.5	4.9	5.8	3.6	4.7	2.6
16:43	92	112	8.4	6.6	7	6	6.4	5.8	5.6	5.2	3.8	3.9	2	2.5
16:44	120	112	7	6.9	6.2	6.3	6	6	5.7	5.5	3.9	4.1	2.8	2.9
16:45	126	124	5	5.4	4.4	4.9	3	4.5	3.3	4.1	2.9	3	2	2.2
16:46	118	117	6.4	5.4	5.5	4.9	5.1	4.5	4.7	4.1	4.4	3	1.4	1.9
16:47	120	115	4.6	5.2	4.1	4.9	5.1	4.7	4.9	4.2	4.3	3.1	2.3	1.8
16:48	118	113	8.5	7	7.2	6.3	7.2	6.1	7	5.4	4.4	3.4	2.9	2.1
16:49	104	103	7.1	6.2	6.5	5.4	6.2	5.1	6.1	4.8	4.5	3.6	3.7	2.4
16:50	104	107	8.2	6.8	6.3	6	5.7	5.7	6	5.5	4.6	4.1	2.6	2.6
16:51	115	113	6.9	7.1	6.1	6.5	6.3	6.3	5.4	5.8	4.5	4.5	4	3.1
16:52	112	115	5.9	5.3	4.8	4.7	4.2	4.4	3.9	4.1	2.9	2.9	1.8	2
16:53	137	115	4.6	5.9	4.5	5.4	3.6	5	3.6	4.8	3	4	2.1	2.7
16:54	104	110	7.4	6.5	6.2	6	6	5.7	6	5.5	4.9	4.1	3.5	2.7
16:55	118	109	5.9	6.8	5.5	6.2	4.8	5.8	4.3	5.2	2.7	3.9	1.6	2.5
16:56	106	105	6.1	5.8	5.4	5.3	5.4	5	4.4	4.4	2.7	3	1.5	1.8
16:57	112	111	8.6	6.6	7.2	5.7	5.2	5.1	3.3	4.4	3	3.1	2.9	2
16:58	106	113	6.9	6.2	6.4	5.9	5.7	5.7	5.4	5.4	3.8	4.2	2.2	2.7
16:59	115	118	6.8	6.1	6.3	5.6	6	5.4	5.6	5.1	5.4	3.9	3.1	2.4
17:00	98	104	5.9	6.1	5.3	5.4	4.9	5	5.2	4.6	4.1	3.3	2.9	2.1
17:01	104	110	5.9	5.3	4.9	4.7	4.1	4.4	4.1	4.2	2.9	2.9	2.2	1.9
17:02	115	112	7.6	6.7	6.4	6.2	5.6	6	5.8	5.7	5.3	4.4	3.1	3
17:03	106	108	7.9	7	6.4	6.3	5.5	6	4.8	5.5	3.7	4.4	3.1	3.1
17:04	104	105	8	7.8	7.5	6.9	7.6	6.6	7	6.1	4.1	4.4	3.1	2.9
17:05	120	112	7.7	5.7	6	4.8	4.3	4.4	4.1	4.1	3.6	3.3	2.8	2.1
17:06	104	110	6.9	7	5.5	6.1	5.4	5.8	5.3	5.4	3.5	4.1	2.4	2.8
17:07	115	113	8.7	8.2	8.1	7.3	8.1	6.9	7.4	6.3	6.6	4.8	4.4	3.1
17:08	90	96	6.5	5.7	5.4	4.9	5.4	4.5	5.9	4.4	4.3	3	2.6	2
17:09	104	107	6	5.7	5.7	5	5.4	4.7	5.3	4.2	3.3	3.2	2.4	2.2
17:10	118	108	7.2	7	5.4	5.9	4.9	5.2	3.3	4.5	2.8	3.5	2.2	2.4
17:11	90	107	7.2	7.5	5.4	6.5	4.7	5.9	4.7	5.3	3.2	4	2.4	2.7
17:12	118	107	6.1	7.3	5.6	6.7	5.5	6.3	5.4	5.9	3.3	4.4	2.2	3.1
17:13	112	97	4.5	5	4.9	4.6	5.4	4.3	4	3.9	1.9	2.8	1.2	1.9
17:14	81	100	6.6	5.6	6	5	5.8	4.9	5.3	4.6	3.4	3.4	2.6	2.3
17:15	126	110	7.3	6.6	6.6	5.7	6.6	5.3	5.5	5.2	3.3	3.8	2.1	2.4
17:16	95	110	5.8	6.8	5.4	6	5.6	5.8	5.4	5.4	3.5	3.7	2.5	2.7
17:17	115	115	8	8.7	7.7	7.8	7.8	7.5	7.8	6.9	5.7	5	3	3.4
17:18	84	103	4.8	6.2	4.4	5.7	4.7	5.5	4.5	5.3	3.1	4.1	2.9	2.9
17:19	95	99	5.3	5.8	4.9	5.1	5.2	4.9	5.4	4.3	3.7	3.2	2	2.1
17:20	104	107	6.7	6.6	5.9	5.8	5.4	5.5	5.4	5	2.8	3.6	2	2.4
17:21	95	106	7	7.3	6.4	6.4	6.4	6.1	5.9	5.7	4.4	4.3	2.9	2.6
17:22	115	105	6.6	6.4	5.3	5.5	4.6	5	4.2	4.7	3.4	3.6	2.9	2.5
17:23	115	104	5.2	5.1	4.6	4.7	3.9	4.4	3.9	4.2	3.3	3.2	1.4	2
17:24	95	93	6.8	7.3	6.5	6.7	6.3	6.2	4.9	5.8	3	4.1	1.8	2.6
17:25	112	101	5.3	5.7	5	5.3	5	5	4.5	4.7	3.6	3.7	2.6	2.4
17:26	112	104	8.9	7.8	7.9	7.1	7.6	6.7	6.7	5.9	5	4.3	2.9	3
17:27	90	96	6	5.8	5.6	5.3	4.2	4.9	3.4	4.4	2.4	3.3	1.8	2.2
17:28	106	102	5.3	5.9	4.8	5.1	4.1	4.7	3.4	4.4	2.5	3.3	1.8	2.4
17:29	95	100	6.5	6.8	5.5	6.1	5.4	5.7	5.4	5.2	3.8	4	2.9	2.9
17:30	78	90	6.2	7.5	5.5	6.6	5.4	6.5	5.3	6.1	3.9	4.3	3.3	3
17:31	73	92	7.6	6.7	6.6	6	5.4	5.6	5.2	5.1	4.3	3.8	3.6	2.7
17:32	106	99	5.5	6	5	5.4	4.3	5.3	3.4	4.9	3.1	3.7	1.8	2.4
17:33	140	100	7.1	7.1	6.1	6.4	5.3	5.8	5.8	5.4	5.5	3.9	4.1	2.8
17:34	95	97	9	7.6	8	6.8	6.4	6.1	5.4	5.7	3.9	4.4	2.9	2.9
17:35	92	97	8	8.2	7.1	7.5	7.2	7.1	7.4	6.6	6.2	5.1	4.6	3.5
17:36	104	104	7.4	7.7	5.7	6.7	4.7	6.3	4.8	6	2.6	4.6	2.3	3.1
17:37	126	111	6.5	7.4	5.4	6.6	6.3	6.3	5.7	5.9	4.3	4.5	3	3.1
17:38	104	104	10.6	9.2	9.2	8.4	8.7	7.9	7.8	7.1	5	5	3.3	3.4
17:39	95	100	8.9	9	8.9	8.1	7.9	7.6	7.3	7.3	5.7	5.3	4.8	3.8
17:40	112	110	9.4	7.9	8.4	7	6.6	6.4	5.3	5.8	3.2	4.3	1.8	3.1
17:41	115	114	12.7	9.2	12	8.6	11.7	8.1	10.8	7.4	7.3	5.6	5.1	3.8
17:42	101	104	6.9	8.7	7.3	7.9	8.1	7.6	7.1	6.8	4.3	4.8	2.5	3.4
17:43	118	104	8.8	11.2	9.3	10.2	10.1	9.9	11	9.2	8.4	7	6.7	4.8
17:44	95	101	11.3	10.7	9.1	9.7	9.2	9.2	9.1	8.6	7.4	6.7	5	4.4
17:45	118	108	6.5	10.3	5.9	9.4	5.1	8.8	5.1	8.1	4.7	6.1	2.4	4.3
17:46	106	103	10.3	11.2	9	10.1	8.3	9.6	8.7	9	7.5	6.7	2.7	4.6
17:47	106	105	11.1	11.6	10.1	10.6	9.8	10.1	9	9.5	6	7.3	3.6	4.9
17:48	112	105	13.4	11.1	13.6	10.1	13.6	9.5	12.4	8.6	7.8	6.6	6.9	4.9
17:49	90	91	6.5	8.9	6.4	8.1	6.4	7.3	5.2	6.6	3.8	5	3.3	3.4
17:50	90	95	9.6	9.5	8.4	8.7	8.1	8.2	7.7	7.3	5.1	5.5	3.5	3.9
17:51	112	99	11.6	9.1	9.5	7.9	7.2	7.2	5.2	6.5	3.6	4.9	2.6	3.3
17:52	92	98	8	8.8	7	7.8	5.9	7.5	5.8	7.2	6	5.6	4	3.9
17:53	84	92	9.9	7.9	8.7	7.2	7.7	6.6	6	5.9	4	4.5	3.2	3.2
17:54	90	102	11.1	7.4	9.1	6.6	7.9	6.3	7.2	5.8	5.5	4.5	3.5	3.2
17:55	104	103	7.6	8.5	7.7	7.7	8.5	7.4	8.6	6.6	5.4	4.6	3.2	3.1
17:56	112	108	9.7	8.9	9	8	8.7	7.7	8.2	7.1	6.7	5.4	3.6	3.6
17:57	115	113	11.5	8.9	9.9	8	8.7	7.5	7.6	6.9	4.7	5.1	4.1	3.5
17:58	106	109	9.9	9	8.8	8.2	6.9	7.7	5.4	7.1	3.7	4.8	3.2	3.2
17:59	118	102	6.4	6.4	5.4	5.7	5.4	5.4	5.4	5	3.3	3.7	1.4	2.4
18:00	81	98	7.8	5.8	6.7	5.1	6.4	4.8	5.4	4.5	3.6	3.5	2.8	2.4
18:01	95	96	7.5	8.1	7.2	7.6	6.7	7.3	6.9	6.7	6.2	5.1	4.4	3.6
18:02	106	98	9.7	8.6	8.2	7.9	7.4	7.5	6.6	6.8	5.7	5.1	3.4	3.5
18:03	104	106	8.6	8.8	8	7.9	7	7.6	6.4	7	6	5.5	3.8	3.8
18:04	104	107	10.7	11	10	9.8	9.7	9.3	10	9	7.1	6.7	4.8	4.5
18:05	106	97	7.8	9.2	7.5	8.7	7.3	8.1	7.5	7.6	6.4	5.5	4.2	3.8
18:06	112	108	9.3	8.5	8.7	7.7	7.9	7.5	6.4	7	5.4	5.5	2.8	3.8
18:07	120	114	7.6	8	7.2	7.2	7.2	6.6	7	5.8	5.8	4.1	3.7	2.7
18:08	104	115	7.1	7.5	5.7	6.6	4.4	6.2	4.3	5.7	3.2	4.3	2.7	3.1
18:09	112	114	11.4	8.7	9.5	7.8	7.6	7.2	6.1	6.4	3.9	4.8	3.1	3.3
18:10	112	109	9.8	10.1	9.5	9.2	9.2	8.8	9	8.5	7.1	6.2	4.9	4.3
18:11	104	101	9	8.7	8.2	7.9	8	7.4	7.9	7	6.3	5.2	5.2	3.4
18:12	95	99	8.3	7	8.9	6.6	8.5	6.4	7.4	6.3	4	4.5	2.1	3
18:13	95	93	9.2	8.4	8.5	7.6	8.8	7.3	7.3	6.8	7.3	4.9	3.8	3.3
18:14	104	100	8.4	8.7	7.4	7.6	7.5	7.4	5.8	6.8	3.6	5.1	3.4	3.6
18:15	95	96	6.9	7.9	6.3	7	6.1	6.7	6	6.4	5.4	4.8	4	3.3
18:16	95	94	12.3	8.8	8.7	7.8	6.9	7	6.7	6.2	4	4.7	2.7	3.3
18:17	95	91	10	8.4	9	7.4	8.2	6.9	7.8	6.5	5.1	4.8	4.3	3.5
18:18	115	112	9.8	8.3	9.2	7.5	8.4	6.9	7.2	6.1	4.8	4.5	3.4	2.9
18:19	115	110	7.2	9.2	6.2	8.1	5.1	7.6	5.2	6.9	4.2	5.3	2.9	3.8
18:20	104	105	10.4	10.5	8.6	9.3	8	8.6	8.2	8	7.2	5.9	4.8	4
18:21	106	106	10.3	9	9.4	7.7	9.9	7.4	9.4	7	6.6	5.4	3.9	3.8
18:22	112	102	10.1	10	9.5	8.9	9.7	8.6	9.6	8.1	7.8	6.2	4.9	4.2
18:23	81	102	10.8	10.7	9.5	9.5	9.5	9.2	8.9	8.7	4.6	6.6	3.3	4.6
18:24	104	113	10.6	10.4	10	9.4	10	8.9	10	8.4	8.4	6.6	4.5	4.4
18:25	101	105	10.2	10.1	9.3	9	8.6	8.4	8.7	8	7.9	6.1	5.2	4.3
18:26	101	102	6.9	7.3	7.3	6.8	7.1	6.5	4.9	5.8	3.4	4.5	2.2	3.2
18:27	112	108	10.5	10.1	8.9	9.1	7.8	8.9	9.5	8.7	4.4	6.4	3.4	4.4
18:28	120	111	13.8	11.9	12.6	10.9	13.1	10.4	12.5	9.8	8.7	7.3	5.7	5.2
18:29	118	113	8.4	8.2	6.7	7.1	5	6.5	5.2	6.2	3.2	4.5	2.2	3.2
18:30	112	106	12.6	9	11.8	8	11.6	7.6	10.2	7	5.9	5.4	3.9	3.6
18:31	118	108	7.4	10	7.2	9.2	7.6	8.9	7.6	8.3	5.5	6.3	3.2	4.3
18:32	92	104	7.7	8.3	7.1	7.6	7.2	7.2	7	7.2	4.9	5.3	3.5	3.5
18:33	101	98	8.5	9.4	7.1	8.4	7.9	8.1	7.9	7.6	4.6	5.5	2.5	3.6
18:34	126	107	6.2	7.5	6	6.4	6.4	6.3	5.2	5.9	3.3	4.5	2.5	3
18:35	118	107	6.5	6.3	6	5.8	5	5.6	4.4	5.4	3.5	4.1	2.3	2.8
18:36	95	110	5.8	6.1	5.3	5.8	5.3	5.5	5.4	5.1	3.8	4.1	2	2.7
18:37	90	104	4.5	5	3.9	4.5	4.1	4.2	3.4	3.8	2.2	2.7	1.8	1.8
18:38	73	93	5	6.7	5.2	6.3	5.5	6	5.1	5.6	4.1	4	3.4	2.9
18:39	112	109	7.9	6.5	7.2	5.8	7.2	5.4	6.8	4.8	5.4	3.3	4.9	2.3
18:40	90	100	8.2	7.6	7.1	7.2	6.5	6.7	6.5	6.4	5.4	4.8	4.5	3.3
18:41	112	105	8.9	9.1	7.2	8.2	7.2	7.8	6.8	7.4	4.4	5.4	3.1	3.5
18:42	95	105	8	8.7	7.6	7.8	6.6	7.4	5.5	6.7	5	5.1	3.7	3.6
18:43	104	105	7.5	8.4	7.2	7.4	5.7	6.8	5.8	6.7	4.9	5.1	3	3.4
18:44	104	109	8.2	8	6.5	7.2	5.9	6.9	5.1	6.4	4.6	4.8	3.1	3
18:45	95	103	7.1	6.7	6.9	6.2	6.5	5.8	6.4	5.6	4.9	4.3	3	2.8
18:46	106	106	6.2	6.4	5.9	5.9	5.2	5.5	4.4	5.2	3.6	3.8	2.1	2.6
18:47	106	107	9.3	7.8	8.1	6.9	7.6	6.4	8	5.9	4.8	4	3.6	2.9
18:48	95	109	9.1	8.6	8.4	7.7	8.2	7.1	7.6	6.4	6.3	4.8	4.5	3.1
18:49	118	115	8	8.7	7.7	8	7.2	7.5	6.7	7.1	4.9	5.3	4.1	3.7
18:50	115	108	7	5.8	6.5	5	6	4.5	6.2	4.5	5.1	3.3	2.8	2.2
18:51	118	95	6.6	6.3	6.2	5.5	5.4	4.9	4.3	4.6	3.1	3.6	2.3	2.4
18:52	115	108	4.8	6.1	4.6	5.5	4.4	5.2	4.2	5	3.7	4	2.4	2.7
18:53	137	114	4	5.1	3.3	4.5	3.6	4.4	3.6	4.2	3	3	1.8	2
18:54	120	117	5.1	4.7	4.7	4.2	4.2	4	4.1	3.8	3.1	2.7	2	1.7
18:55	106	106	7.4	5.4	5.7	4.6	4.9	4.2	4.8	3.8	3.7	3.1	3.3	2.2
18:56	112	116	6.9	7.8	5.9	7	5.1	6.5	5.2	6.2	4.1	5.1	2.3	3.5
18:57	92	104	10.4	8.7	9.9	7.6	9.4	7.2	9.9	6.8	7.6	5	4.6	3.4
18:58	104	111	9.7	8.3	8.1	7.7	6.7	7.2	6.3	6.9	5.5	5.4	4.2	3.5
18:59	118	113	10.3	9.9	8.5	8.7	7.4	7.8	6.7	7.2	5.3	5.7	3.7	4
19:00	104	114	7.5	8.1	6.4	7.2	5.8	6.7	5.3	6.2	3.5	4.5	2.6	3.1
19:01	95	104	8.6	8.9	7.9	8	8	7.5	8	7.1	5.1	5	3.3	3.4
19:02	104	103	8.7	8.5	8.6	7.6	7.2	7.1	6	6.8	5	5	3.1	3.2
19:03	112	109	9.2	8.2	7.8	7.5	7.8	7.3	7.6	6.7	5.4	5	3.8	3.3
19:04	112	104	5.2	7.7	5	7.1	5.7	6.6	4.7	6.4	3.5	4.7	2.8	3.1
19:05	84	99	6.9	7.5	7.5	6.8	8.1	6.4	7.2	5.8	6.8	4.7	3.6	3.3
19:06	104	97	7.3	6.9	7.1	6.2	6.7	5.7	7	5.4	5.8	4.1	3.6	2.7
19:07	95	103	7.4	8	6.9	7.2	7.2	6.9	6.9	6.5	5.4	4.7	2.5	3
19:08	104	103	5.2	6.4	4.1	5.8	4.1	5.6	5.6	5.5	4.2	4	3.2	2.5
19:09	118	111	5.5	5.3	4.3	4.7	4.1	4.4	3.3	4	2.4	2.9	1.7	1.9
19:10	106	107	10.1	8.3	8.3	7.3	7.4	6.8	7	6.2	4.5	4.7	2.9	3.3
19:11	112	116	5.1	5.9	4.9	5.6	5.4	5.5	3.6	5.2	2.1	4	1.4	2.8
19:12	129	112	5.1	5.9	4.5	5.3	4.7	5.1	4	4.9	3.2	3.8	2.5	2.6
19:13	95	104	7.6	7	7.2	6.3	6.6	5.9	5.9	5.5	4.7	4.1	3.5	2.8
19:14	106	106	6.2	6	5.1	5.1	4.4	4.9	2.9	4.5	1.9	3.3	1.5	2.3
19:15	112	103	4.9	5.3	4.1	4.8	4.1	4.5	4	4.3	2.5	2.9	1.8	2.1
19:16	129	103	4.6	5.7	3.8	5	3.7	4.8	4.2	4.6	3.2	3.2	1.5	2
19:17	95	97	10.3	8.3	7.6	7.5	7.6	6.9	6.7	6.2	3.7	4.3	2.7	2.8
19:18	106	101	9.6	8.8	8.6	7.8	7.8	7.4	7.4	6.8	6.8	5.2	4.2	3.5
19:19	112	106	5.2	6.3	4.9	5.8	5.4	5.8	5.2	5.6	3.9	4.3	2.5	2.8
19:20	112	110	10.8	9.1	10.3	8	9.6	7.5	8.6	6.7	6.8	5.2	5.4	3.7
19:21	104	106	6.5	6.3	5.3	5.6	4.7	5.3	3.6	4.7	2.5	3.4	1.5	2.3
19:22	115	115	9	7.5	8.2	6.7	7.1	6.3	6.5	5.8	5.5	4.4	4	3.2
19:23	104	113	8.1	7.6	7.1	6.9	7.2	6.7	7.4	6.3	6.1	4.7	3.6	3
19:24	104	113	10.5	7.9	8.8	7	9	7	8	6.4	5.4	4.6	3.6	3.1
19:25	95	103	8.3	7.8	6.9	7.2	6	7	6.5	6.5	4.8	4.6	2.8	3.2
19:26	104	102	5	6.5	4.7	6	4.2	5.7	4.1	5.4	3.9	4.3	2.8	2.9
19:27	118	115	7.1	6.8	6	6.1	5.3	5.6	4.2	5.2	3.9	3.9	2.5	2.6
19:28	115	115	8.2	7.5	7.1	6.5	7.3	6.1	6.6	5.8	4.9	4.4	2.7	2.8
19:29	95	110	5.7	6.2	4.3	5.4	4.3	5.2	3.8	4.9	2.3	3.7	1.3	2.3
19:30	104	111	6.4	6.9	6.1	6.4	5.7	6	5	5.7	4	4.2	2.3	2.8
19:31	118	122	6.4	6.3	5.4	5.7	5.1	5.4	4.8	5.1	4.4	4.1	3.1	2.7
19:32	81	100	6.4	6.5	5.4	5.9	5.6	5.7	5.1	5.3	4.4	3.8	3.8	2.7
19:33	115	100	6.2	6.3	4.5	5.4	5.4	5.1	5.3	4.8	3	3.6	2.1	2.5
19:34	112	111	7.5	6.5	7.5	6	7.4	5.8	7.6	5.5	6.3	3.9	4.2	2.3
19:35	126	114	6	7.4	5.5	6.7	5.8	6.4	5.7	5.7	3.2	4	2.2	2.9
19:36	126	117	8.4	7.5	7.5	6.7	6.9	6.4	6.1	5.9	3.4	4.6	1.8	2.9
19:37	126	115	7.5	7.9	7.3	7.5	6.9	7.3	5.9	6.8	4.6	5.4	3.9	3.7
19:38	118	113	8.2	8	7.3	7	7.2	6.7	6.9	6.1	5.7	4.9	3.8	3.3
19:39	120	114	8	8.9	7.2	8	6.6	7.7	6.6	7.2	4.9	5.6	3.4	3.8
19:40	118	119	6.7	7.1	6.6	6.4	6	6	4.7	5.3	3.2	3.9	2.1	2.6
19:41	115	121	6.7	7.1	5.4	6.3	4.2	5.9	4.2	5.4	3.5	4.1	2.6	2.5
19:42	118	120	7.8	7.8	7.4	6.9	6.9	6.3	6.6	5.8	5.6	4.6	4.5	3.3
19:43	129	118	7.2	7.6	6.6	6.8	6.8	6.5	6.2	5.9	5	4.1	2.8	2.7
19:44	132	117	6.4	6.6	5.4	5.9	5	5.6	4.4	4.9	3.5	3.8	2.1	2.3
19:45	151	128	3.5	5.9	3	5.3	3.2	5	3.3	4.5	2.4	3.4	1.7	2.3
19:46	134	130	7.9	7.3	7.2	6.7	7.5	6.2	7.1	5.6	4.3	4.2	3.2	2.8
19:47	126	130	7.9	7.9	8.1	7.5	7.6	7.1	7.4	6.3	6.4	4.7	4	3.4
19:48	126	130	6.2	7.8	6.2	7.4	6.2	7.1	6.2	6.6	5.7	5.1	4.6	3.7
19:49	140	129	6.2	7.3	5.4	6.7	5.1	6.5	4.7	6.1	3.3	4.7	3.7	3.5
19:50	134	124	7.8	6.9	6.2	6.3	5.1	5.9	5.4	5.5	5.4	4.4	3.2	2.9
19:51	126	119	3.5	4.6	2.9	4.1	2.7	3.8	2.8	3.7	2.2	2.8	1.6	1.9
19:52	118	113	5.8	5.7	5.4	5	5.2	4.8	4.1	4.4	3.8	3.4	1.4	2.2
19:53	132	126	7.5	6.3	7	5.6	6.9	5.1	7.1	4.6	4.3	3.5	3	2.1
19:54	123	129	7.7	7.6	7	7.1	6.5	6.7	5.8	5.9	4.4	4.7	3.4	3.2
19:55	129	127	5.9	6.1	5.1	5.4	4.9	5	4.4	4.8	4.1	4	2.3	2.7
19:56	126	131	6.8	6.9	6.6	6.2	6	5.7	5.7	5.2	4.1	4.1	2.8	2.7
19:57	120	121	6.4	6.3	5.6	5.7	5.3	5.3	4.3	4.6	2.9	3.4	1.9	2.2
19:58	112	114	6.5	6.8	6	6.2	6.4	5.9	5	5.3	3.8	4.1	2.3	2.9
19:59	120	120	6.5	7.3	5.6	6.6	5.6	6.3	5.5	5.8	4.9	4.3	3.4	2.9
20:00	118	116	5.8	6.2	5.8	5.7	5.7	5.4	5.5	4.8	4.3	3.7	3.3	2.5
20:01	95	112	5.8	5.7	4.8	5.1	4.4	5	4.4	4.9	3.6	3.6	2.7	2.4
20:02	120	118	4.5	4.9	4.2	4.3	3.8	3.9	3.5	3.6	2	2.5	1.3	1.7
20:03	118	115	6.8	6.3	5.7	5.6	4.9	5.2	5	4.8	3.5	3.6	2.5	2.5
20:04	118	120	6.2	5.6	5.9	5.5	5.6	5.3	4.3	4.9	2.8	3.4	2.2	2.5
20:05	118	118	6.4	6.2	6.1	5.8	5.6	5.4	4.8	5	3.6	3.7	2.2	2.4
20:06	126	115	3.6	5.2	3.2	4.5	3.1	4.2	2.8	4.1	2.2	3.3	2	2.4
20:07	104	110	5.8	4.5	4	3.8	3	3.4	2.8	3.3	2	2.3	1.1	1.4
20:08	126	120	7	6.7	6.4	6	5.9	5.5	4.2	4.8	3.3	3.6	1.9	2.5
20:09	106	113	4.8	6	4.6	5.5	4.2	5.2	3.8	4.7	3.7	3.5	1.7	2.3
20:10	115	107	4.4	5.8	4	5.3	4.4	5.3	3.8	4.9	3.2	3.6	2.6	2.4
20:11	101	109	7.3	6.5	6.4	5.7	6.5	5.5	6.3	5	3.6	3.6	2	2.4
20:12	104	114	5.6	6.2	5	5.5	5.1	5.3	4.1	5	2.7	3.8	1.6	2.3
20:13	115	117	6.1	5.9	5.5	5.2	5	4.8	4.3	4.4	3.5	3.3	2.4	2.2
20:14	112	112	6.7	7.1	5.6	6.5	5.3	6.3	5.4	5.9	4.8	4.7	3.5	3.2
20:15	112	111	8.2	8.1	7.1	7.1	6	7	6.8	6.7	5.4	5.1	4	3.4
20:16	106	113	4.8	6	4.2	5.3	3.5	5.1	3.2	4.7	3.2	3.4	1.4	2.2
20:17	118	117	7.3	6	6.7	5.2	6.3	4.7	5.4	4.1	3.3	3	2.3	1.9
20:18	106	111	4.6	5.7	4.6	5.4	5.2	5	5.4	4.3	4	3.2	2.2	2.1
20:19	112	121	6.3	6	6.3	5.6	6	5.3	5.7	4.9	3.6	3.6	1.8	2.2
20:20	106	115	7.9	6.8	6.6	6.2	6.5	6.1	6.5	5.9	4.4	4.6	3.4	3.1
20:21	115	117	7.4	6.6	6.6	6	6	5.7	5.8	5.3	4.4	3.9	2.5	2.5
20:22	120	123	6.8	6.2	6.6	5.8	6.1	5.4	4.2	5	3.6	4	1.8	2.6
20:23	118	125	4.7	4.9	4.2	4.3	3.6	4.1	3.3	3.9	3	3	2.3	2.1
20:24	118	121	5.1	4.9	4.2	4.5	3.8	4.4	3.3	4	2.7	3	1.8	2
20:25	134	120	6.2	5.6	5.5	5.1	5	5.2	4.7	5	3.8	3.8	1.8	2.6
20:26	120	120	3.9	4.6	4.4	4.2	4.7	4.1	4.1	3.7	2.5	2.8	1.8	2
20:27	132	132	7.1	7.1	6.3	6.4	6	5.8	6.2	5.3	5.3	4.1	3.8	2.7
20:28	137	130	8.9	7.5	8.1	6.7	8.8	6.3	9	5.7	6.6	4.3	5.2	2.9
20:29	134	131	6.9	7.2	6.7	6.6	6.4	6.1	4.9	5.6	3.9	4.3	2	3.1
20:30	134	131	9.7	7.7	8.3	7	6.2	6.2	5.4	5.7	4.2	4.6	3.1	3.2
20:31	120	128	4.9	6.5	4.6	6	5.1	5.8	4.4	5.4	4.1	4.1	2.3	2.5
20:32	123	130	8.4	5.1	7.7	4.6	6.3	4.3	4.9	4	4.6	3	3.6	2
20:33	129	133	6.1	5.7	5.4	5.2	5.3	4.8	4.8	4.4	3.8	3.3	2.2	2.2
20:34	132	122	7.8	7.2	7.3	6.4	8	6.3	8.1	5.8	6.1	4.5	3.3	3.2
20:35	95	115	5.7	6	5.2	5	4.8	4.6	4.2	4.4	3.5	3.6	2.9	2.3
20:36	123	121	7.2	6.6	6.5	5.8	6.4	5.5	6	5.1	4.1	3.8	2.8	2.5
20:37	126	132	4.1	5	3.6	4.8	3.7	4.7	3.6	4.4	3	3.6	2.1	2.5
20:38	120	119	5.2	5.5	4.3	4.8	3.9	4.5	4.4	4	3.6	3.3	1.8	2.1
20:39	129	127	8.4	6.6	8	6	8.4	5.4	8	4.9	6.7	3.8	4.2	2.5
20:40	129	126	8.7	7.6	8.9	7.2	9	6.9	9	6.4	6.5	4.9	4.7	3.4
20:41	132	130	7.5	7.7	6.8	7.2	7.1	7	6.4	6.1	6.5	4.7	3.9	3.3
20:42	132	137	7.1	7.3	6	6.9	6	6.7	5.5	6.2	5.1	4.9	3.8	3.5
20:43	140	132	7	6.2	6	6	5.4	5.7	5.4	5.5	4.7	4.3	3.6	3.1
20:44	132	129	5	6	5	5.5	4.8	5.3	4.8	4.9	4.2	3.8	3.1	2.7
20:45	104	138	4.8	6.1	4.3	6	4.7	5.9	5	5.6	4	5	3.3	3.6
20:46	134	137	7.5	6.3	6.8	5.9	6.4	5.7	5.6	5.2	4.7	4.3	3.1	3
20:47	154	140	9.8	7.7	9	7	7.7	6.7	6.6	6.1	4.9	4.9	4.5	3.7
20:48	129	140	7.4	8.3	8.4	7.9	8.4	7.5	8.4	6.8	6.4	5.4	5.2	3.6
20:49	132	128	7	8.1	6.6	7.6	6.9	7.2	7.1	6.9	4.1	5.4	2.5	3.7
20:50	132	138	8.4	8.2	7.4	7.7	6.6	6.9	5.7	6.3	3.9	5.2	2.4	3.7
20:51	129	127	6.5	7.4	6.3	6.8	5.6	6.3	4.9	5.8	4	4.5	2.6	2.8
20:52	137	131	6.9	7.2	6.7	6.9	6.5	6.5	6.5	6	6.1	4.9	3.9	3.2
20:53	137	130	5.3	7	4.7	6.5	4.1	6.1	3.7	5.7	3.4	4.4	1.9	3
20:54	118	126	8.6	6.5	8.1	5.9	7.6	5.2	7	4.6	4.7	3.3	3	2.1
20:55	132	136	7.1	6.8	6.7	6.3	5.5	5.7	5.9	5.2	4.9	3.9	2.7	2.7
20:56	137	136	6.9	7.3	6.4	6.4	5.8	5.9	4.8	5.4	4.6	4.1	3.2	2.9
20:57	120	135	4.9	5.9	4.7	5.6	4.4	5.3	3.9	4.9	2.9	3.6	1.9	2.5
20:58	171	137	7	6.8	6.4	6.4	5.8	5.9	5.9	5.4	4.7	4.2	3.3	2.7
20:59	126	125	7	8.1	5.5	7.4	5.7	6.8	5.5	6	4.2	4.8	2.7	3.3
21:00	129	130	8.3	8.1	7.6	7.3	7	6.6	6.1	5.9	3.7	4.6	2.5	3
21:01	120	125	9.5	9.5	9.2	8.7	8.9	8.1	8.4	7.4	7	5.9	4.4	3.9
21:02	134	129	7.5	7.4	6.7	6.9	7	6.6	6.1	6	4	4.7	3	3.3
21:03	120	129	6.3	7.2	6.3	6.9	6	6.4	5.8	6.1	4.4	4.7	3.2	3.4
21:04	118	129	5.2	5.7	5.1	5.3	4.7	5	5.3	4.6	3.8	3.7	2.5	2.6
21:05	137	134	7.5	6.7	6.7	6.1	6.3	5.6	5.8	5.3	5.5	4.2	3.3	2.9
21:06	118	123	9.4	8.7	9.3	8.1	7.6	7.2	6.4	6.6	4.7	5.3	3.1	3.7
21:07	126	126	10.7	9.1	9.1	8.4	8.3	8.1	7.9	7.4	5	5.4	2.9	3.6
21:08	118	122	10.3	9.5	9.9	8.8	9.2	8.3	7.2	7.5	5.4	5.7	3.2	3.9
21:09	140	127	7.9	8.1	7.2	7.4	6.6	6.9	7	6.4	6.4	5.3	4.7	3.7
21:10	160	135	7.9	8.6	6.6	8.1	7.1	7.9	5.4	7.1	4.6	5.9	3.8	4.1
21:11	118	124	9.7	8.8	9.1	7.9	9	7.3	6.8	6.7	4.3	5	3.6	3.4
21:12	120	119	7.7	7.8	7.6	7.1	6.8	6.5	7.7	6.3	6.7	4.9	4.9	3.5
21:13	112	114	8.5	8.6	9	8	8.7	7.6	8.1	6.9	5.7	5.4	4.3	3.9
21:14	134	130	8.5	7.4	8	7	7.6	6.4	6.8	5.8	5.5	4.7	3.8	3.3
21:15	112	126	7.4	7.2	5.8	6.6	5.9	6.4	5.8	5.8	5.5	4.4	4.1	3
21:16	126	116	8.9	7.6	7.4	7	6.5	6.6	5.7	6.3	3.2	4.5	2.7	3.2
21:17	118	121	5.1	6.5	4.8	6	5.2	6	5.3	5.6	4.2	4.2	3.4	2.8
21:18	137	129	6.4	7.3	6.7	6.8	6.5	6.5	5.8	6.2	3.5	4.7	3	3.5
21:19	106	118	5.7	6.4	5.4	6.1	4.9	5.9	4.2	5.4	3.5	4.7	2.1	3
21:20	140	124	5.2	6	4.8	5.5	4.6	5	4.2	4.6	3.7	3.3	3	2.3
21:21	140	140	7.1	7.5	7.2	7.4	6.8	7	6.2	6.6	5.9	5.5	3.9	3.5
21:22	149	143	9.7	8.2	10	8	8.2	7.5	7.1	6.6	6.5	5.2	4.4	3.6
21:23	118	135	8.5	7.9	7.8	7.4	6.8	6.8	6.1	6.1	6.2	5.3	5.4	3.9
21:24	140	144	8.8	8.4	9.1	8.4	9.2	7.8	8.3	6.8	7	5.1	5.3	3.7
21:25	149	136	7.7	7.4	7.5	7	6.9	6.7	5.3	6.1	2.9	4.8	1.9	3.3
21:26	126	137	7.1	8.7	6.6	8.1	6.3	7.4	6.5	6.7	5.5	5.3	4.9	3.6
21:27	126	128	10	8.7	7.9	8	7.4	7.3	7.5	6.9	5.8	5.5	3.6	3.7
21:28	120	125	8.9	8.7	7.7	8.1	8.1	7.9	7.9	7.4	5.6	5.5	4.5	3.7
21:29	146	144	9.7	8.2	8.7	7.7	7.2	7.1	7.3	6.6	5.6	5.5	4.6	3.7
21:30	146	143	6.3	8.1	5.8	7.8	5.9	7.3	6.1	6.6	4.7	5.3	4.1	3.8
21:31	137	140	10.1	9	9	8.2	8.9	7.4	8.3	6.6	6.5	5.3	4.9	3.6
21:32	129	141	11.2	9.8	11.2	9.1	10.8	8.4	10.6	7.3	7.1	5.7	5.7	4.1
21:33	132	137	11.7	9.8	10.8	8.9	10.4	8.2	10	7.4	8.3	5.7	4.8	3.8
21:34	120	132	5.6	6.5	4.8	5.9	4.4	5.3	3.8	4.8	3.3	3.9	1.5	2.6
21:35	146	140	7.5	7.6	6.9	7.2	5.7	6.7	5	6.3	4.6	4.9	4.5	3.2
21:36	126	133	8.3	8.1	7.6	7.5	7.6	7.1	7.2	6.8	5.4	5.1	4.2	3.6
21:37	129	129	7.9	7.9	7.2	7.5	5.9	7.2	4	6.6	2.7	5.5	1.8	3.8
21:38	146	130	5.3	7.1	5.2	6.6	4.6	6.5	4.3	5.9	3.1	4.6	2.3	3.2
21:39	163	130	6.4	6.7	6.2	6.1	5.6	5.6	5.3	5.4	4	3.8	2.6	2.7
21:40	137	140	11.3	9	10.6	8.6	9.9	8.2	9.1	7.5	6.5	5.9	4.3	4
21:41	146	138	9.7	8.9	9.1	8.2	8.5	7.5	8	6.9	6.3	5.1	5.3	3.5
21:42	120	129	9.3	9.5	9.3	9	9.1	8.5	9	7.8	5.5	5.8	4.3	3.9
21:43	140	123	6.9	7.6	6.6	7	5.9	6.7	5.7	6.1	5	4.6	3.2	3
21:44	120	124	6	6.8	6.5	6.7	6.9	6.6	6.8	6.4	5.8	5.3	3.4	3.6
21:45	101	115	7.2	6.5	6.5	6	6.2	5.9	4.9	5.5	4.3	4.4	2.4	2.9
21:46	120	117	8.3	8.5	7.3	7.9	7.7	7.8	7.8	7.4	5.7	5.8	4.5	3.7
21:47	106	114	6.4	7	6.3	6.4	6.1	6.1	5	5.7	4.9	4.7	3.1	3.1
21:48	118	125	9.7	8.2	8.6	7.6	8.1	7	7.6	6.6	6.7	5	4.1	3.2
21:49	140	141	8.6	9	7.9	8.6	6.8	8.1	6.4	7.3	4.4	5.8	2.6	4
21:50	95	121	6.5	7.2	4.8	6.5	4.9	6.3	4.5	5.4	3.9	4.2	2.7	3.1
21:51	140	133	5.4	6.8	5.9	6.5	6.4	6.2	5.8	5.5	5	4.4	2.9	2.9
21:52	134	140	11.3	8	9	7.2	6.7	6.6	5.4	6	6.5	5	4.2	3.5
21:53	146	135	7.9	8.5	7.8	7.8	7.4	7.3	6.2	6.6	5.8	5.3	3.4	3.7
21:54	129	130	5.9	6.7	5.2	6.1	5.4	5.9	5.2	5.5	3.4	4.1	2.5	2.8
21:55	129	128	8.6	7.3	8.6	6.9	7.7	6.5	7.3	6	6.1	4.9	3.6	3.3
21:56	126	125	7.8	6.7	7.5	6.4	7.5	6	7.2	5.6	5.7	4.5	4.4	3.3
21:57	120	120	7.2	6.5	7.2	6	6.9	5.7	6.6	5.4	5.3	4.2	3.3	3
21:58	140	124	5.7	7	6.3	6.7	6.7	6.5	6.2	6.1	4.7	4.7	3.5	3.2
21:59	140	142	8.4	7.2	7.1	6.7	5	6.2	4.2	5.5	3.6	4.4	2.5	3.2
22:00	126	129	7.3	7	6.6	6.6	6.1	6.2	5.3	5.4	5	4	3.6	2.7
22:01	126	126	11	8.7	9.4	7.9	8	7.2	8.2	6.4	3.8	4.7	2.1	3.3
22:02	112	126	10.1	8.1	9.4	7.5	7.9	6.9	7.9	6.5	5.9	5.2	3.9	3.4
22:03	149	135	9.5	8.9	9.7	8.2	9.7	7.5	7.3	6.7	5.4	5.2	2.9	3.4
22:04	140	134	7.7	9.2	7.9	8.6	7.7	8.1	7.2	7.4	5.4	5.6	5.1	3.9
22:05	132	138	6.3	7.1	5.4	6.5	5.2	6	4.7	5.2	3.6	3.9	2.4	2.8
22:06	146	142	7.2	6.8	7.2	6.4	5.3	6.1	4.6	5.4	4.2	4.2	2.5	2.9
22:07	137	130	6.5	6.5	5.8	5.9	4.3	5.6	3.9	5.3	2.7	4.1	2.2	2.7
22:08	126	121	7.1	7.2	7.4	6.7	6.7	6.4	6.6	5.9	5.3	4.5	3.1	2.8
22:09	151	145	8.2	6.9	7.7	6.3	7.3	5.8	5.4	5.1	2.6	3.8	2.8	2.9
22:10	137	143	7.3	6.1	5.9	5.4	4	4.7	2.8	4.2	2.6	3.5	1.6	2.5
22:11	101	131	7.3	8	7.6	7.4	8.5	7.2	7.6	6.6	6.4	5.3	5.1	3.8
22:12	118	126	7.2	7.8	6.7	7.3	6.3	7	7	6.8	6.6	5.4	4.9	3.6
22:13	132	130	7.7	7.8	7.3	7.3	7	6.7	6.6	6.1	3.1	4.8	2.6	3.4
22:14	129	120	7	7.4	5.9	6.7	6.6	6.5	5.6	6	3.9	4.5	3	3.3
22:15	137	134	9.7	7.9	8	7.4	7.9	7	6.6	6.3	3.7	4.8	3.1	3.6
22:16	151	141	6.3	6.6	6.4	6.3	5.6	5.9	4.6	5.1	3.9	3.9	2	2.6
22:17	157	145	8.3	6.9	8.4	6.5	8.7	6.4	7.7	5.9	6.4	4.7	5	3.3
22:18	149	151	7.7	8	7.5	7.4	5.7	6.7	6.1	6	4.6	5.1	3.3	3.6
22:19	151	145	6.6	6.7	6.2	6.1	5.9	5.7	5.9	5.2	4.9	4.2	2.6	3.1
22:20	137	132	7.5	7.3	7.2	6.8	7.2	6.5	7	5.9	4.6	4.3	3.4	3.1
22:21	137	134	8.5	8	7.5	7.3	5.4	6.5	5.1	6	4.1	4.6	2.8	3.4
22:22	118	134	5.9	7.1	6.4	6.5	5.8	5.9	4.5	5.2	3.5	3.8	2	2.6
22:23	129	135	8.1	7	7.9	6.4	7.2	6	6.6	5.5	5.3	4.2	2	2.8
22:24	129	135	6	6.9	6.4	6.6	6.3	6.4	6.1	5.8	5.1	4.5	4.1	3.2
22:25	120	138	5.5	6.6	5.3	6	5.3	5.8	5.1	5.5	4.9	4.5	3.3	3.2
22:26	101	110	7.3	7.8	6.8	7.2	6.5	7	6.3	6.7	4.7	4.7	3.2	3.2
22:27	146	122	3.9	5.2	2.6	4.7	3.4	4.6	3.1	4.2	2.5	3.1	2	2.1
22:28	149	147	7.9	6	7.3	5.4	7.1	5.1	6.3	4.6	6.2	4.2	4.3	2.4
22:29	140	137	6.7	7.8	6.1	7.3	5.7	7.1	5.5	6.8	5.4	5.5	4.8	3.9
22:30	146	145	7	7.7	6.9	7.6	6.6	7.2	5.6	6.4	4.9	5.4	3.1	4
22:31	182	156	7	5.9	5.7	5.4	5.6	5	3.9	4.4	4.7	3.9	2.4	2.6
22:32	163	152	7.1	6.6	5.9	5.7	4.8	5.1	3.7	4.8	2.7	4	2.7	2.9
22:33	180	164	6.6	6.9	6	5.8	6.3	5.4	5.5	4.7	6.3	4.3	4.7	3.1
22:34	154	156	8.1	6.7	7.4	6	7.2	5.5	6.6	4.7	4.8	3.6	3.4	2.5
22:35	149	150	4.7	5.3	4	4.6	3.9	4.2	3.2	3.7	1.8	2.9	1.6	2.1
22:36	140	141	5.6	5.1	4.7	4.6	3.3	4.2	3.3	3.9	3.2	3.2	2.2	2.2
22:37	154	156	6.5	7.2	6	6.3	6	5.8	6.1	5.2	5.4	4.7	4	3.3
22:38	163	160	7	7	5.9	6.2	6	5.8	5	5.4	4	4.8	2.9	3.5
22:39	160	165	6.8	7.2	5.6	6.1	5.8	5.7	4.7	4.9	4.3	4.6	2.3	3.3
22:40	149	146	4.9	7	4.2	6.3	3.5	5.9	3.2	5.4	2.9	4.5	2.4	3.2
22:41	163	145	7.4	6.5	7.2	6.1	7	5.7	5.8	5	4.3	4.4	2.8	3
22:42	137	135	5.2	5.7	4.8	5.2	4.2	4.7	3.6	4	2.5	2.8	1.6	2
22:43	171	167	6.6	6.1	5.3	5.3	5.7	4.9	6.1	4.3	5.9	4.1	3.2	2.7
22:44	180	168	7.1	7.4	5.8	6.2	6.6	5.9	5.6	5.1	3.8	4.9	3.7	3.6
22:45	185	184	5.9	5.5	7.4	5.7	7.2	5.4	6	4.8	4.1	4.3	1.7	2.5
22:46	171	178	4.8	4.5	3.5	3.9	3.3	3.7	3	3.1	3.4	3.1	2.4	2.3
22:47	171	157	7.5	8.1	7.1	7.8	6.4	7.5	5.5	6.7	4.9	5.4	3	3.7
22:48	165	159	9.1	8.3	9.3	7.8	8.4	7	8	6.1	6.6	5.2	4	3.9
22:49	163	158	7.8	7.3	6.9	6.6	5.3	6.2	4.6	5.3	4.7	4.3	4.1	3.1
22:50	165	172	4.2	5.2	3.3	4.3	2.6	4	3.1	3.7	3.6	3.6	2.5	2.5
22:51	163	168	6.9	5.2	6.6	4.3	6.9	3.9	6.5	3.4	5.6	3.2	4.9	2.2
22:52	151	149	7.4	7.7	7.5	7.4	7.4	6.9	6.1	6	4.7	4.9	3.1	3.5
22:53	154	154	7.3	7	6.9	6.5	6.5	6.4	6	5.6	5.2	4.7	3.4	3.1
22:54	151	147	7.1	6.5	7	6	6.5	5.7	4.7	5	3.5	3.9	2.8	2.7
22:55	137	144	5.4	6.4	4.9	6.1	4.6	5.9	5.6	5.5	4.6	4.5	3	3.1
22:56	137	138	5.8	6.3	5.7	6	5.1	5.7	4.8	5.3	4.3	4.3	3.4	3.1
22:57	163	134	5.8	6.9	5.3	6.4	5.4	6.1	5	5.6	3.9	4.3	3	3.1
22:58	104	114	5	4.9	5.3	4.7	5.3	4.6	4.2	4.3	2.5	3.2	1.8	2.2
22:59	115	112	6.3	5.8	6.1	5.5	6.1	5.2	6.1	4.9	5.4	3.7	4.1	2.5
23:00	137	121	6	6.7	5.8	6.2	5.3	5.9	5.4	5.7	4.4	4.3	2.3	2.9
23:01	126	128	6.3	6.2	5.5	5.8	5.4	5.3	5.4	5.1	3.6	3.8	2.7	2.6
23:02	120	122	9.9	8.5	9.4	7.5	9.2	6.8	7.7	6.1	5.2	4.6	3.5	3.2
23:03	106	115	8.8	7.8	7.7	7.1	6.3	6.6	5.5	6.2	3.8	4.9	2.7	3.3
23:04	115	110	5.2	6	4.7	5.2	4.8	4.9	4.2	4.7	3.6	3.4	2.3	2.2
23:05	132	121	4.7	4.9	4.1	4.7	4.3	4.6	4.2	4.4	3.3	3.6	2.3	2.5
23:06	140	133	5.6	5.7	5.1	5.2	4.7	4.9	4.9	4.5	4.3	3.5	3.1	2.5
23:07	112	115	7	5.7	6.1	5.1	4.8	4.4	4.6	4.1	4	3.3	2.4	2.3
23:08	115	115	7.4	7.6	6.5	6.9	6.8	6.5	7	6.1	5.4	4.4	3.7	3
23:09	123	119	9.3	8.5	8.3	7.8	7.6	7.6	6.5	7.2	5	5.1	3	3.4
23:10	101	125	5.6	6.6	5.5	5.9	5.4	5.6	5.3	5.1	5.2	3.9	3.9	2.5
23:11	132	133	6.4	6.1	5.9	5.6	5.3	5.3	4.1	4.9	2.9	3.8	2.1	2.7
23:12	154	131	4.1	5.9	3.9	5.6	4	5.5	3.6	5.2	2.9	4.1	2.1	3
23:13	126	126	5.5	6.1	4.9	5.5	4.9	5.1	4.5	4.6	3.1	3.7	1.4	2.6
23:14	126	135	4.5	4.8	4.2	4.3	3.7	4.2	4	4.1	3.2	3.2	2.7	2.2
23:15	132	122	8.5	7.1	8.5	6.7	8.3	6.4	7.3	5.8	5.5	4.5	3.3	3.1
23:16	137	134	8.3	8.4	7.6	7.7	7.5	7.3	7.2	6.4	4.8	4.9	3.6	3.4
23:17	129	125	5.9	6.4	5.3	5.9	5.8	5.7	4.6	5.3	3.6	4.1	2.8	2.8
23:18	140	139	4.2	5.5	3.9	5	3.9	4.8	3.4	4.4	2.5	3.4	1.5	2.3
23:19	129	130	5.7	5.4	5.5	5	5.4	4.7	4.7	4.5	3.6	3.5	2.5	2.3
23:20	146	142	6.3	5.7	5.4	5.1	4.7	4.8	4.3	4.4	3.6	3.5	1.9	2.6
23:21	132	125	4.5	5.6	4.7	5.3	4.4	5.2	4.3	4.9	3.9	4	2.8	2.7
23:22	112	121	9.2	7.5	8.5	7	8.9	6.9	9	6.6	6.3	5.1	5.1	3.6
23:23	101	112	9.5	8.7	8.1	7.7	7.5	7.4	5.8	7	4.5	5.5	2.8	3.8
23:24	126	118	6.3	6.8	6.5	6.4	6.5	6.1	6.1	5.8	4.3	4.4	2.3	3
23:25	126	121	4.8	6	4.4	5.4	4.8	5.2	6.1	5.2	5.2	4	3.2	2.6
23:26	90	113	8.8	6.7	7.2	5.9	6.2	5.5	6	5.2	4.1	3.9	2.7	2.7
23:27	126	116	6.2	7.7	6.2	7.1	6.1	6.8	6.1	6.2	4	4.7	3.5	3.3
23:28	149	137	5.6	5	5.1	4.8	4.4	4.5	4.4	4.2	2.3	3.1	1.8	2.1
23:29	149	147	4	5.1	3.9	4.9	3.8	4.8	3.8	4.5	3.6	4	2.3	2.9
23:30	163	156	7.6	6.6	6.9	6	6.7	5.9	6.9	5.6	6.3	4.6	4.7	3.3
23:31	146	149	6.6	7.6	6.5	7.4	7	7.2	6.4	6.7	4.3	5.3	3.8	3.8
23:32	149	148	4.4	5.3	4.5	5	4.8	4.9	4.6	4.6	3.5	3.6	2	2.5
23:33	149	137	4.1	4.3	4.3	4	3.6	3.8	3.5	3.5	2.3	2.8	1.7	1.9
23:34	146	124	4.1	4.2	4.1	4	3.5	3.8	3.4	3.6	2.9	2.9	2.1	2
23:35	115	123	4.1	3.7	4	3.3	4.1	3.2	3.5	2.9	2.2	2.2	1	1.5
23:36	112	117	5.2	5.4	4.6	4.9	4.7	4.7	4.9	4.5	3.4	3.4	1.9	2.3
23:37	118	120	5.5	5.1	5.1	4.6	4.8	4.4	4.8	4.2	3.6	3.5	2.1	2.4
23:38	132	129	6.5	4.4	5.6	4.1	5	4	5.4	4	4.9	3.3	3.6	2.3
23:39	149	148	6	5.6	5.4	5	4.6	4.8	4.5	4.6	3.6	3.8	2.1	2.8
23:40	151	136	4.9	5.4	5.3	4.9	5	4.8	4.1	4.5	2.6	3.7	1.8	2.6
23:41	120	133	5.8	6.4	4.7	5.8	4.6	5.6	4	5.1	3.2	4.1	2.2	3
23:42	140	134	4.6	5.6	4.9	5.2	4.8	4.9	4.3	4.5	2.8	3.6	1.7	2.5
23:43	151	127	3.2	4.1	2.7	3.5	2.1	3	2.2	2.6	1.8	2	1.8	1.5
23:44	151	153	4.4	4.3	4.2	3.9	4.1	3.6	3.4	3.2	2.9	2.9	2.4	1.9
23:45	132	145	5.5	4.9	4.4	4.4	3.5	3.9	3.1	3.6	1.9	3.2	1.7	2.5
23:46	168	157	5.6	6	4.3	5.3	4	5	3.7	4.3	4.5	4	3.6	2.9
23:47	126	142	4.8	5.1	4.6	4.6	4.7	4.4	4.8	4.1	3	3.3	2.1	2.3
23:48	134	131	5.2	4.5	4.7	4.1	4.6	4	4.3	3.8	3.6	2.8	3.4	2
23:49	120	136	7.2	5.8	6.2	5.3	5.5	5	4.2	4.6	4.1	3.7	3.3	2.5
23:50	115	130	4.5	4.8	3.9	4.2	3.6	4	3.2	3.5	2.1	2.7	1.6	2
23:51	132	129	5.3	5.5	4.9	5.3	5	5.1	4.2	4.8	3.7	3.9	3.4	2.8
23:52	140	129	4.1	3.9	3.8	3.6	3.7	3.3	3.6	3.1	2.7	2.5	1.8	1.7
23:53	154	162	5.6	4.7	4.8	3.7	4.5	3.4	3.7	3.2	3.1	2.8	2.1	1.9
23:54	160	151	3.7	4.1	3.3	3.8	3.2	3.5	2.8	3.2	2.7	2.3	1.8	1.6
23:55	126	143	3.1	3.4	2.4	3.1	2.3	3	1.9	2.7	1.8	2.3	1.5	1.7
23:56	137	148	5.1	5.2	4.5	4.9	4.4	4.6	4.1	4.1	3.5	3.3	2.8	2.3
23:57	165	161	8.6	6.7	7.8	5.9	7.4	5.6	6.3	4.8	5.5	4.3	3.5	3.1
23:58	163	155	6.5	6.9	5.9	6.6	6	6.4	5.5	5.9	4	5.1	3.1	3.5
23:59	185	173	3.5	5.2	2.9	4.4	2.6	4.1	2.6	3.9	2.1	3.8	1.7	2.5
