# Supplementary material for: A novel wheat lodging resistance evaluation method and device based on the thrust force of the stalks
Source: PLoS One. 2019 Nov 12;14(11):e0224732. doi: 10.1371/journal.pone.0224732 (PMC6850715; doi:10.1371/journal.pone.0224732)
Supplement: S7 File — (XLS) [file pone.0224732.s007.xls]

## Sheet: Data summary table
Installation height of 3D anemometer (1 m)
2015-05-21						2015-05-22						2015-05-23
1m	Instantaneous wind angle of attack			Moving Average Wind Attack Angle		1m	Instantaneous wind angle of attack			Moving Average Wind Attack Angle		1m	Instantaneous wind angle of attack			Moving Average Wind Attack Angle
	Ave	Max	Min	Max	Min		Ave	Max	Min	Max	Min		Ave	Max	Min	Max	Min
1899-12-31	-5.4881	63.4671	-71.6014	1.54841	-9.90425	1899-12-31	9.26362	80.0156	-59.0662	43.5132	-5.04192	1899-12-31	3.95345	78.73	-70.5646	39.9253	-7.44521
1:00	4.04969	59.5315	-33.3457	7.22881	-2.8494	1:00	3.10425	37.834	-26.8971	14.6058	-5.0294	1:00	-4.12586	45.0228	-63.4671	9.31765	-38.9659
1899-12-31 02:00:00	-1.64004	54.7634	-60.8249	9.07898	-31.073	1899-12-31 02:00:00	7.23737	87.1818	-70.5646	40.5874	-17.471	1899-12-31 02:00:00	3.52125	25.2272	-15.915	13.219	-4.63557
1899-12-31 03:00:00	-1.99599	54.7634	-71.6014	13.9563	-1.12177	1899-12-31 03:00:00	15.4249	78.932	-39.6925	35.3576	-8.7163	1899-12-31 03:00:00	-1.56384	15.2629	-25.3898	11.7171	-6.45288
1899-12-31 04:00:00	3.03002	43.1603	-45.0228	18.7638	-6.78421	1899-12-31 04:00:00	14.7961	82.4472	-74.2445	45.027	-9.45474	1899-12-31 04:00:00	0.411702	45.807	-45.0228	31.4823	-31.356
1899-12-31 05:00:00	8.23295	80.5785	-32.6433	15.5667	-11.842	1899-12-31 05:00:00	12.2937	77.5848	-45.8505	54.2758	-8.37975	1899-12-31 05:00:00	-1.285	7.83891	-11.6129	0.881749	-2.84728
1899-12-31 06:00:00	2.67189	48.9923	-63.4671	11.9283	-3.86579	1899-12-31 06:00:00	6.69718	67.9098	-60.8249	31.8864	-7.15432	1899-12-31 06:00:00	0.707788	22.5119	-15.3952	10.8908	-1.09296
1899-12-31 07:00:00	2.69185	43.2724	-15.2437	23.4696	-3.5688	1899-12-31 07:00:00	4.32447	55.7414	-29.7053	22.7988	-10.5766	1899-12-31 07:00:00	-1.74402	32.9219	-22.2396	22.6981	-13.812
1899-12-31 08:00:00	-1.39975	76.0023	-54.931	5.84296	-21.1615	1899-12-31 08:00:00	4.8763	80.0683	-74.7828	52.2607	-9.06257	1899-12-31 08:00:00	-4.64433	63.1517	-27.8099	43.1961	-16.6685
1899-12-31 09:00:00	8.98475	84.3322	-70.2086	49.6149	-19.8454	1899-12-31 09:00:00	3.47943	51.2555	-26.0667	23.2009	-7.36534	1899-12-31 09:00:00	-3.54511	67.878	-78.0449	23.4576	-17.4522
1899-12-31 10:00:00	0.538592	25.1001	-24.1071	8.74255	-13.3516	1899-12-31 10:00:00	6.14911	59.3652	-41.8315	17.4823	-12.4961	1899-12-31 10:00:00	1.64669	76.0023	-78.6181	37.3666	-39.6285
1899-12-31 11:00:00	8.66048	85.2796	-63.4671	44.7217	-28.1076	1899-12-31 11:00:00	3.56529	51.8139	-26.4827	17.5534	-4.54553	1899-12-31 11:00:00	3.1797	82.3457	-67.0442	41.5282	-25.6576
1899-12-31 12:00:00	-5.38337	41.544	-32.009	15.0134	-20.1814	1899-12-31 12:00:00	14.7024	87.3204	-88.4082	40.4005	-8.29445	1899-12-31 12:00:00	-2.86845	74.968	-60.5492	49.4931	-17.7136
1899-12-31 13:00:00	1.40428	40.4941	-37.8546	23.3519	-22.7837	1899-12-31 13:00:00	7.9892	87.3453	-72.4397	51.0165	-18.1131	1899-12-31 13:00:00	-0.535512	72.4397	-61.7284	18.1166	-16.9006
1899-12-31 14:00:00	-3.33177	28.6139	-27.7639	4.92039	-11.2138	1899-12-31 14:00:00	10.5689	85.7867	-60.8859	41.3228	-20.1515	1899-12-31 14:00:00	5.39369	86.065	-68.2027	28.7858	-14.5458
1899-12-31 15:00:00	0.838333	40.5836	-23.7406	20.6536	-12.7765	1899-12-31 15:00:00	2.51872	84.5153	-57.3446	41.5063	-23.3137	1899-12-31 15:00:00	2.12865	48.679	-67.043	5.75515	-14.6072
1899-12-31 16:00:00	-0.991631	58.2234	-36.657	27.9131	-12.3733	1899-12-31 16:00:00	1.16874	85.4694	-72.3212	53.7504	-11.9464	1899-12-31 16:00:00	3.85516	87.1818	-77.1374	56.0859	-20.5753
1899-12-31 17:00:00	0.353699	84.6569	-46.1677	66.9536	-32.0948	1899-12-31 17:00:00	4.05761	74.6683	-58.1906	33.3825	-45.9596	1899-12-31 17:00:00	-4.02215	70.0925	-73.1626	25.0616	-16.0296
1899-12-31 18:00:00	0.00800196	54.7634	-54.4899	26.1807	-19.2212	1899-12-31 18:00:00	16.9156	87.0313	-72.7478	44.2434	-15.1204	1899-12-31 18:00:00	-3.53143	45.7427	-32.495	11.3937	-15.5161
1899-12-31 19:00:00	27.6068	85.6447	-53.1571	67.5387	-33.492	1899-12-31 19:00:00	10.0181	85.2796	-77.4349	63.3799	-16.559	1899-12-31 19:00:00	-3.01913	58.0116	-32.837	15.6349	-16.5524
1899-12-31 20:00:00	14.574	84.6569	-83.7022	51.8924	-42.7337	1899-12-31 20:00:00	-4.8357	45.2412	-32.3927	17.1058	-15.0776	1899-12-31 20:00:00	-3.74437	35.6717	-33.0315	8.88615	-17.7673
1899-12-31 21:00:00	12.8654	85.958	-60.9763	51.0877	-18.0732	1899-12-31 21:00:00	-2.2635	78.73	-42.8977	34.4279	-25.3069	1899-12-31 21:00:00	-2.73731	21.5589	-20.2688	7.07354	-8.2789
1899-12-31 22:00:00	3.39508	35.116	-19.3029	15.6068	-6.49947	1899-12-31 22:00:00	3.9861	39.9265	-37.4947	23.265	-31.3658	1899-12-31 22:00:00	-1.78863	45.0228	-63.4671	26.1365	-47.6201
1899-12-31 23:00:00	21.2741	87.0313	-80.0156	48.9635	-7.58098	1899-12-31 23:00:00	-2.42783	48.8388	-71.6014	14.8956	-6.85012	1899-12-31 23:00:00	4.65588	47.9932	-65.9386	17.9238	-8.41853
mean	4.20622	60.272	-48.4292	26.2725	-16.3541	mean	6.27593	70.4473	-54.8305	35.3797	-14.7091	mean	-0.404216	52.3386	-49.0411	23.1678	-17.5225
Installation height of 3D anemometer (2m)
2m	Instantaneous wind angle of attack			Moving Average Wind Attack Angle		2m	Instantaneous wind angle of attack			Moving Average Wind Attack Angle		2m	Instantaneous wind angle of attack			Moving Average Wind Attack Angle
	Ave	Max	Min	Max	Min		Ave	Max	Min	Max	Min		Ave	Max	Min	Max	Min
1899-12-31	0.383473	46.5321	-31.9714	4.38201	-15.5609	1899-12-31	2.14125	28.6001	-26.4244	9.93306	-4.84874	1899-12-31	-1.07559	59.0662	-27.2394	42.5997	-25.1325
1:00	0.403776	14.3424	-33.8582	3.94167	-19.0224	1:00	4.12753	30.0695	-18.7142	11.5087	-3.48661	1:00	-0.71143	25.0624	-30.1881	10.8631	-7.39544
1899-12-31 02:00:00	0.0602044	24.3676	-26.5339	6.56111	-11.0111	1899-12-31 02:00:00	3.7556	25.6854	-19.4897	11.137	-0.891284	1899-12-31 02:00:00	-2.98462	25.3761	-34.5048	16.0473	-23.0524
1899-12-31 03:00:00	-1.51836	27.5022	-20.3849	15.6319	-13.9357	1899-12-31 03:00:00	3.46154	17.0377	-8.58877	9.04471	-1.36822	1899-12-31 03:00:00	0.671836	25.7683	-28.4158	14.8703	-16.3351
1899-12-31 04:00:00	2.10164	26.5785	-71.6014	10.828	-8.82038	1899-12-31 04:00:00	4.58501	38.6571	-24.0056	14.7243	-2.55902	1899-12-31 04:00:00	-0.934984	22.014	-26.074	12.6751	-15.7484
1899-12-31 05:00:00	-1.96847	27.2464	-28.9203	12.3407	-11.3968	1899-12-31 05:00:00	4.43836	54.4918	-31.6615	54.4918	-31.6615	1899-12-31 05:00:00	-0.975214	6.96628	-10.0946	3.80256	-7.10898
1899-12-31 06:00:00	0.907079	20.6872	-14.289	8.03255	-5.16537	1899-12-31 06:00:00	1.97683	32.6192	-23.2201	11.6846	-9.17194	1899-12-31 06:00:00	-1.93592	43.467	-30.0327	25.6079	-18.0897
1899-12-31 07:00:00	5.43839	76.0023	-54.7634	57.1839	-23.1734	1899-12-31 07:00:00	4.11156	31.6342	-18.9253	16.8914	-3.98882	1899-12-31 07:00:00	3.36006	75.9107	-65.6607	55.3016	-39.1798
1899-12-31 08:00:00	3.45188	23.9763	-18.0457	10.7661	-8.54943	1899-12-31 08:00:00	1.62924	37.8009	-28.3005	14.6991	-5.64745	1899-12-31 08:00:00	4.46683	84.8511	-59.4943	50.3489	-34.8951
1899-12-31 09:00:00	-0.120729	16.8425	-20.1194	9.1208	-9.71813	1899-12-31 09:00:00	2.63456	75.2192	-41.7067	27.8425	-7.73149	1899-12-31 09:00:00	4.41142	78.0589	-57.973	49.1343	-37.3822
1899-12-31 10:00:00	4.9005	29.9102	-14.1715	13.5963	-5.51859	1899-12-31 10:00:00	1.94011	46.1207	-23.0543	20.3071	-8.41761	1899-12-31 10:00:00	5.36727	79.6674	-40.085	53.3042	-20.968
1899-12-31 11:00:00	0.867887	44.1541	-47.3494	31.0206	-37.912	1899-12-31 11:00:00	4.27788	44.8006	-29.4603	23.8022	-5.57691	1899-12-31 11:00:00	3.13642	56.7669	-23.148	27.0004	-12.4128
1899-12-31 12:00:00	2.10233	50.2059	-26.7522	32.5513	-16.2957	1899-12-31 12:00:00	3.71451	38.0817	-19.5196	12.5376	-7.15604	1899-12-31 12:00:00	3.495	81.1605	-37.8033	34.9222	-16.6213
1899-12-31 13:00:00	1.43106	32.1902	-15.7965	15.3519	-5.29296	1899-12-31 13:00:00	4.56947	42.3977	-20.5698	20.797	-4.92165	1899-12-31 13:00:00	2.73717	71.2059	-43.1406	41.9536	-21.6348
1899-12-31 14:00:00	-0.409965	39.6643	-24.6642	15.3685	-13.2767	1899-12-31 14:00:00	2.41856	62.6171	-39.8675	27.0913	-18.0354	1899-12-31 14:00:00	4.79952	34.0535	-31.9898	15.7458	-19.7847
1899-12-31 15:00:00	-2.41957	43.8145	-20.7492	36.9205	-11.0331	1899-12-31 15:00:00	0.80477	59.6767	-27.4072	19.1673	-16.4111	1899-12-31 15:00:00	4.52309	56.9808	-22.0048	28.5692	-6.40772
1899-12-31 16:00:00	7.3978	70.5646	-24.4295	32.7519	-10.5121	1899-12-31 16:00:00	1.60278	50.3322	-22.2843	19.8327	-11.4895	1899-12-31 16:00:00	2.72284	63.1027	-22.5747	27.7403	-6.27802
1899-12-31 17:00:00	-0.599104	36.5124	-37.3587	12.758	-21.0381	1899-12-31 17:00:00	6.38561	51.6201	-19.7038	26.5757	-6.26627	1899-12-31 17:00:00	1.98344	37.4034	-30.7816	16.1981	-8.228
1899-12-31 18:00:00	9.01025	65.4196	-23.6004	31.8559	-10.882	1899-12-31 18:00:00	4.17898	28.9602	-11.1333	11.1148	-3.4567	1899-12-31 18:00:00	1.91915	49.2958	-32.0888	32.9153	-9.25903
1899-12-31 19:00:00	2.41077	17.4305	-9.35748	9.08883	-3.45345	1899-12-31 19:00:00	1.31434	24.3959	-13.497	12.5369	-3.38033	1899-12-31 19:00:00	1.1177	34.2947	-33.6485	13.7087	-6.23653
1899-12-31 20:00:00	3.58825	25.0903	-9.77724	8.80158	0.943937	1899-12-31 20:00:00	1.70897	35.421	-13.9392	24.3979	-5.72328	1899-12-31 20:00:00	3.71451	78.6712	-25.1085	31.8558	-9.15789
1899-12-31 21:00:00	0.115663	25.2761	-15.161	7.41631	-8.43872	1899-12-31 21:00:00	2.50788	27.82	-18.9702	14.5017	-4.06201	1899-12-31 21:00:00	-0.948169	17.8436	-14.9683	5.90127	-8.64614
1899-12-31 22:00:00	3.36927	25.6556	-12.059	7.80052	-1.08279	1899-12-31 22:00:00	2.52858	28.0977	-23.4907	17.6893	-13.8438	1899-12-31 22:00:00	-0.154665	36.0582	-29.0693	17.2109	-13.6519
1899-12-31 23:00:00	5.02076	27.434	-15.0528	10.7793	-0.35314	1899-12-31 23:00:00	2.14829	15.9363	-6.7856	9.47517	-1.23599	1899-12-31 23:00:00	2.40348	18.4178	-11.8523	8.813	-4.50495
mean	1.91353	34.8917	-25.6986	16.8688	-11.2708	mean	3.04009	38.6705	-22.1133	18.4077	-7.55549	mean	1.71288	48.3943	-31.9975	26.5454	-16.1713
According to the statistics of 10 minutes, then calculate the average by the hour.
