# Supplementary material for: A novel wheat lodging resistance evaluation method and device based on the thrust force of the stalks
Source: PLoS One. 2019 Nov 12;14(11):e0224732. doi: 10.1371/journal.pone.0224732 (PMC6850715; doi:10.1371/journal.pone.0224732)
Supplement: S8 File — (XLS) [file pone.0224732.s008.xls]

## Sheet: Sheet1
Distribution range of instantaneous wind speed of lodging of existing wheat varieties or materials
Variety No.	Experimental material code	Wheat canopy height (m)	CTF(N/0.33m)	CWS(m/s)
1	20	0.75	8.38	15.6188
2	226	0.75	8.87	16.069
3	19	0.75	9.02	16.2043
4	18	0.75	9.568	16.6892
5	17	0.75	9.928	17.0003
6	16	0.75	10.375	17.3788
7	224	0.75	10.76	17.6983
8	225	0.75	10.82	17.7476
9	220	0.75	10.84	17.764
10	15	0.75	10.96	17.862
11	14	0.75	10.964	17.8653
12	13	0.75	11.0975	17.9737
13	102	0.75	11.25	18.0968
14	12	0.75	11.294	18.1322
15	11	0.75	11.38	18.2011
16	221	0.75	11.88	18.5966
17	10	0.75	12.026	18.7105
18	222	0.75	12.16	18.8145
19	113	0.75	12.21	18.8531
20	228	0.75	12.42	19.0146
21	9	0.75	12.4875	19.0662
22	110	0.75	12.64	19.1822
23	T1	0.75	12.93	19.401
24	8	0.75	13.096	19.5252
25	3	0.75	13.61	19.9047
26	219	0.75	13.67	19.9485
27	7	0.75	13.684	19.9587
28	112	0.75	13.84	20.0721
29	6	0.75	14.04	20.2167
30	9	0.75	14.418	20.487
31	115	0.75	14.63	20.6371
32	223	0.75	14.95	20.8615
33	5	0.75	14.964	20.8713
34	105	0.75	15.25	21.0698
35	107	0.75	15.32	21.1181
36	5	0.75	15.352	21.1402
37	T3	0.75	15.354	21.1415
38	218	0.75	15.37	21.1525
39	101	0.75	15.72	21.392
40	4	0.75	15.738	21.4043
41	3	0.75	15.858	21.4857
42	T8	0.75	16.15	21.6826
43	217	0.75	16.15	21.6826
44	108	0.75	16.16	21.6893
45	2	0.75	16.206	21.7202
46	109	0.75	16.54	21.9429
47	114	0.75	16.69	22.0421
48	216	0.75	16.73	22.0685
49	4	0.75	16.85	22.1476
50	229	0.75	16.9	22.1804
51	230	0.75	16.98	22.2328
52	1	0.75	17.1	22.3112
53	106	0.75	17.16	22.3504
54	8	0.75	17.746	22.7288
55	1	0.75	18.045	22.9195
56	7	0.75	18.712	23.3392
57	2	0.75	18.9075	23.4608
58	T2	0.75	19.604	23.889
59	T4	0.75	19.92	24.0808
60	6	0.75	20.268	24.2902
61	T5	0.75	20.65	24.518
62	T7	0.75	20.78	24.5951
63	T6	0.75	21.4	24.9593
64	227	0.75	22.11	25.37
65	103	0.75	22.57	25.6325
66	111	0.75	23.76	26.2996
67	104	0.75	25.17	27.0687
68	10	0.75	26.206	27.6202
Note: in order to facilitate statistical analysis, the canopy height of all wheat varieties is assumed to be 0.75m.
